# Supplementary material for: Discovery of AD258 as a Sigma Receptor Ligand with Potent Antiallodynic Activity
Source: J Med Chem. 2023 Aug 3;66(16):11447–63. doi: 10.1021/acs.jmedchem.3c00959 (PMC10461227; doi:10.1021/acs.jmedchem.3c00959)
Supplement: Supplementary file 2 — jm3c00959_si_002.csv [file jm3c00959_si_002.csv]

Compound_ID	SMILES	Ki sigma-1 nM	Ki sigma-2 nM	MOR % inhibition at 1 ?M	DOR % inhibition at 1 ?M	KOR % inhibition at 1 ?M	CB1 % inhibition at 1 ?M	CB2 % inhibition at 1 ?M	NMDA % inhibition at 1 ?M	5-HT2A % inhibition at 1 ?M	SERT % inhibition at 1 ?M	hERG IC50 ?M	Ki sigma-1 without phenytoin/with phenytoin	Reduction of capsaicin-induced mechanical hypersensitivity - maximum antiallodynic effect at	HCE cells cell viability reduction at 100 ?	HCE cells cell cytotoxicity at 100 ?
6a	O=C(N1CC2(CN(C3=CC=CC=C3)CC2)CC1)OC(C)(C)C	40.7 ± 0.95	76.1 ± 1.2
6b	O=C(N1CC2(CN(C3=CC=C([N+]([O-])=O)C=C3)CC2)CC1)OC(C)(C)C
6c	O=C(N1CC2(CN(C3=CC=C(OC)C=C3)CC2)CC1)OC(C)(C)C
6d	O=C(N1CC2(CN(C3=CC=C(C(C)=O)C=C3)CC2)CC1)OC(C)(C)C
6e	O=C(N1CC2(CN(C3=CC=C(C#N)C=C3)CC2)CC1)OC(C)(C)C
7a	O=C(C1=CC=CC=C1)N2CC3(CN(C4=CC=CC=C4)CC3)CC2
7b	N1(CC2=CC=CC=C2)CC3(CN(C4=CC=CC=C4)CC3)CC1	10 ± 1.4	40 ± 4.4
8a, AD174	N1(CCC2=CC=CC=C2)CC3(CN(C4=CC=CC=C4)CC3)CC1	6.5 ± 0.9	95 ± 9.5											20 mg/kg	50%	16%
8b	N1(C2=CC=CC=C2)CC3(CN(CCCC4=CC=CC=C4)CC3)CC1	8.6 ± 1.4	85 ± 13
9a, AD242	O=[N+](C1=CC=C(N2CC3(CN(CCC4=CC=CC=C4)CC3)CC2)C=C1)[O-]	0.76 ± 0.17	12 ± 2.9											10 mg/kg	19%	23%
9b	COC1=CC=C(N2CC3(CN(CCC4=CC=CC=C4)CC3)CC2)C=C1	6.2 ± 1.8	12 ± 1.2
9c	CC(C(C=C1)=CC=C1N2CC3(CN(CCC4=CC=CC=C4)CC3)CC2)=O	3.0 ± 0.46	10 ± 1.7
9d, AD258	N#CC1=CC=C(N2CC3(CN(CCC4=CC=CC=C4)CC3)CC2)C=C1	3.5 ± 0.7	2.6 ± 0.6	0	0	0	8	7	0	42	39	0.085	0.6	1.25 mg/kg	28%	18%
10a	O=C(N1CC2(CN(C(C3=CC=CC=C3)=O)CC2)CC1)OC(C)(C)C
10b	O=C(N1CC2(CN(C(CC3=CC=CC=C3)=O)CC2)CC1)OC(C)(C)C
11a	O=C(N1CC2(CN(C(C3=CC=CC=C3)=O)CC2)CC1)C4=CC=CC=C4
11b	N1(CC2=CC=CC=C2)CC3(CN(CC4=CC=CC=C4)CC3)CC1	1.8 ± 0.4	14 ± 1.6
12a	O=C(N1CC2(CN(CC3=CC=CC=C3)CC2)CC1)OC(C)(C)C
12b	O=C(N1CC2(CN(CCC3=CC=CC=C3)CC2)CC1)OC(C)(C)C
12c	O=C(N1CC2(CN(CCCC3=CC=CC=C3)CC2)CC1)OC(C)(C)C
13a	N1(CC2=CC=CC=C2)CC3(CN(CCC4=CC=CC=C4)CC3)CC1	2.5 ± 0.4	20 ± 3.1
13b	N1(CC2=CC=CC=C2)CC3(CN(CCCC4=CC=CC=C4)CC3)CC1	11 ± 2.0	12 ± 2.3
14a, AD181	N1(CCC2=CC=CC=C2)CC3(CN(CCC4=CC=CC=C4)CC3)CC1	2.1 ± 0.4	13 ± 2.2											20 mg/kg	56%	13%
14b	N1(CCC2=CC=CC=C2)CC3(CN(CCCC4=CC=CC=C4)CC3)CC1	11 ± 1.4	18 ± 3.4
15a	O=C(N1CC2(CN(CCC3=CC=CC=C3)CC2)CC1)CC4=CC=C(Cl)C(Cl)=C4	7.5 ± 1.0	24 ± 3.6											40 mg/kg
15b	O=C(N1CC2(CN(CCC3=CC=CC=C3)CC2)CC1)CC4=CC=C(OC)C(OC)=C4	435 ± 35	736 ± 267
15c	O=C(N1CC2(CN(CCCC3=CC=CC=C3)CC2)CC1)CCC4=CC=CC=C4
15d	O=C(N1CC2(CN(CCC3=CC=CC=C3)CC2)CC1)C4=CC=CC=C4	209 ± 18	57 ± 3.3
15e	O=C(N1CC2(CN(CCC3=CC=CC=C3)CC2)CC1)CC4=CC=CC=C4	79 ± 3.8	99 ± 16
16a	ClC1=CC=C(C=C1Cl)CCN2CC3(CN(CCC4=CC=CC=C4)CC3)CC2	4.2 ± 0.8	11 ± 2.1
16b	COC1=CC=C(C=C1OC)CCN2CC3(CN(CCC4=CC=CC=C4)CC3)CC2	25 ± 5.3	23 ± 3.5
16c	N1(CCCC2=CC=CC=C2)CC3(CN(CCCC4=CC=CC=C4)CC3)CC1	36 ± 5.7	7.7 ± 0.7
(+)-PTZ	C[C@]([C@@H](C)C1C2)(CCN1/C=C(C)/C)C3=C2C=CC(O)=C3	4.3 ± 0.5	1465 ± 224
DTG	CC1=CC=CC=C1N/C(N)=N/C2=C(C)C=CC=C2	124 ± 19	18 ± 1
Haloperidol	O=C(CCCN1CCC(C2=CC=C(Cl)C=C2)(O)CC1)C3=CC=C(F)C=C3	2.6 ± 0.4	77 ± 18
BD1063	CN1CCN(CCC2=CC(Cl)=C(Cl)C=C2)CC1	14 ± 2.7	204 ± 31										0.7	40 mg/kg
Verapamil	N#CC(CCCN(C)CCC1=CC=C(C(OC)=C1)OC)(C(C)C)C2=CC=C(OC)C(OC)=C2											0.27
SKF 10,047	C[C@@]1(CCN2C=C)[C@H](C2CC3=C1C=C(O)C=C3)C												5.8
