# Supplementary material for: Discovery of AD258 as a Sigma Receptor Ligand with Potent Antiallodynic Activity
Source: J Med Chem. 2023 Aug 3;66(16):11447–63. doi: 10.1021/acs.jmedchem.3c00959 (PMC10461227; doi:10.1021/acs.jmedchem.3c00959)
Supplement: Supplementary file 4 — jm3c00959_si_004.pdb [file jm3c00959_si_004.pdb]

HEADER    MEMBRANE PROTEIN                        13-JAN-16   5HK1
TITLE     HUMAN SIGMA-1 RECEPTOR BOUND TO PD144418
EXPDTA    X-RAY DIFFRACTION
REMARK   2 RESOLUTION.    2.51 ANGSTROMS
REMARK   3  R VALUE : 0.195000
REMARK   3  FREE R VALUE : 0.233000
REMARK   4 5HK1 COMPLIES WITH FORMAT V. 3.0, 1-DEC-2006
REMARK 200  TEMPERATURE           (KELVIN) : 80.00
REMARK 200  PH                             : NULL
REMARK 350 BIOMOLECULE: 1
REMARK 350 APPLY THE FOLLOWING TO CHAINS: A, B, C
REMARK 350   BIOMT1  1   1.000000 0.000000 0.000000   0.000000
REMARK 350   BIOMT2  1   0.000000 1.000000 0.000000   0.000000
REMARK 350   BIOMT3  1   0.000000 0.000000 1.000000   0.000000
REMARK 888
REMARK 888 WRITTEN BY MAESTRO (A PRODUCT OF SCHRODINGER, LLC)
CRYST1   93.771   70.657  111.517  90.00  90.00  90.00 P 1          12
ATOM      1  N   MET B   1      33.221   5.448  48.560  1.00137.85           N1+
ATOM      2  CA  MET B   1      33.955   4.640  47.568  1.00129.29           C  
ATOM      3  C   MET B   1      34.842   5.566  46.725  1.00126.60           C  
ATOM      4  O   MET B   1      34.501   6.735  46.529  1.00125.93           O  
ATOM      5  CB  MET B   1      33.008   3.836  46.637  1.00123.85           C  
ATOM      6  CG  MET B   1      32.247   2.691  47.328  1.00  0.00           C  
ATOM      7  SD  MET B   1      31.332   1.601  46.197  1.00  0.00           S  
ATOM      8  CE  MET B   1      29.980   2.697  45.681  1.00  0.00           C  
ATOM      9  H1  MET B   1      32.641   4.896  49.164  1.00  0.00           H  
ATOM     10  HA  MET B   1      34.606   3.948  48.107  1.00  0.00           H  
ATOM     11  HB3 MET B   1      33.599   3.395  45.831  1.00  0.00           H  
ATOM     12  HB2 MET B   1      32.306   4.511  46.147  1.00  0.00           H  
ATOM     13  HG2 MET B   1      32.956   2.066  47.874  1.00  0.00           H  
ATOM     14  HG3 MET B   1      31.550   3.081  48.070  1.00  0.00           H  
ATOM     15  HE1 MET B   1      29.404   3.032  46.544  1.00  0.00           H  
ATOM     16  HE2 MET B   1      30.362   3.573  45.158  1.00  0.00           H  
ATOM     17  HE3 MET B   1      29.305   2.170  45.006  1.00  0.00           H  
ATOM     18  H   MET B   1      33.889   5.943  49.126  1.00  0.00           H  
ATOM     19  H   MET B   1      32.670   6.143  48.087  1.00  0.00           H  
ATOM     20  N   GLN B   2      35.951   5.040  46.200  1.00121.01           N  
ATOM     21  CA  GLN B   2      36.787   5.666  45.178  1.00102.67           C  
ATOM     22  C   GLN B   2      36.329   5.162  43.797  1.00 90.71           C  
ATOM     23  O   GLN B   2      36.306   5.936  42.843  1.00 85.78           O  
ATOM     24  CB  GLN B   2      38.253   5.201  45.372  1.00107.52           C  
ATOM     25  CG  GLN B   2      38.949   5.749  46.637  1.00114.86           C  
ATOM     26  CD  GLN B   2      39.367   7.224  46.592  1.00118.32           C  
ATOM     27  OE1 GLN B   2      39.846   7.750  47.591  1.00116.76           O  
ATOM     28  NE2 GLN B   2      39.218   7.914  45.466  1.00119.86           N  
ATOM     29  H   GLN B   2      36.082   4.019  46.301  1.00  0.00           H  
ATOM     30  HA  GLN B   2      36.711   6.755  45.208  1.00  0.00           H  
ATOM     31  HB3 GLN B   2      38.851   5.448  44.492  1.00  0.00           H  
ATOM     32  HB2 GLN B   2      38.279   4.112  45.423  1.00  0.00           H  
ATOM     33  HG3 GLN B   2      39.857   5.170  46.810  1.00  0.00           H  
ATOM     34  HG2 GLN B   2      38.321   5.588  47.514  1.00  0.00           H  
ATOM     35 HE21 GLN B   2      39.466   8.893  45.443  1.00  0.00           H  
ATOM     36 HE22 GLN B   2      38.842   7.485  44.635  1.00  0.00           H  
ATOM     37  N   TRP B   3      35.955   3.878  43.705  1.00 96.65           N  
ATOM     38  CA  TRP B   3      35.570   3.178  42.485  1.00 90.60           C  
ATOM     39  C   TRP B   3      34.183   2.575  42.712  1.00 90.97           C  
ATOM     40  O   TRP B   3      34.029   1.680  43.544  1.00 78.83           O  
ATOM     41  CB  TRP B   3      36.623   2.092  42.170  1.00 83.91           C  
ATOM     42  CG  TRP B   3      38.004   2.618  41.917  1.00103.54           C  
ATOM     43  CD1 TRP B   3      38.983   2.736  42.843  1.00119.63           C  
ATOM     44  CD2 TRP B   3      38.564   3.140  40.675  1.00104.88           C  
ATOM     45  NE1 TRP B   3      40.078   3.360  42.280  1.00122.00           N  
ATOM     46  CE2 TRP B   3      39.874   3.640  40.943  1.00111.53           C  
ATOM     47  CE3 TRP B   3      38.092   3.254  39.345  1.00 94.93           C  
ATOM     48  CZ2 TRP B   3      40.654   4.260  39.949  1.00103.11           C  
ATOM     49  CZ3 TRP B   3      38.872   3.859  38.339  1.00 92.18           C  
ATOM     50  CH2 TRP B   3      40.150   4.366  38.640  1.00 96.93           C  
ATOM     51  H   TRP B   3      35.989   3.313  44.562  1.00  0.00           H  
ATOM     52  HA  TRP B   3      35.524   3.866  41.639  1.00  0.00           H  
ATOM     53  HB3 TRP B   3      36.319   1.510  41.299  1.00  0.00           H  
ATOM     54  HB2 TRP B   3      36.676   1.387  42.999  1.00  0.00           H  
ATOM     55  HD1 TRP B   3      38.886   2.432  43.877  1.00  0.00           H  
ATOM     56  HE1 TRP B   3      40.919   3.581  42.819  1.00  0.00           H  
ATOM     57  HE3 TRP B   3      37.112   2.872  39.098  1.00  0.00           H  
ATOM     58  HZ2 TRP B   3      41.632   4.653  40.178  1.00  0.00           H  
ATOM     59  HZ3 TRP B   3      38.485   3.935  37.332  1.00  0.00           H  
ATOM     60  HH2 TRP B   3      40.745   4.832  37.867  1.00  0.00           H  
ATOM     61  N   ALA B   4      33.168   3.037  41.975  1.00 99.21           N  
ATOM     62  CA  ALA B   4      31.776   2.591  42.096  1.00 80.26           C  
ATOM     63  C   ALA B   4      31.507   1.234  41.410  1.00 87.88           C  
ATOM     64  O   ALA B   4      30.431   0.664  41.587  1.00 77.34           O  
ATOM     65  CB  ALA B   4      30.879   3.652  41.440  1.00 82.74           C  
ATOM     66  H   ALA B   4      33.356   3.794  41.320  1.00  0.00           H  
ATOM     67  HA  ALA B   4      31.512   2.498  43.151  1.00  0.00           H  
ATOM     68  HB1 ALA B   4      29.828   3.363  41.475  1.00  0.00           H  
ATOM     69  HB2 ALA B   4      30.963   4.610  41.951  1.00  0.00           H  
ATOM     70  HB3 ALA B   4      31.141   3.807  40.393  1.00  0.00           H  
ATOM     71  N   VAL B   5      32.483   0.715  40.650  1.00 93.87           N  
ATOM     72  CA  VAL B   5      32.463  -0.532  39.882  1.00 81.32           C  
ATOM     73  C   VAL B   5      32.105  -1.747  40.770  1.00 76.27           C  
ATOM     74  O   VAL B   5      32.629  -1.891  41.878  1.00 77.23           O  
ATOM     75  CB  VAL B   5      33.829  -0.712  39.157  1.00 84.49           C  
ATOM     76  CG1 VAL B   5      33.769  -1.823  38.091  1.00 72.41           C  
ATOM     77  CG2 VAL B   5      34.352   0.586  38.503  1.00 82.19           C  
ATOM     78  H   VAL B   5      33.312   1.279  40.560  1.00  0.00           H  
ATOM     79  HA  VAL B   5      31.689  -0.411  39.124  1.00  0.00           H  
ATOM     80  HB  VAL B   5      34.572  -1.013  39.899  1.00  0.00           H  
ATOM     81 HG11 VAL B   5      34.720  -1.910  37.567  1.00  0.00           H  
ATOM     82 HG12 VAL B   5      33.556  -2.799  38.528  1.00  0.00           H  
ATOM     83 HG13 VAL B   5      33.003  -1.617  37.343  1.00  0.00           H  
ATOM     84 HG21 VAL B   5      33.628   0.996  37.798  1.00  0.00           H  
ATOM     85 HG22 VAL B   5      34.583   1.361  39.234  1.00  0.00           H  
ATOM     86 HG23 VAL B   5      35.275   0.402  37.952  1.00  0.00           H  
ATOM     87  N   GLY B   6      31.209  -2.613  40.293  1.00 76.58           N  
ATOM     88  CA  GLY B   6      30.683  -3.766  41.008  1.00 77.95           C  
ATOM     89  C   GLY B   6      29.532  -4.380  40.206  1.00 76.90           C  
ATOM     90  O   GLY B   6      29.281  -3.957  39.074  1.00 74.94           O  
ATOM     91  H   GLY B   6      30.820  -2.474  39.370  1.00  0.00           H  
ATOM     92  HA3 GLY B   6      30.328  -3.468  41.996  1.00  0.00           H  
ATOM     93  HA2 GLY B   6      31.470  -4.508  41.144  1.00  0.00           H  
ATOM     94  N   ARG B   7      28.825  -5.359  40.792  1.00 80.83           N  
ATOM     95  CA  ARG B   7      27.809  -6.199  40.138  1.00 80.16           C  
ATOM     96  C   ARG B   7      26.640  -5.421  39.506  1.00 84.56           C  
ATOM     97  O   ARG B   7      26.108  -5.856  38.487  1.00 82.60           O  
ATOM     98  CB  ARG B   7      27.229  -7.226  41.134  1.00 91.15           C  
ATOM     99  CG  ARG B   7      28.239  -8.235  41.703  1.00104.60           C  
ATOM    100  CD  ARG B   7      27.540  -9.299  42.564  1.00124.59           C  
ATOM    101  NE  ARG B   7      28.497 -10.078  43.353  1.00135.75           N  
ATOM    102  CZ  ARG B   7      29.108 -11.220  43.005  1.00139.07           C  
ATOM    103  NH1 ARG B   7      29.945 -11.813  43.860  1.00143.54           N  
ATOM    104  NH2 ARG B   7      28.889 -11.795  41.821  1.00134.23           N1+
ATOM    105  H   ARG B   7      29.090  -5.616  41.732  1.00  0.00           H  
ATOM    106  HA  ARG B   7      28.306  -6.740  39.330  1.00  0.00           H  
ATOM    107  HB3 ARG B   7      26.440  -7.791  40.634  1.00  0.00           H  
ATOM    108  HB2 ARG B   7      26.740  -6.703  41.958  1.00  0.00           H  
ATOM    109  HG3 ARG B   7      29.001  -7.722  42.291  1.00  0.00           H  
ATOM    110  HG2 ARG B   7      28.762  -8.728  40.882  1.00  0.00           H  
ATOM    111  HD3 ARG B   7      26.896  -9.950  41.976  1.00  0.00           H  
ATOM    112  HD2 ARG B   7      26.884  -8.803  43.280  1.00  0.00           H  
ATOM    113  HE  ARG B   7      28.620  -9.676  44.317  1.00  0.00           H  
ATOM    114 HH11 ARG B   7      30.442 -12.656  43.618  1.00  0.00           H  
ATOM    115 HH12 ARG B   7      30.222 -11.399  44.782  1.00  0.00           H  
ATOM    116 HH21 ARG B   7      29.331 -12.677  41.570  1.00  0.00           H  
ATOM    117 HH22 ARG B   7      28.289 -11.394  41.052  1.00  0.00           H  
ATOM    118  N   ARG B   8      26.233  -4.288  40.096  1.00 79.28           N  
ATOM    119  CA  ARG B   8      25.205  -3.414  39.529  1.00 81.01           C  
ATOM    120  C   ARG B   8      25.836  -2.495  38.470  1.00 79.95           C  
ATOM    121  O   ARG B   8      25.311  -2.367  37.369  1.00 76.83           O  
ATOM    122  CB  ARG B   8      24.588  -2.532  40.646  1.00 82.35           C  
ATOM    123  CG  ARG B   8      23.460  -1.598  40.152  1.00103.69           C  
ATOM    124  CD  ARG B   8      22.972  -0.591  41.202  1.00113.82           C  
ATOM    125  NE  ARG B   8      21.990   0.330  40.608  1.00123.21           N  
ATOM    126  CZ  ARG B   8      22.241   1.447  39.910  1.00124.91           C  
ATOM    127  NH1 ARG B   8      23.486   1.885  39.714  1.00118.67           N  
ATOM    128  NH2 ARG B   8      21.218   2.121  39.396  1.00130.43           N1+
ATOM    129  H   ARG B   8      26.701  -4.007  40.945  1.00  0.00           H  
ATOM    130  HA  ARG B   8      24.414  -4.009  39.066  1.00  0.00           H  
ATOM    131  HB3 ARG B   8      25.366  -1.932  41.121  1.00  0.00           H  
ATOM    132  HB2 ARG B   8      24.188  -3.174  41.432  1.00  0.00           H  
ATOM    133  HG3 ARG B   8      22.624  -2.207  39.812  1.00  0.00           H  
ATOM    134  HG2 ARG B   8      23.778  -1.028  39.280  1.00  0.00           H  
ATOM    135  HD3 ARG B   8      23.804  -0.024  41.622  1.00  0.00           H  
ATOM    136  HD2 ARG B   8      22.505  -1.119  42.035  1.00  0.00           H  
ATOM    137  HE  ARG B   8      21.025   0.051  40.740  1.00  0.00           H  
ATOM    138 HH11 ARG B   8      23.694   2.723  39.168  1.00  0.00           H  
ATOM    139 HH12 ARG B   8      24.277   1.411  40.115  1.00  0.00           H  
ATOM    140 HH21 ARG B   8      21.349   2.953  38.843  1.00  0.00           H  
ATOM    141 HH22 ARG B   8      20.260   1.788  39.516  1.00  0.00           H  
ATOM    142  N   TRP B   9      26.933  -1.818  38.824  1.00 76.31           N  
ATOM    143  CA  TRP B   9      27.451  -0.662  38.093  1.00 84.98           C  
ATOM    144  C   TRP B   9      28.163  -1.079  36.792  1.00 72.94           C  
ATOM    145  O   TRP B   9      28.039  -0.393  35.780  1.00 72.42           O  
ATOM    146  CB  TRP B   9      28.423   0.087  39.026  1.00 84.10           C  
ATOM    147  CG  TRP B   9      28.528   1.568  38.816  1.00 82.97           C  
ATOM    148  CD1 TRP B   9      27.689   2.485  39.350  1.00 74.97           C  
ATOM    149  CD2 TRP B   9      29.535   2.329  38.080  1.00 80.91           C  
ATOM    150  NE1 TRP B   9      28.101   3.753  38.997  1.00 74.26           N  
ATOM    151  CE2 TRP B   9      29.238   3.720  38.220  1.00 89.02           C  
ATOM    152  CE3 TRP B   9      30.678   1.990  37.318  1.00 71.15           C  
ATOM    153  CZ2 TRP B   9      30.038   4.721  37.643  1.00 88.76           C  
ATOM    154  CZ3 TRP B   9      31.489   2.986  36.735  1.00 75.26           C  
ATOM    155  CH2 TRP B   9      31.170   4.349  36.898  1.00 81.54           C  
ATOM    156  H   TRP B   9      27.345  -2.027  39.720  1.00  0.00           H  
ATOM    157  HA  TRP B   9      26.612  -0.008  37.847  1.00  0.00           H  
ATOM    158  HB3 TRP B   9      29.420  -0.349  38.992  1.00  0.00           H  
ATOM    159  HB2 TRP B   9      28.098  -0.031  40.060  1.00  0.00           H  
ATOM    160  HD1 TRP B   9      26.839   2.246  39.974  1.00  0.00           H  
ATOM    161  HE1 TRP B   9      27.627   4.604  39.315  1.00  0.00           H  
ATOM    162  HE3 TRP B   9      30.934   0.951  37.179  1.00  0.00           H  
ATOM    163  HZ2 TRP B   9      29.790   5.765  37.764  1.00  0.00           H  
ATOM    164  HZ3 TRP B   9      32.357   2.703  36.156  1.00  0.00           H  
ATOM    165  HH2 TRP B   9      31.787   5.112  36.446  1.00  0.00           H  
ATOM    166  N   ALA B  10      28.849  -2.233  36.790  1.00 77.46           N  
ATOM    167  CA  ALA B  10      29.492  -2.794  35.601  1.00 85.93           C  
ATOM    168  C   ALA B  10      28.447  -3.404  34.648  1.00 81.21           C  
ATOM    169  O   ALA B  10      28.589  -3.312  33.432  1.00 71.52           O  
ATOM    170  CB  ALA B  10      30.473  -3.896  36.033  1.00 72.13           C  
ATOM    171  H   ALA B  10      28.880  -2.781  37.646  1.00  0.00           H  
ATOM    172  HA  ALA B  10      30.039  -2.005  35.081  1.00  0.00           H  
ATOM    173  HB1 ALA B  10      31.230  -3.510  36.716  1.00  0.00           H  
ATOM    174  HB2 ALA B  10      29.967  -4.725  36.528  1.00  0.00           H  
ATOM    175  HB3 ALA B  10      30.998  -4.305  35.169  1.00  0.00           H  
ATOM    176  N   TRP B  11      27.366  -3.975  35.199  1.00 77.06           N  
ATOM    177  CA  TRP B  11      26.215  -4.491  34.458  1.00 82.42           C  
ATOM    178  C   TRP B  11      25.454  -3.328  33.796  1.00 80.84           C  
ATOM    179  O   TRP B  11      25.205  -3.366  32.593  1.00 76.52           O  
ATOM    180  CB  TRP B  11      25.317  -5.258  35.449  1.00 87.43           C  
ATOM    181  CG  TRP B  11      24.082  -5.942  34.944  1.00 95.42           C  
ATOM    182  CD1 TRP B  11      23.991  -6.696  33.827  1.00103.48           C  
ATOM    183  CD2 TRP B  11      22.756  -5.979  35.561  1.00 99.90           C  
ATOM    184  NE1 TRP B  11      22.716  -7.218  33.728  1.00105.68           N  
ATOM    185  CE2 TRP B  11      21.912  -6.817  34.770  1.00106.57           C  
ATOM    186  CE3 TRP B  11      22.179  -5.402  36.718  1.00100.34           C  
ATOM    187  CZ2 TRP B  11      20.573  -7.077  35.112  1.00107.35           C  
ATOM    188  CZ3 TRP B  11      20.837  -5.656  37.072  1.00106.98           C  
ATOM    189  CH2 TRP B  11      20.035  -6.492  36.272  1.00104.60           C  
ATOM    190  H   TRP B  11      27.309  -3.968  36.206  1.00  0.00           H  
ATOM    191  HA  TRP B  11      26.572  -5.173  33.683  1.00  0.00           H  
ATOM    192  HB3 TRP B  11      25.001  -4.594  36.250  1.00  0.00           H  
ATOM    193  HB2 TRP B  11      25.916  -6.031  35.925  1.00  0.00           H  
ATOM    194  HD1 TRP B  11      24.807  -6.870  33.140  1.00  0.00           H  
ATOM    195  HE1 TRP B  11      22.412  -7.801  32.956  1.00  0.00           H  
ATOM    196  HE3 TRP B  11      22.780  -4.757  37.342  1.00  0.00           H  
ATOM    197  HZ2 TRP B  11      19.961  -7.713  34.489  1.00  0.00           H  
ATOM    198  HZ3 TRP B  11      20.420  -5.205  37.960  1.00  0.00           H  
ATOM    199  HH2 TRP B  11      19.006  -6.680  36.544  1.00  0.00           H  
ATOM    200  N   ALA B  12      25.169  -2.262  34.558  1.00 78.81           N  
ATOM    201  CA  ALA B  12      24.527  -1.035  34.096  1.00 86.26           C  
ATOM    202  C   ALA B  12      25.318  -0.324  32.984  1.00 85.72           C  
ATOM    203  O   ALA B  12      24.710   0.198  32.052  1.00 82.66           O  
ATOM    204  CB  ALA B  12      24.302  -0.091  35.286  1.00 76.32           C  
ATOM    205  H   ALA B  12      25.381  -2.320  35.552  1.00  0.00           H  
ATOM    206  HA  ALA B  12      23.556  -1.315  33.691  1.00  0.00           H  
ATOM    207  HB1 ALA B  12      23.710  -0.565  36.069  1.00  0.00           H  
ATOM    208  HB2 ALA B  12      25.246   0.231  35.727  1.00  0.00           H  
ATOM    209  HB3 ALA B  12      23.761   0.802  34.970  1.00  0.00           H  
ATOM    210  N   ALA B  13      26.658  -0.344  33.048  1.00 84.84           N  
ATOM    211  CA  ALA B  13      27.551   0.203  32.028  1.00 82.94           C  
ATOM    212  C   ALA B  13      27.391  -0.531  30.686  1.00 84.41           C  
ATOM    213  O   ALA B  13      27.267   0.105  29.640  1.00 88.24           O  
ATOM    214  CB  ALA B  13      29.010   0.082  32.500  1.00 70.52           C  
ATOM    215  H   ALA B  13      27.081  -0.745  33.877  1.00  0.00           H  
ATOM    216  HA  ALA B  13      27.305   1.258  31.889  1.00  0.00           H  
ATOM    217  HB1 ALA B  13      29.323  -0.957  32.587  1.00  0.00           H  
ATOM    218  HB2 ALA B  13      29.685   0.563  31.791  1.00  0.00           H  
ATOM    219  HB3 ALA B  13      29.166   0.551  33.469  1.00  0.00           H  
ATOM    220  N   LEU B  14      27.357  -1.868  30.718  1.00 78.46           N  
ATOM    221  CA  LEU B  14      27.174  -2.718  29.546  1.00 77.24           C  
ATOM    222  C   LEU B  14      25.738  -2.609  28.995  1.00 84.90           C  
ATOM    223  O   LEU B  14      25.562  -2.545  27.780  1.00 89.05           O  
ATOM    224  CB  LEU B  14      27.504  -4.182  29.909  1.00 87.82           C  
ATOM    225  CG  LEU B  14      28.989  -4.443  30.260  1.00103.28           C  
ATOM    226  CD1 LEU B  14      29.166  -5.790  30.978  1.00105.72           C  
ATOM    227  CD2 LEU B  14      29.903  -4.372  29.026  1.00 95.48           C  
ATOM    228  H   LEU B  14      27.450  -2.325  31.618  1.00  0.00           H  
ATOM    229  HA  LEU B  14      27.852  -2.378  28.762  1.00  0.00           H  
ATOM    230  HB3 LEU B  14      27.228  -4.827  29.076  1.00  0.00           H  
ATOM    231  HB2 LEU B  14      26.870  -4.490  30.742  1.00  0.00           H  
ATOM    232  HG  LEU B  14      29.319  -3.674  30.958  1.00  0.00           H  
ATOM    233 HD11 LEU B  14      30.199  -5.935  31.295  1.00  0.00           H  
ATOM    234 HD12 LEU B  14      28.544  -5.848  31.872  1.00  0.00           H  
ATOM    235 HD13 LEU B  14      28.904  -6.627  30.332  1.00  0.00           H  
ATOM    236 HD21 LEU B  14      29.880  -3.388  28.559  1.00  0.00           H  
ATOM    237 HD22 LEU B  14      30.941  -4.571  29.299  1.00  0.00           H  
ATOM    238 HD23 LEU B  14      29.615  -5.107  28.273  1.00  0.00           H  
ATOM    239  N   LEU B  15      24.717  -2.508  29.860  1.00 75.88           N  
ATOM    240  CA  LEU B  15      23.325  -2.266  29.472  1.00 83.58           C  
ATOM    241  C   LEU B  15      23.146  -0.890  28.799  1.00 94.58           C  
ATOM    242  O   LEU B  15      22.437  -0.785  27.800  1.00 86.47           O  
ATOM    243  CB  LEU B  15      22.399  -2.357  30.706  1.00 84.65           C  
ATOM    244  CG  LEU B  15      22.193  -3.774  31.284  1.00 82.05           C  
ATOM    245  CD1 LEU B  15      21.575  -3.692  32.688  1.00 82.52           C  
ATOM    246  CD2 LEU B  15      21.324  -4.659  30.380  1.00 79.89           C  
ATOM    247  H   LEU B  15      24.921  -2.618  30.851  1.00  0.00           H  
ATOM    248  HA  LEU B  15      23.038  -3.025  28.743  1.00  0.00           H  
ATOM    249  HB3 LEU B  15      21.418  -1.942  30.462  1.00  0.00           H  
ATOM    250  HB2 LEU B  15      22.801  -1.705  31.480  1.00  0.00           H  
ATOM    251  HG  LEU B  15      23.161  -4.265  31.380  1.00  0.00           H  
ATOM    252 HD11 LEU B  15      21.367  -4.685  33.084  1.00  0.00           H  
ATOM    253 HD12 LEU B  15      22.247  -3.204  33.392  1.00  0.00           H  
ATOM    254 HD13 LEU B  15      20.636  -3.138  32.682  1.00  0.00           H  
ATOM    255 HD21 LEU B  15      21.220  -5.658  30.803  1.00  0.00           H  
ATOM    256 HD22 LEU B  15      20.320  -4.248  30.274  1.00  0.00           H  
ATOM    257 HD23 LEU B  15      21.748  -4.777  29.384  1.00  0.00           H  
ATOM    258  N   LEU B  16      23.807   0.159  29.309  1.00101.08           N  
ATOM    259  CA  LEU B  16      23.780   1.507  28.742  1.00 86.59           C  
ATOM    260  C   LEU B  16      24.544   1.570  27.402  1.00 83.03           C  
ATOM    261  O   LEU B  16      24.138   2.298  26.497  1.00 93.32           O  
ATOM    262  CB  LEU B  16      24.377   2.494  29.774  1.00 75.97           C  
ATOM    263  CG  LEU B  16      24.268   3.996  29.427  1.00 89.41           C  
ATOM    264  CD1 LEU B  16      22.817   4.447  29.188  1.00103.21           C  
ATOM    265  CD2 LEU B  16      24.907   4.843  30.538  1.00 82.12           C  
ATOM    266  H   LEU B  16      24.334   0.023  30.169  1.00  0.00           H  
ATOM    267  HA  LEU B  16      22.734   1.759  28.565  1.00  0.00           H  
ATOM    268  HB3 LEU B  16      25.426   2.243  29.942  1.00  0.00           H  
ATOM    269  HB2 LEU B  16      23.880   2.340  30.733  1.00  0.00           H  
ATOM    270  HG  LEU B  16      24.833   4.185  28.513  1.00  0.00           H  
ATOM    271 HD11 LEU B  16      22.177   4.202  30.036  1.00  0.00           H  
ATOM    272 HD12 LEU B  16      22.760   5.526  29.034  1.00  0.00           H  
ATOM    273 HD13 LEU B  16      22.388   3.983  28.300  1.00  0.00           H  
ATOM    274 HD21 LEU B  16      24.398   4.701  31.492  1.00  0.00           H  
ATOM    275 HD22 LEU B  16      25.955   4.581  30.681  1.00  0.00           H  
ATOM    276 HD23 LEU B  16      24.868   5.907  30.301  1.00  0.00           H  
ATOM    277  N   ALA B  17      25.612   0.775  27.238  1.00 74.89           N  
ATOM    278  CA  ALA B  17      26.345   0.628  25.982  1.00 89.33           C  
ATOM    279  C   ALA B  17      25.499  -0.089  24.910  1.00103.88           C  
ATOM    280  O   ALA B  17      25.525   0.312  23.749  1.00108.83           O  
ATOM    281  CB  ALA B  17      27.643  -0.153  26.233  1.00 86.98           C  
ATOM    282  H   ALA B  17      25.931   0.240  28.040  1.00  0.00           H  
ATOM    283  HA  ALA B  17      26.602   1.624  25.614  1.00  0.00           H  
ATOM    284  HB1 ALA B  17      27.451  -1.165  26.589  1.00  0.00           H  
ATOM    285  HB2 ALA B  17      28.219  -0.236  25.312  1.00  0.00           H  
ATOM    286  HB3 ALA B  17      28.273   0.349  26.967  1.00  0.00           H  
ATOM    287  N   VAL B  18      24.713  -1.106  25.293  1.00107.13           N  
ATOM    288  CA  VAL B  18      23.700  -1.749  24.451  1.00110.41           C  
ATOM    289  C   VAL B  18      22.578  -0.747  24.088  1.00105.23           C  
ATOM    290  O   VAL B  18      22.199  -0.645  22.921  1.00116.23           O  
ATOM    291  CB  VAL B  18      23.181  -3.035  25.166  1.00112.03           C  
ATOM    292  CG1 VAL B  18      21.871  -3.609  24.593  1.00110.06           C  
ATOM    293  CG2 VAL B  18      24.250  -4.140  25.155  1.00112.66           C  
ATOM    294  H   VAL B  18      24.794  -1.429  26.252  1.00  0.00           H  
ATOM    295  HA  VAL B  18      24.176  -2.044  23.514  1.00  0.00           H  
ATOM    296  HB  VAL B  18      22.977  -2.788  26.208  1.00  0.00           H  
ATOM    297 HG11 VAL B  18      21.953  -3.793  23.521  1.00  0.00           H  
ATOM    298 HG12 VAL B  18      21.605  -4.551  25.074  1.00  0.00           H  
ATOM    299 HG13 VAL B  18      21.037  -2.929  24.755  1.00  0.00           H  
ATOM    300 HG21 VAL B  18      23.942  -4.996  25.757  1.00  0.00           H  
ATOM    301 HG22 VAL B  18      24.430  -4.496  24.141  1.00  0.00           H  
ATOM    302 HG23 VAL B  18      25.205  -3.796  25.549  1.00  0.00           H  
ATOM    303  N   ALA B  19      22.084   0.039  25.058  1.00 89.53           N  
ATOM    304  CA  ALA B  19      21.045   1.052  24.864  1.00 83.71           C  
ATOM    305  C   ALA B  19      21.436   2.146  23.852  1.00109.44           C  
ATOM    306  O   ALA B  19      20.572   2.670  23.148  1.00108.64           O  
ATOM    307  CB  ALA B  19      20.679   1.688  26.210  1.00 83.45           C  
ATOM    308  H   ALA B  19      22.400  -0.134  26.009  1.00  0.00           H  
ATOM    309  HA  ALA B  19      20.164   0.538  24.484  1.00  0.00           H  
ATOM    310  HB1 ALA B  19      20.425   0.935  26.954  1.00  0.00           H  
ATOM    311  HB2 ALA B  19      21.492   2.296  26.606  1.00  0.00           H  
ATOM    312  HB3 ALA B  19      19.812   2.339  26.097  1.00  0.00           H  
ATOM    313  N   ALA B  20      22.734   2.455  23.731  1.00107.78           N  
ATOM    314  CA  ALA B  20      23.294   3.384  22.752  1.00111.65           C  
ATOM    315  C   ALA B  20      23.234   2.844  21.307  1.00111.44           C  
ATOM    316  O   ALA B  20      23.323   3.634  20.367  1.00125.99           O  
ATOM    317  CB  ALA B  20      24.756   3.677  23.122  1.00117.22           C  
ATOM    318  H   ALA B  20      23.376   1.996  24.367  1.00  0.00           H  
ATOM    319  HA  ALA B  20      22.726   4.315  22.795  1.00  0.00           H  
ATOM    320  HB1 ALA B  20      24.842   4.050  24.143  1.00  0.00           H  
ATOM    321  HB2 ALA B  20      25.383   2.790  23.034  1.00  0.00           H  
ATOM    322  HB3 ALA B  20      25.176   4.436  22.461  1.00  0.00           H  
ATOM    323  N   VAL B  21      23.052   1.531  21.114  1.00 97.01           N  
ATOM    324  CA  VAL B  21      22.748   0.927  19.818  1.00103.26           C  
ATOM    325  C   VAL B  21      21.216   0.938  19.648  1.00115.62           C  
ATOM    326  O   VAL B  21      20.728   1.367  18.604  1.00118.00           O  
ATOM    327  CB  VAL B  21      23.281  -0.535  19.747  1.00101.58           C  
ATOM    328  CG1 VAL B  21      23.068  -1.163  18.354  1.00106.47           C  
ATOM    329  CG2 VAL B  21      24.771  -0.639  20.124  1.00104.06           C  
ATOM    330  H   VAL B  21      22.972   0.932  21.930  1.00  0.00           H  
ATOM    331  HA  VAL B  21      23.207   1.507  19.014  1.00  0.00           H  
ATOM    332  HB  VAL B  21      22.731  -1.150  20.458  1.00  0.00           H  
ATOM    333 HG11 VAL B  21      23.455  -2.180  18.316  1.00  0.00           H  
ATOM    334 HG12 VAL B  21      22.012  -1.217  18.087  1.00  0.00           H  
ATOM    335 HG13 VAL B  21      23.576  -0.589  17.578  1.00  0.00           H  
ATOM    336 HG21 VAL B  21      25.120  -1.670  20.064  1.00  0.00           H  
ATOM    337 HG22 VAL B  21      25.388  -0.042  19.452  1.00  0.00           H  
ATOM    338 HG23 VAL B  21      24.960  -0.301  21.142  1.00  0.00           H  
ATOM    339  N   LEU B  22      20.454   0.499  20.666  1.00113.55           N  
ATOM    340  CA  LEU B  22      18.995   0.350  20.619  1.00119.62           C  
ATOM    341  C   LEU B  22      18.255   1.672  20.342  1.00130.72           C  
ATOM    342  O   LEU B  22      17.333   1.696  19.530  1.00137.60           O  
ATOM    343  CB  LEU B  22      18.461  -0.275  21.926  1.00110.35           C  
ATOM    344  CG  LEU B  22      18.930  -1.714  22.231  1.00 98.30           C  
ATOM    345  CD1 LEU B  22      18.513  -2.120  23.652  1.00100.37           C  
ATOM    346  CD2 LEU B  22      18.403  -2.735  21.209  1.00 97.67           C  
ATOM    347  H   LEU B  22      20.935   0.150  21.489  1.00  0.00           H  
ATOM    348  HA  LEU B  22      18.765  -0.319  19.790  1.00  0.00           H  
ATOM    349  HB3 LEU B  22      17.369  -0.275  21.897  1.00  0.00           H  
ATOM    350  HB2 LEU B  22      18.722   0.380  22.757  1.00  0.00           H  
ATOM    351  HG  LEU B  22      20.018  -1.748  22.194  1.00  0.00           H  
ATOM    352 HD11 LEU B  22      18.861  -3.126  23.888  1.00  0.00           H  
ATOM    353 HD12 LEU B  22      18.933  -1.451  24.402  1.00  0.00           H  
ATOM    354 HD13 LEU B  22      17.430  -2.112  23.773  1.00  0.00           H  
ATOM    355 HD21 LEU B  22      18.792  -2.547  20.209  1.00  0.00           H  
ATOM    356 HD22 LEU B  22      18.705  -3.748  21.479  1.00  0.00           H  
ATOM    357 HD23 LEU B  22      17.314  -2.722  21.154  1.00  0.00           H  
ATOM    358  N   THR B  23      18.667   2.778  20.973  1.00129.58           N  
ATOM    359  CA  THR B  23      18.127   4.113  20.705  1.00125.77           C  
ATOM    360  C   THR B  23      18.516   4.606  19.292  1.00118.25           C  
ATOM    361  O   THR B  23      17.684   5.159  18.575  1.00126.21           O  
ATOM    362  CB  THR B  23      18.605   5.103  21.804  1.00123.88           C  
ATOM    363  OG1 THR B  23      20.013   5.083  21.984  1.00133.56           O  
ATOM    364  CG2 THR B  23      17.942   4.876  23.169  1.00117.88           C  
ATOM    365  H   THR B  23      19.415   2.693  21.653  1.00  0.00           H  
ATOM    366  HA  THR B  23      17.036   4.058  20.740  1.00  0.00           H  
ATOM    367  HB  THR B  23      18.342   6.112  21.481  1.00  0.00           H  
ATOM    368  HG1 THR B  23      20.240   4.280  22.454  1.00  0.00           H  
ATOM    369 HG21 THR B  23      18.207   3.912  23.602  1.00  0.00           H  
ATOM    370 HG22 THR B  23      18.234   5.648  23.882  1.00  0.00           H  
ATOM    371 HG23 THR B  23      16.855   4.911  23.084  1.00  0.00           H  
ATOM    372  N   GLN B  24      19.769   4.375  18.882  1.00110.42           N  
ATOM    373  CA  GLN B  24      20.353   4.800  17.616  1.00129.67           C  
ATOM    374  C   GLN B  24      19.656   4.175  16.395  1.00140.51           C  
ATOM    375  O   GLN B  24      19.307   4.905  15.468  1.00147.27           O  
ATOM    376  CB  GLN B  24      21.864   4.500  17.666  1.00131.31           C  
ATOM    377  CG  GLN B  24      22.639   4.696  16.348  1.00135.09           C  
ATOM    378  CD  GLN B  24      24.160   4.632  16.497  1.00142.20           C  
ATOM    379  OE1 GLN B  24      24.872   4.854  15.526  1.00142.48           O  
ATOM    380  NE2 GLN B  24      24.685   4.333  17.682  1.00143.71           N  
ATOM    381  H   GLN B  24      20.373   3.884  19.525  1.00  0.00           H  
ATOM    382  HA  GLN B  24      20.225   5.882  17.543  1.00  0.00           H  
ATOM    383  HB3 GLN B  24      22.029   3.477  17.999  1.00  0.00           H  
ATOM    384  HB2 GLN B  24      22.292   5.151  18.430  1.00  0.00           H  
ATOM    385  HG3 GLN B  24      22.380   5.655  15.901  1.00  0.00           H  
ATOM    386  HG2 GLN B  24      22.346   3.934  15.626  1.00  0.00           H  
ATOM    387 HE21 GLN B  24      25.689   4.299  17.776  1.00  0.00           H  
ATOM    388 HE22 GLN B  24      24.100   4.155  18.493  1.00  0.00           H  
ATOM    389  N   VAL B  25      19.424   2.852  16.384  1.00140.60           N  
ATOM    390  CA  VAL B  25      18.763   2.167  15.268  1.00135.88           C  
ATOM    391  C   VAL B  25      17.297   2.620  15.089  1.00122.27           C  
ATOM    392  O   VAL B  25      16.838   2.745  13.956  1.00120.96           O  
ATOM    393  CB  VAL B  25      18.891   0.623  15.385  1.00130.01           C  
ATOM    394  CG1 VAL B  25      20.361   0.172  15.294  1.00126.18           C  
ATOM    395  CG2 VAL B  25      18.201   0.003  16.614  1.00120.74           C  
ATOM    396  H   VAL B  25      19.751   2.291  17.168  1.00  0.00           H  
ATOM    397  HA  VAL B  25      19.286   2.464  14.357  1.00  0.00           H  
ATOM    398  HB  VAL B  25      18.390   0.201  14.511  1.00  0.00           H  
ATOM    399 HG11 VAL B  25      20.442  -0.915  15.312  1.00  0.00           H  
ATOM    400 HG12 VAL B  25      20.823   0.516  14.368  1.00  0.00           H  
ATOM    401 HG13 VAL B  25      20.959   0.555  16.120  1.00  0.00           H  
ATOM    402 HG21 VAL B  25      17.127   0.192  16.615  1.00  0.00           H  
ATOM    403 HG22 VAL B  25      18.331  -1.079  16.632  1.00  0.00           H  
ATOM    404 HG23 VAL B  25      18.607   0.398  17.541  1.00  0.00           H  
ATOM    405  N   VAL B  26      16.591   2.936  16.184  1.00123.79           N  
ATOM    406  CA  VAL B  26      15.248   3.515  16.174  1.00125.78           C  
ATOM    407  C   VAL B  26      15.291   4.955  15.617  1.00146.17           C  
ATOM    408  O   VAL B  26      14.473   5.299  14.769  1.00144.24           O  
ATOM    409  CB  VAL B  26      14.642   3.438  17.604  1.00119.80           C  
ATOM    410  CG1 VAL B  26      13.316   4.209  17.768  1.00112.56           C  
ATOM    411  CG2 VAL B  26      14.422   1.974  18.029  1.00123.29           C  
ATOM    412  H   VAL B  26      17.041   2.820  17.083  1.00  0.00           H  
ATOM    413  HA  VAL B  26      14.625   2.921  15.503  1.00  0.00           H  
ATOM    414  HB  VAL B  26      15.355   3.878  18.302  1.00  0.00           H  
ATOM    415 HG11 VAL B  26      12.899   4.067  18.766  1.00  0.00           H  
ATOM    416 HG12 VAL B  26      13.451   5.283  17.636  1.00  0.00           H  
ATOM    417 HG13 VAL B  26      12.571   3.875  17.045  1.00  0.00           H  
ATOM    418 HG21 VAL B  26      15.333   1.382  17.956  1.00  0.00           H  
ATOM    419 HG22 VAL B  26      14.076   1.907  19.061  1.00  0.00           H  
ATOM    420 HG23 VAL B  26      13.680   1.490  17.396  1.00  0.00           H  
ATOM    421  N   TRP B  27      16.264   5.777  16.035  1.00159.88           N  
ATOM    422  CA  TRP B  27      16.478   7.149  15.563  1.00156.72           C  
ATOM    423  C   TRP B  27      16.780   7.179  14.049  1.00149.49           C  
ATOM    424  O   TRP B  27      16.178   7.958  13.309  1.00133.33           O  
ATOM    425  CB  TRP B  27      17.623   7.770  16.392  1.00165.56           C  
ATOM    426  CG  TRP B  27      17.707   9.265  16.522  1.00174.86           C  
ATOM    427  CD1 TRP B  27      17.384  10.189  15.587  1.00176.87           C  
ATOM    428  CD2 TRP B  27      18.125  10.024  17.699  1.00176.62           C  
ATOM    429  NE1 TRP B  27      17.571  11.456  16.103  1.00171.77           N  
ATOM    430  CE2 TRP B  27      18.005  11.417  17.410  1.00169.21           C  
ATOM    431  CE3 TRP B  27      18.583   9.675  18.994  1.00177.67           C  
ATOM    432  CZ2 TRP B  27      18.297  12.410  18.362  1.00163.49           C  
ATOM    433  CZ3 TRP B  27      18.890  10.662  19.954  1.00174.23           C  
ATOM    434  CH2 TRP B  27      18.741  12.027  19.641  1.00167.41           C  
ATOM    435  H   TRP B  27      16.894   5.430  16.753  1.00  0.00           H  
ATOM    436  HA  TRP B  27      15.558   7.706  15.752  1.00  0.00           H  
ATOM    437  HB3 TRP B  27      18.589   7.396  16.059  1.00  0.00           H  
ATOM    438  HB2 TRP B  27      17.517   7.424  17.419  1.00  0.00           H  
ATOM    439  HD1 TRP B  27      17.028   9.970  14.591  1.00  0.00           H  
ATOM    440  HE1 TRP B  27      17.379  12.297  15.571  1.00  0.00           H  
ATOM    441  HE3 TRP B  27      18.692   8.632  19.251  1.00  0.00           H  
ATOM    442  HZ2 TRP B  27      18.190  13.457  18.117  1.00  0.00           H  
ATOM    443  HZ3 TRP B  27      19.239  10.369  20.934  1.00  0.00           H  
ATOM    444  HH2 TRP B  27      18.974  12.782  20.379  1.00  0.00           H  
ATOM    445  N   LEU B  28      17.646   6.274  13.569  1.00153.41           N  
ATOM    446  CA  LEU B  28      17.946   6.069  12.151  1.00156.85           C  
ATOM    447  C   LEU B  28      16.709   5.600  11.360  1.00169.64           C  
ATOM    448  O   LEU B  28      16.471   6.090  10.256  1.00177.72           O  
ATOM    449  CB  LEU B  28      19.088   5.037  12.000  1.00149.60           C  
ATOM    450  CG  LEU B  28      20.490   5.564  12.379  1.00152.66           C  
ATOM    451  CD1 LEU B  28      21.448   4.403  12.689  1.00161.62           C  
ATOM    452  CD2 LEU B  28      21.085   6.458  11.277  1.00146.64           C  
ATOM    453  H   LEU B  28      18.132   5.686  14.244  1.00  0.00           H  
ATOM    454  HA  LEU B  28      18.258   7.026  11.730  1.00  0.00           H  
ATOM    455  HB3 LEU B  28      19.124   4.667  10.973  1.00  0.00           H  
ATOM    456  HB2 LEU B  28      18.846   4.164  12.607  1.00  0.00           H  
ATOM    457  HG  LEU B  28      20.405   6.160  13.289  1.00  0.00           H  
ATOM    458 HD11 LEU B  28      21.085   3.805  13.524  1.00  0.00           H  
ATOM    459 HD12 LEU B  28      21.560   3.738  11.833  1.00  0.00           H  
ATOM    460 HD13 LEU B  28      22.438   4.769  12.962  1.00  0.00           H  
ATOM    461 HD21 LEU B  28      22.057   6.851  11.576  1.00  0.00           H  
ATOM    462 HD22 LEU B  28      21.226   5.906  10.347  1.00  0.00           H  
ATOM    463 HD23 LEU B  28      20.446   7.313  11.059  1.00  0.00           H  
ATOM    464  N   TRP B  29      15.909   4.685  11.924  1.00171.72           N  
ATOM    465  CA  TRP B  29      14.682   4.157  11.328  1.00169.45           C  
ATOM    466  C   TRP B  29      13.556   5.213  11.263  1.00169.52           C  
ATOM    467  O   TRP B  29      12.813   5.251  10.285  1.00179.18           O  
ATOM    468  CB  TRP B  29      14.228   2.928  12.138  1.00169.05           C  
ATOM    469  CG  TRP B  29      13.005   2.230  11.634  1.00  0.00           C  
ATOM    470  CD1 TRP B  29      12.965   1.382  10.582  1.00  0.00           C  
ATOM    471  CD2 TRP B  29      11.638   2.317  12.139  1.00  0.00           C  
ATOM    472  NE1 TRP B  29      11.669   0.949  10.395  1.00  0.00           N  
ATOM    473  CE3 TRP B  29      11.010   3.025  13.192  1.00  0.00           C  
ATOM    474  CE2 TRP B  29      10.808   1.480  11.333  1.00  0.00           C  
ATOM    475  CZ3 TRP B  29       9.625   2.904  13.429  1.00  0.00           C  
ATOM    476  CZ2 TRP B  29       9.430   1.342  11.566  1.00  0.00           C  
ATOM    477  CH2 TRP B  29       8.838   2.063  12.618  1.00  0.00           C  
ATOM    478  H   TRP B  29      16.186   4.303  12.824  1.00  0.00           H  
ATOM    479  HA  TRP B  29      14.909   3.835  10.311  1.00  0.00           H  
ATOM    480  HB2 TRP B  29      15.029   2.189  12.143  1.00  0.00           H  
ATOM    481  HB3 TRP B  29      14.056   3.195  13.180  1.00  0.00           H  
ATOM    482  HD1 TRP B  29      13.821   1.111   9.980  1.00  0.00           H  
ATOM    483  HE1 TRP B  29      11.388   0.340   9.609  1.00  0.00           H  
ATOM    484  HE3 TRP B  29      11.603   3.672  13.821  1.00  0.00           H  
ATOM    485  HZ3 TRP B  29       9.166   3.457  14.236  1.00  0.00           H  
ATOM    486  HZ2 TRP B  29       8.829   0.694  10.945  1.00  0.00           H  
ATOM    487  HH2 TRP B  29       7.778   1.972  12.800  1.00  0.00           H  
ATOM    488  N   LEU B  30      13.451   6.110  12.252  1.00164.42           N  
ATOM    489  CA  LEU B  30      12.529   7.249  12.225  1.00164.53           C  
ATOM    490  C   LEU B  30      12.964   8.291  11.177  1.00158.78           C  
ATOM    491  O   LEU B  30      12.115   8.899  10.526  1.00151.68           O  
ATOM    492  CB  LEU B  30      12.463   7.910  13.619  1.00160.65           C  
ATOM    493  CG  LEU B  30      11.683   7.094  14.675  1.00160.06           C  
ATOM    494  CD1 LEU B  30      12.001   7.600  16.088  1.00160.35           C  
ATOM    495  CD2 LEU B  30      10.166   7.123  14.430  1.00161.09           C  
ATOM    496  H   LEU B  30      14.025   5.979  13.083  1.00  0.00           H  
ATOM    497  HA  LEU B  30      11.538   6.893  11.938  1.00  0.00           H  
ATOM    498  HB3 LEU B  30      12.007   8.898  13.540  1.00  0.00           H  
ATOM    499  HB2 LEU B  30      13.480   8.093  13.970  1.00  0.00           H  
ATOM    500  HG  LEU B  30      12.005   6.054  14.626  1.00  0.00           H  
ATOM    501 HD11 LEU B  30      11.480   7.016  16.847  1.00  0.00           H  
ATOM    502 HD12 LEU B  30      13.068   7.526  16.299  1.00  0.00           H  
ATOM    503 HD13 LEU B  30      11.708   8.644  16.210  1.00  0.00           H  
ATOM    504 HD21 LEU B  30       9.898   6.673  13.474  1.00  0.00           H  
ATOM    505 HD22 LEU B  30       9.631   6.569  15.202  1.00  0.00           H  
ATOM    506 HD23 LEU B  30       9.785   8.145  14.435  1.00  0.00           H  
ATOM    507  N   GLY B  31      14.278   8.459  10.968  1.00161.65           N  
ATOM    508  CA  GLY B  31      14.850   9.313   9.933  1.00162.19           C  
ATOM    509  C   GLY B  31      14.684   8.740   8.518  1.00156.64           C  
ATOM    510  O   GLY B  31      14.424   9.488   7.572  1.00159.94           O  
ATOM    511  H   GLY B  31      14.917   7.968  11.584  1.00  0.00           H  
ATOM    512  HA3 GLY B  31      15.914   9.429  10.137  1.00  0.00           H  
ATOM    513  HA2 GLY B  31      14.415  10.311   9.984  1.00  0.00           H  
ATOM    514  N   THR B  32      14.820   7.417   8.367  1.00150.81           N  
ATOM    515  CA  THR B  32      14.800   6.674   7.110  1.00153.65           C  
ATOM    516  C   THR B  32      13.943   5.403   7.278  1.00163.71           C  
ATOM    517  O   THR B  32      14.424   4.368   7.740  1.00165.36           O  
ATOM    518  CB  THR B  32      16.253   6.479   6.584  1.00148.47           C  
ATOM    519  OG1 THR B  32      17.090   5.796   7.505  1.00157.95           O  
ATOM    520  CG2 THR B  32      16.960   7.784   6.188  1.00134.35           C  
ATOM    521  H   THR B  32      15.027   6.871   9.198  1.00  0.00           H  
ATOM    522  HA  THR B  32      14.285   7.274   6.358  1.00  0.00           H  
ATOM    523  HB  THR B  32      16.198   5.858   5.688  1.00  0.00           H  
ATOM    524  HG1 THR B  32      16.875   6.088   8.391  1.00  0.00           H  
ATOM    525 HG21 THR B  32      17.931   7.577   5.738  1.00  0.00           H  
ATOM    526 HG22 THR B  32      16.376   8.343   5.457  1.00  0.00           H  
ATOM    527 HG23 THR B  32      17.126   8.433   7.047  1.00  0.00           H  
ATOM    528  N   GLN B  33      12.653   5.505   6.926  1.00166.39           N  
ATOM    529  CA  GLN B  33      11.629   4.463   7.041  1.00154.47           C  
ATOM    530  C   GLN B  33      11.975   3.219   6.193  1.00147.39           C  
ATOM    531  O   GLN B  33      12.442   3.346   5.059  1.00149.88           O  
ATOM    532  CB  GLN B  33      10.278   5.095   6.614  1.00146.76           C  
ATOM    533  CG  GLN B  33       9.051   4.158   6.584  1.00  0.00           C  
ATOM    534  CD  GLN B  33       8.752   3.508   7.935  1.00  0.00           C  
ATOM    535  OE1 GLN B  33       8.718   4.178   8.962  1.00  0.00           O  
ATOM    536  NE2 GLN B  33       8.553   2.198   7.950  1.00  0.00           N  
ATOM    537  H   GLN B  33      12.343   6.394   6.566  1.00  0.00           H  
ATOM    538  HA  GLN B  33      11.575   4.168   8.091  1.00  0.00           H  
ATOM    539  HB2 GLN B  33      10.052   5.932   7.276  1.00  0.00           H  
ATOM    540  HB3 GLN B  33      10.383   5.526   5.617  1.00  0.00           H  
ATOM    541  HG2 GLN B  33       8.171   4.731   6.289  1.00  0.00           H  
ATOM    542  HG3 GLN B  33       9.175   3.397   5.812  1.00  0.00           H  
ATOM    543 HE21 GLN B  33       8.372   1.730   8.824  1.00  0.00           H  
ATOM    544 HE22 GLN B  33       8.653   1.657   7.091  1.00  0.00           H  
ATOM    545  N   SER B  34      11.733   2.023   6.738  1.00136.96           N  
ATOM    546  CA  SER B  34      11.845   0.743   6.048  1.00131.85           C  
ATOM    547  C   SER B  34      10.585   0.506   5.192  1.00120.62           C  
ATOM    548  O   SER B  34       9.463   0.683   5.677  1.00121.32           O  
ATOM    549  CB  SER B  34      11.969  -0.354   7.133  1.00136.80           C  
ATOM    550  OG  SER B  34      10.902  -0.314   8.072  1.00145.92           O  
ATOM    551  H   SER B  34      11.328   1.976   7.664  1.00  0.00           H  
ATOM    552  HA  SER B  34      12.739   0.732   5.420  1.00  0.00           H  
ATOM    553  HB2 SER B  34      12.917  -0.254   7.664  1.00  0.00           H  
ATOM    554  HB3 SER B  34      11.984  -1.340   6.666  1.00  0.00           H  
ATOM    555  HG  SER B  34      10.089  -0.421   7.588  1.00  0.00           H  
ATOM    556  N   PHE B  35      10.777   0.068   3.945  1.00113.65           N  
ATOM    557  CA  PHE B  35       9.727  -0.308   2.998  1.00103.80           C  
ATOM    558  C   PHE B  35      10.043  -1.710   2.451  1.00106.86           C  
ATOM    559  O   PHE B  35      11.199  -2.152   2.488  1.00120.47           O  
ATOM    560  CB  PHE B  35       9.604   0.758   1.886  1.00 97.07           C  
ATOM    561  CG  PHE B  35       9.129   2.128   2.351  1.00 99.17           C  
ATOM    562  CD1 PHE B  35       7.780   2.322   2.716  1.00 98.44           C  
ATOM    563  CD2 PHE B  35      10.029   3.212   2.417  1.00 87.25           C  
ATOM    564  CE1 PHE B  35       7.332   3.589   3.140  1.00 97.67           C  
ATOM    565  CE2 PHE B  35       9.581   4.481   2.834  1.00 89.80           C  
ATOM    566  CZ  PHE B  35       8.232   4.670   3.192  1.00 95.64           C  
ATOM    567  H   PHE B  35      11.721  -0.089   3.627  1.00  0.00           H  
ATOM    568  HA  PHE B  35       8.770  -0.379   3.518  1.00  0.00           H  
ATOM    569  HB3 PHE B  35       8.899   0.411   1.129  1.00  0.00           H  
ATOM    570  HB2 PHE B  35      10.555   0.860   1.362  1.00  0.00           H  
ATOM    571  HD1 PHE B  35       7.084   1.495   2.671  1.00  0.00           H  
ATOM    572  HD2 PHE B  35      11.067   3.077   2.149  1.00  0.00           H  
ATOM    573  HE1 PHE B  35       6.298   3.730   3.420  1.00  0.00           H  
ATOM    574  HE2 PHE B  35      10.275   5.308   2.882  1.00  0.00           H  
ATOM    575  HZ  PHE B  35       7.891   5.643   3.513  1.00  0.00           H  
ATOM    576  N   VAL B  36       9.022  -2.426   1.979  1.00 96.13           N  
ATOM    577  CA  VAL B  36       9.091  -3.768   1.410  1.00100.49           C  
ATOM    578  C   VAL B  36       9.527  -3.678  -0.068  1.00110.98           C  
ATOM    579  O   VAL B  36      10.490  -4.342  -0.458  1.00129.23           O  
ATOM    580  CB  VAL B  36       7.691  -4.449   1.517  1.00 99.72           C  
ATOM    581  CG1 VAL B  36       7.686  -5.902   1.005  1.00110.80           C  
ATOM    582  CG2 VAL B  36       7.141  -4.439   2.954  1.00 87.34           C  
ATOM    583  H   VAL B  36       8.094  -1.979   1.993  1.00  0.00           H  
ATOM    584  HA  VAL B  36       9.821  -4.360   1.966  1.00  0.00           H  
ATOM    585  HB  VAL B  36       6.983  -3.886   0.907  1.00  0.00           H  
ATOM    586 HG11 VAL B  36       6.686  -6.333   1.071  1.00  0.00           H  
ATOM    587 HG12 VAL B  36       7.991  -5.970  -0.038  1.00  0.00           H  
ATOM    588 HG13 VAL B  36       8.353  -6.532   1.594  1.00  0.00           H  
ATOM    589 HG21 VAL B  36       6.183  -4.956   3.017  1.00  0.00           H  
ATOM    590 HG22 VAL B  36       7.827  -4.939   3.632  1.00  0.00           H  
ATOM    591 HG23 VAL B  36       6.983  -3.432   3.334  1.00  0.00           H  
ATOM    592  N   PHE B  37       8.836  -2.872  -0.881  1.00 99.05           N  
ATOM    593  CA  PHE B  37       9.005  -2.777  -2.331  1.00102.30           C  
ATOM    594  C   PHE B  37       9.600  -1.415  -2.725  1.00104.78           C  
ATOM    595  O   PHE B  37       9.641  -0.472  -1.933  1.00105.81           O  
ATOM    596  CB  PHE B  37       7.626  -2.949  -3.004  1.00 94.88           C  
ATOM    597  CG  PHE B  37       7.103  -4.376  -3.076  1.00 81.56           C  
ATOM    598  CD1 PHE B  37       7.439  -5.199  -4.173  1.00 85.52           C  
ATOM    599  CD2 PHE B  37       6.246  -4.873  -2.072  1.00 75.46           C  
ATOM    600  CE1 PHE B  37       6.913  -6.502  -4.269  1.00 96.29           C  
ATOM    601  CE2 PHE B  37       5.736  -6.183  -2.159  1.00 83.07           C  
ATOM    602  CZ  PHE B  37       6.064  -6.997  -3.260  1.00 96.58           C  
ATOM    603  H   PHE B  37       8.117  -2.263  -0.464  1.00  0.00           H  
ATOM    604  HA  PHE B  37       9.678  -3.553  -2.700  1.00  0.00           H  
ATOM    605  HB2 PHE B  37       7.659  -2.569  -4.026  1.00  0.00           H  
ATOM    606  HB3 PHE B  37       6.891  -2.327  -2.496  1.00  0.00           H  
ATOM    607  HD1 PHE B  37       8.083  -4.828  -4.958  1.00  0.00           H  
ATOM    608  HD2 PHE B  37       5.975  -4.250  -1.231  1.00  0.00           H  
ATOM    609  HE1 PHE B  37       7.154  -7.123  -5.120  1.00  0.00           H  
ATOM    610  HE2 PHE B  37       5.083  -6.562  -1.385  1.00  0.00           H  
ATOM    611  HZ  PHE B  37       5.662  -7.998  -3.330  1.00  0.00           H  
ATOM    612  N   GLN B  38      10.073  -1.316  -3.973  1.00102.43           N  
ATOM    613  CA  GLN B  38      10.536  -0.096  -4.625  1.00109.79           C  
ATOM    614  C   GLN B  38       9.418   0.386  -5.569  1.00113.58           C  
ATOM    615  O   GLN B  38       8.840  -0.415  -6.306  1.00111.59           O  
ATOM    616  CB  GLN B  38      11.781  -0.410  -5.486  1.00113.02           C  
ATOM    617  CG  GLN B  38      13.073  -0.714  -4.694  1.00124.38           C  
ATOM    618  CD  GLN B  38      13.147  -2.127  -4.104  1.00131.18           C  
ATOM    619  OE1 GLN B  38      12.627  -3.084  -4.672  1.00132.79           O  
ATOM    620  NE2 GLN B  38      13.794  -2.276  -2.956  1.00137.74           N  
ATOM    621  H   GLN B  38       9.994  -2.126  -4.571  1.00  0.00           H  
ATOM    622  HA  GLN B  38      10.773   0.682  -3.896  1.00  0.00           H  
ATOM    623  HB3 GLN B  38      11.991   0.452  -6.122  1.00  0.00           H  
ATOM    624  HB2 GLN B  38      11.562  -1.226  -6.173  1.00  0.00           H  
ATOM    625  HG3 GLN B  38      13.208   0.031  -3.909  1.00  0.00           H  
ATOM    626  HG2 GLN B  38      13.928  -0.607  -5.363  1.00  0.00           H  
ATOM    627 HE21 GLN B  38      13.866  -3.190  -2.533  1.00  0.00           H  
ATOM    628 HE22 GLN B  38      14.225  -1.486  -2.498  1.00  0.00           H  
ATOM    629  N   ARG B  39       9.143   1.696  -5.546  1.00126.36           N  
ATOM    630  CA  ARG B  39       8.098   2.406  -6.290  1.00136.89           C  
ATOM    631  C   ARG B  39       8.171   2.186  -7.816  1.00132.59           C  
ATOM    632  O   ARG B  39       7.309   1.517  -8.392  1.00137.52           O  
ATOM    633  CB  ARG B  39       8.138   3.893  -5.855  1.00144.50           C  
ATOM    634  CG  ARG B  39       7.097   4.821  -6.508  1.00141.92           C  
ATOM    635  CD  ARG B  39       7.274   6.294  -6.102  1.00136.39           C  
ATOM    636  NE  ARG B  39       8.371   6.927  -6.848  1.00137.78           N  
ATOM    637  CZ  ARG B  39       8.609   8.242  -6.950  1.00145.84           C  
ATOM    638  NH1 ARG B  39       7.866   9.151  -6.312  1.00145.49           N  
ATOM    639  NH2 ARG B  39       9.615   8.655  -7.716  1.00148.62           N1+
ATOM    640  H   ARG B  39       9.688   2.259  -4.911  1.00  0.00           H  
ATOM    641  HA  ARG B  39       7.147   1.983  -5.977  1.00  0.00           H  
ATOM    642  HB3 ARG B  39       9.136   4.291  -6.033  1.00  0.00           H  
ATOM    643  HB2 ARG B  39       8.004   3.948  -4.774  1.00  0.00           H  
ATOM    644  HG3 ARG B  39       6.101   4.491  -6.215  1.00  0.00           H  
ATOM    645  HG2 ARG B  39       7.132   4.744  -7.595  1.00  0.00           H  
ATOM    646  HD2 ARG B  39       7.437   6.399  -5.029  1.00  0.00           H  
ATOM    647  HD3 ARG B  39       6.356   6.835  -6.336  1.00  0.00           H  
ATOM    648  HE  ARG B  39       9.039   6.269  -7.308  1.00  0.00           H  
ATOM    649 HH11 ARG B  39       8.033  10.139  -6.403  1.00  0.00           H  
ATOM    650 HH12 ARG B  39       7.074   8.925  -5.662  1.00  0.00           H  
ATOM    651 HH21 ARG B  39       9.863   9.625  -7.835  1.00  0.00           H  
ATOM    652 HH22 ARG B  39      10.168   7.970  -8.289  1.00  0.00           H  
ATOM    653  N   GLU B  40       9.214   2.721  -8.465  1.00122.34           N  
ATOM    654  CA  GLU B  40       9.466   2.673  -9.906  1.00108.69           C  
ATOM    655  C   GLU B  40       9.510   1.241 -10.478  1.00110.06           C  
ATOM    656  O   GLU B  40       9.109   1.033 -11.622  1.00114.93           O  
ATOM    657  CB  GLU B  40      10.796   3.405 -10.217  1.00112.39           C  
ATOM    658  CG  GLU B  40      10.685   4.934 -10.421  1.00  0.00           C  
ATOM    659  CD  GLU B  40      10.578   5.781  -9.156  1.00  0.00           C  
ATOM    660  OE1 GLU B  40      10.915   6.980  -9.227  1.00  0.00           O  
ATOM    661  OE2 GLU B  40      10.119   5.294  -8.105  1.00  0.00           O1-
ATOM    662  H   GLU B  40       9.743   3.442  -7.973  1.00  0.00           H  
ATOM    663  HA  GLU B  40       8.644   3.187 -10.406  1.00  0.00           H  
ATOM    664  HB2 GLU B  40      11.545   3.179  -9.457  1.00  0.00           H  
ATOM    665  HB3 GLU B  40      11.212   3.007 -11.145  1.00  0.00           H  
ATOM    666  HG2 GLU B  40      11.573   5.270 -10.958  1.00  0.00           H  
ATOM    667  HG3 GLU B  40       9.840   5.165 -11.071  1.00  0.00           H  
ATOM    668  N   GLU B  41       9.958   0.250  -9.697  1.00109.68           N  
ATOM    669  CA  GLU B  41      10.081  -1.141 -10.131  1.00109.74           C  
ATOM    670  C   GLU B  41       8.708  -1.786 -10.411  1.00103.87           C  
ATOM    671  O   GLU B  41       8.583  -2.531 -11.381  1.00 95.54           O  
ATOM    672  CB  GLU B  41      10.862  -1.948  -9.074  1.00105.32           C  
ATOM    673  CG  GLU B  41      12.333  -1.498  -8.887  1.00  0.00           C  
ATOM    674  CD  GLU B  41      13.221  -1.793 -10.096  1.00  0.00           C  
ATOM    675  OE1 GLU B  41      13.526  -2.979 -10.329  1.00  0.00           O  
ATOM    676  OE2 GLU B  41      13.617  -0.839 -10.796  1.00  0.00           O1-
ATOM    677  H   GLU B  41      10.226   0.481  -8.753  1.00  0.00           H  
ATOM    678  HA  GLU B  41      10.635  -1.157 -11.069  1.00  0.00           H  
ATOM    679  HB2 GLU B  41      10.341  -1.906  -8.118  1.00  0.00           H  
ATOM    680  HB3 GLU B  41      10.863  -3.001  -9.357  1.00  0.00           H  
ATOM    681  HG2 GLU B  41      12.383  -0.436  -8.641  1.00  0.00           H  
ATOM    682  HG3 GLU B  41      12.760  -2.022  -8.032  1.00  0.00           H  
ATOM    683  N   ILE B  42       7.664  -1.456  -9.634  1.00 97.70           N  
ATOM    684  CA  ILE B  42       6.292  -1.923  -9.874  1.00 94.96           C  
ATOM    685  C   ILE B  42       5.662  -1.152 -11.058  1.00 92.50           C  
ATOM    686  O   ILE B  42       4.866  -1.723 -11.806  1.00 89.78           O  
ATOM    687  CB  ILE B  42       5.443  -1.795  -8.572  1.00 94.62           C  
ATOM    688  CG1 ILE B  42       6.007  -2.729  -7.472  1.00 98.39           C  
ATOM    689  CG2 ILE B  42       3.942  -2.109  -8.800  1.00 80.75           C  
ATOM    690  CD1 ILE B  42       5.455  -2.456  -6.069  1.00 95.73           C  
ATOM    691  H   ILE B  42       7.816  -0.807  -8.871  1.00  0.00           H  
ATOM    692  HA  ILE B  42       6.327  -2.979 -10.146  1.00  0.00           H  
ATOM    693  HB  ILE B  42       5.516  -0.764  -8.219  1.00  0.00           H  
ATOM    694 HG13 ILE B  42       7.092  -2.635  -7.410  1.00  0.00           H  
ATOM    695 HG12 ILE B  42       5.818  -3.770  -7.740  1.00  0.00           H  
ATOM    696 HG21 ILE B  42       3.809  -3.101  -9.233  1.00  0.00           H  
ATOM    697 HG22 ILE B  42       3.362  -2.078  -7.881  1.00  0.00           H  
ATOM    698 HG23 ILE B  42       3.468  -1.391  -9.469  1.00  0.00           H  
ATOM    699 HD11 ILE B  42       5.735  -1.458  -5.729  1.00  0.00           H  
ATOM    700 HD12 ILE B  42       4.372  -2.545  -6.015  1.00  0.00           H  
ATOM    701 HD13 ILE B  42       5.856  -3.173  -5.357  1.00  0.00           H  
ATOM    702  N   ALA B  43       6.046   0.113 -11.287  1.00 89.96           N  
ATOM    703  CA  ALA B  43       5.618   0.887 -12.454  1.00 70.68           C  
ATOM    704  C   ALA B  43       6.207   0.296 -13.749  1.00 91.27           C  
ATOM    705  O   ALA B  43       5.486   0.119 -14.728  1.00103.24           O  
ATOM    706  CB  ALA B  43       6.039   2.357 -12.296  1.00 66.66           C  
ATOM    707  H   ALA B  43       6.714   0.526 -10.649  1.00  0.00           H  
ATOM    708  HA  ALA B  43       4.529   0.841 -12.520  1.00  0.00           H  
ATOM    709  HB1 ALA B  43       5.636   2.787 -11.379  1.00  0.00           H  
ATOM    710  HB2 ALA B  43       7.120   2.482 -12.281  1.00  0.00           H  
ATOM    711  HB3 ALA B  43       5.659   2.952 -13.127  1.00  0.00           H  
ATOM    712  N   GLN B  44       7.489  -0.097 -13.729  1.00 89.32           N  
ATOM    713  CA  GLN B  44       8.177  -0.796 -14.817  1.00 96.79           C  
ATOM    714  C   GLN B  44       7.578  -2.197 -15.072  1.00 94.89           C  
ATOM    715  O   GLN B  44       7.396  -2.575 -16.230  1.00 99.69           O  
ATOM    716  CB  GLN B  44       9.674  -0.914 -14.471  1.00 95.62           C  
ATOM    717  CG  GLN B  44      10.422   0.441 -14.536  1.00  0.00           C  
ATOM    718  CD  GLN B  44      11.713   0.514 -13.711  1.00  0.00           C  
ATOM    719  OE1 GLN B  44      12.268   1.595 -13.535  1.00  0.00           O  
ATOM    720  NE2 GLN B  44      12.192  -0.602 -13.174  1.00  0.00           N  
ATOM    721  H   GLN B  44       8.029   0.131 -12.898  1.00  0.00           H  
ATOM    722  HA  GLN B  44       8.067  -0.211 -15.732  1.00  0.00           H  
ATOM    723  HB2 GLN B  44       9.755  -1.360 -13.479  1.00  0.00           H  
ATOM    724  HB3 GLN B  44      10.162  -1.611 -15.155  1.00  0.00           H  
ATOM    725  HG2 GLN B  44      10.651   0.687 -15.574  1.00  0.00           H  
ATOM    726  HG3 GLN B  44       9.776   1.244 -14.180  1.00  0.00           H  
ATOM    727 HE21 GLN B  44      12.912  -0.570 -12.439  1.00  0.00           H  
ATOM    728 HE22 GLN B  44      11.746  -1.485 -13.360  1.00  0.00           H  
ATOM    729  N   LEU B  45       7.223  -2.931 -14.004  1.00 99.28           N  
ATOM    730  CA  LEU B  45       6.553  -4.238 -14.029  1.00105.36           C  
ATOM    731  C   LEU B  45       5.186  -4.159 -14.735  1.00100.50           C  
ATOM    732  O   LEU B  45       4.846  -5.029 -15.536  1.00109.56           O  
ATOM    733  CB  LEU B  45       6.379  -4.740 -12.575  1.00106.71           C  
ATOM    734  CG  LEU B  45       5.856  -6.181 -12.404  1.00112.45           C  
ATOM    735  CD1 LEU B  45       6.951  -7.209 -12.700  1.00111.02           C  
ATOM    736  CD2 LEU B  45       5.290  -6.395 -10.992  1.00124.48           C  
ATOM    737  H   LEU B  45       7.466  -2.561 -13.091  1.00  0.00           H  
ATOM    738  HA  LEU B  45       7.193  -4.930 -14.578  1.00  0.00           H  
ATOM    739  HB3 LEU B  45       5.686  -4.073 -12.068  1.00  0.00           H  
ATOM    740  HB2 LEU B  45       7.322  -4.652 -12.036  1.00  0.00           H  
ATOM    741  HG  LEU B  45       5.031  -6.358 -13.095  1.00  0.00           H  
ATOM    742 HD11 LEU B  45       7.228  -7.205 -13.755  1.00  0.00           H  
ATOM    743 HD12 LEU B  45       7.852  -7.023 -12.118  1.00  0.00           H  
ATOM    744 HD13 LEU B  45       6.611  -8.209 -12.448  1.00  0.00           H  
ATOM    745 HD21 LEU B  45       4.898  -7.406 -10.874  1.00  0.00           H  
ATOM    746 HD22 LEU B  45       6.050  -6.242 -10.227  1.00  0.00           H  
ATOM    747 HD23 LEU B  45       4.468  -5.707 -10.786  1.00  0.00           H  
ATOM    748  N   ALA B  46       4.422  -3.094 -14.467  1.00 82.16           N  
ATOM    749  CA  ALA B  46       3.149  -2.810 -15.114  1.00 79.43           C  
ATOM    750  C   ALA B  46       3.359  -2.365 -16.568  1.00 81.21           C  
ATOM    751  O   ALA B  46       2.707  -2.892 -17.465  1.00 89.60           O  
ATOM    752  CB  ALA B  46       2.442  -1.701 -14.327  1.00 65.12           C  
ATOM    753  H   ALA B  46       4.748  -2.447 -13.757  1.00  0.00           H  
ATOM    754  HA  ALA B  46       2.525  -3.702 -15.116  1.00  0.00           H  
ATOM    755  HB1 ALA B  46       1.469  -1.463 -14.761  1.00  0.00           H  
ATOM    756  HB2 ALA B  46       2.280  -2.011 -13.296  1.00  0.00           H  
ATOM    757  HB3 ALA B  46       3.034  -0.788 -14.302  1.00  0.00           H  
ATOM    758  N   ARG B  47       4.286  -1.429 -16.813  1.00 88.38           N  
ATOM    759  CA  ARG B  47       4.561  -0.828 -18.118  1.00 97.65           C  
ATOM    760  C   ARG B  47       5.008  -1.851 -19.182  1.00103.29           C  
ATOM    761  O   ARG B  47       4.591  -1.745 -20.335  1.00111.04           O  
ATOM    762  CB  ARG B  47       5.594   0.303 -17.934  1.00 90.03           C  
ATOM    763  CG  ARG B  47       5.860   1.166 -19.184  1.00  0.00           C  
ATOM    764  CD  ARG B  47       6.817   2.338 -18.911  1.00  0.00           C  
ATOM    765  NE  ARG B  47       6.323   3.216 -17.833  1.00  0.00           N  
ATOM    766  CZ  ARG B  47       7.073   3.878 -16.939  1.00  0.00           C  
ATOM    767  NH1 ARG B  47       8.405   3.862 -17.023  1.00  0.00           N  
ATOM    768  NH2 ARG B  47       6.501   4.561 -15.948  1.00  0.00           N1+
ATOM    769  H   ARG B  47       4.774  -1.034 -16.012  1.00  0.00           H  
ATOM    770  HA  ARG B  47       3.626  -0.384 -18.463  1.00  0.00           H  
ATOM    771  HB2 ARG B  47       5.232   0.958 -17.142  1.00  0.00           H  
ATOM    772  HB3 ARG B  47       6.536  -0.113 -17.576  1.00  0.00           H  
ATOM    773  HG2 ARG B  47       6.292   0.551 -19.975  1.00  0.00           H  
ATOM    774  HG3 ARG B  47       4.922   1.544 -19.585  1.00  0.00           H  
ATOM    775  HD2 ARG B  47       7.793   1.933 -18.646  1.00  0.00           H  
ATOM    776  HD3 ARG B  47       6.957   2.931 -19.816  1.00  0.00           H  
ATOM    777  HE  ARG B  47       5.313   3.389 -17.874  1.00  0.00           H  
ATOM    778 HH11 ARG B  47       9.003   4.349 -16.372  1.00  0.00           H  
ATOM    779 HH12 ARG B  47       8.878   3.384 -17.775  1.00  0.00           H  
ATOM    780 HH21 ARG B  47       7.048   5.095 -15.291  1.00  0.00           H  
ATOM    781 HH22 ARG B  47       5.501   4.512 -15.714  1.00  0.00           H  
ATOM    782  N   GLN B  48       5.802  -2.866 -18.807  1.00 95.88           N  
ATOM    783  CA  GLN B  48       6.255  -3.927 -19.717  1.00104.65           C  
ATOM    784  C   GLN B  48       5.148  -4.953 -20.063  1.00101.82           C  
ATOM    785  O   GLN B  48       5.344  -5.765 -20.966  1.00 96.82           O  
ATOM    786  CB  GLN B  48       7.501  -4.628 -19.125  1.00110.39           C  
ATOM    787  CG  GLN B  48       7.262  -5.519 -17.884  1.00124.19           C  
ATOM    788  CD  GLN B  48       8.529  -6.119 -17.266  1.00134.74           C  
ATOM    789  OE1 GLN B  48       8.452  -6.823 -16.264  1.00146.29           O  
ATOM    790  NE2 GLN B  48       9.707  -5.867 -17.827  1.00126.97           N  
ATOM    791  H   GLN B  48       6.133  -2.885 -17.847  1.00  0.00           H  
ATOM    792  HA  GLN B  48       6.559  -3.457 -20.655  1.00  0.00           H  
ATOM    793  HB3 GLN B  48       8.241  -3.862 -18.891  1.00  0.00           H  
ATOM    794  HB2 GLN B  48       7.945  -5.242 -19.909  1.00  0.00           H  
ATOM    795  HG3 GLN B  48       6.585  -6.342 -18.119  1.00  0.00           H  
ATOM    796  HG2 GLN B  48       6.773  -4.931 -17.114  1.00  0.00           H  
ATOM    797 HE21 GLN B  48      10.551  -6.257 -17.433  1.00  0.00           H  
ATOM    798 HE22 GLN B  48       9.771  -5.287 -18.651  1.00  0.00           H  
ATOM    799  N   TYR B  49       3.987  -4.894 -19.396  1.00 94.68           N  
ATOM    800  CA  TYR B  49       2.799  -5.710 -19.654  1.00 91.29           C  
ATOM    801  C   TYR B  49       1.569  -4.828 -19.940  1.00 87.47           C  
ATOM    802  O   TYR B  49       0.439  -5.313 -19.902  1.00 94.17           O  
ATOM    803  CB  TYR B  49       2.570  -6.732 -18.507  1.00 95.49           C  
ATOM    804  CG  TYR B  49       3.559  -7.891 -18.394  1.00 99.40           C  
ATOM    805  CD1 TYR B  49       3.963  -8.616 -19.537  1.00103.54           C  
ATOM    806  CD2 TYR B  49       4.041  -8.287 -17.127  1.00 99.42           C  
ATOM    807  CE1 TYR B  49       4.852  -9.701 -19.416  1.00 97.99           C  
ATOM    808  CE2 TYR B  49       4.914  -9.387 -17.005  1.00101.75           C  
ATOM    809  CZ  TYR B  49       5.328 -10.094 -18.151  1.00104.59           C  
ATOM    810  OH  TYR B  49       6.172 -11.165 -18.061  1.00121.24           O  
ATOM    811  H   TYR B  49       3.892  -4.191 -18.671  1.00  0.00           H  
ATOM    812  HA  TYR B  49       2.926  -6.261 -20.586  1.00  0.00           H  
ATOM    813  HB3 TYR B  49       1.588  -7.194 -18.619  1.00  0.00           H  
ATOM    814  HB2 TYR B  49       2.528  -6.196 -17.557  1.00  0.00           H  
ATOM    815  HD1 TYR B  49       3.600  -8.351 -20.519  1.00  0.00           H  
ATOM    816  HD2 TYR B  49       3.738  -7.755 -16.237  1.00  0.00           H  
ATOM    817  HE1 TYR B  49       5.162 -10.238 -20.301  1.00  0.00           H  
ATOM    818  HE2 TYR B  49       5.255  -9.687 -16.027  1.00  0.00           H  
ATOM    819  HH  TYR B  49       6.537 -11.370 -17.180  1.00  0.00           H  
ATOM    820  N   ALA B  50       1.770  -3.542 -20.264  1.00 90.19           N  
ATOM    821  CA  ALA B  50       0.722  -2.613 -20.669  1.00 90.97           C  
ATOM    822  C   ALA B  50       0.532  -2.687 -22.193  1.00100.78           C  
ATOM    823  O   ALA B  50       1.464  -3.002 -22.935  1.00 98.00           O  
ATOM    824  CB  ALA B  50       1.151  -1.184 -20.307  1.00 84.20           C  
ATOM    825  H   ALA B  50       2.725  -3.217 -20.326  1.00  0.00           H  
ATOM    826  HA  ALA B  50      -0.214  -2.858 -20.166  1.00  0.00           H  
ATOM    827  HB1 ALA B  50       1.327  -1.087 -19.236  1.00  0.00           H  
ATOM    828  HB2 ALA B  50       2.060  -0.881 -20.828  1.00  0.00           H  
ATOM    829  HB3 ALA B  50       0.368  -0.472 -20.568  1.00  0.00           H  
ATOM    830  N   GLY B  51      -0.690  -2.408 -22.657  1.00113.74           N  
ATOM    831  CA  GLY B  51      -1.123  -2.540 -24.049  1.00113.35           C  
ATOM    832  C   GLY B  51      -1.653  -3.945 -24.381  1.00107.87           C  
ATOM    833  O   GLY B  51      -2.167  -4.171 -25.476  1.00111.33           O  
ATOM    834  H   GLY B  51      -1.410  -2.140 -21.984  1.00  0.00           H  
ATOM    835  HA3 GLY B  51      -0.313  -2.290 -24.736  1.00  0.00           H  
ATOM    836  HA2 GLY B  51      -1.919  -1.817 -24.231  1.00  0.00           H  
ATOM    837  N   LEU B  52      -1.552  -4.877 -23.429  1.00102.64           N  
ATOM    838  CA  LEU B  52      -2.125  -6.219 -23.443  1.00 99.79           C  
ATOM    839  C   LEU B  52      -3.563  -6.134 -22.893  1.00102.43           C  
ATOM    840  O   LEU B  52      -3.936  -5.157 -22.235  1.00108.67           O  
ATOM    841  CB  LEU B  52      -1.304  -7.110 -22.473  1.00 97.81           C  
ATOM    842  CG  LEU B  52       0.033  -7.676 -23.008  1.00 96.16           C  
ATOM    843  CD1 LEU B  52       1.050  -6.604 -23.434  1.00104.09           C  
ATOM    844  CD2 LEU B  52       0.663  -8.604 -21.957  1.00 83.84           C  
ATOM    845  H   LEU B  52      -1.156  -4.574 -22.552  1.00  0.00           H  
ATOM    846  HA  LEU B  52      -2.134  -6.640 -24.451  1.00  0.00           H  
ATOM    847  HB2 LEU B  52      -1.910  -7.971 -22.181  1.00  0.00           H  
ATOM    848  HB3 LEU B  52      -1.127  -6.568 -21.545  1.00  0.00           H  
ATOM    849  HG  LEU B  52      -0.190  -8.281 -23.888  1.00  0.00           H  
ATOM    850 HD11 LEU B  52       2.002  -7.054 -23.716  1.00  0.00           H  
ATOM    851 HD12 LEU B  52       0.702  -6.042 -24.300  1.00  0.00           H  
ATOM    852 HD13 LEU B  52       1.246  -5.895 -22.631  1.00  0.00           H  
ATOM    853 HD21 LEU B  52       1.565  -9.082 -22.341  1.00  0.00           H  
ATOM    854 HD22 LEU B  52       0.936  -8.055 -21.055  1.00  0.00           H  
ATOM    855 HD23 LEU B  52      -0.025  -9.395 -21.661  1.00  0.00           H  
ATOM    856  N   ASP B  53      -4.365  -7.180 -23.124  1.00 96.27           N  
ATOM    857  CA  ASP B  53      -5.650  -7.401 -22.451  1.00 95.16           C  
ATOM    858  C   ASP B  53      -5.400  -7.772 -20.974  1.00 89.50           C  
ATOM    859  O   ASP B  53      -4.322  -8.249 -20.610  1.00 91.32           O  
ATOM    860  CB  ASP B  53      -6.458  -8.520 -23.165  1.00106.10           C  
ATOM    861  CG  ASP B  53      -5.854  -9.926 -23.135  1.00130.72           C  
ATOM    862  OD1 ASP B  53      -5.252 -10.314 -24.156  1.00147.16           O  
ATOM    863  OD2 ASP B  53      -6.022 -10.628 -22.118  1.00141.18           O1-
ATOM    864  H   ASP B  53      -3.985  -7.963 -23.639  1.00  0.00           H  
ATOM    865  HA  ASP B  53      -6.227  -6.475 -22.491  1.00  0.00           H  
ATOM    866  HB2 ASP B  53      -6.631  -8.232 -24.203  1.00  0.00           H  
ATOM    867  HB3 ASP B  53      -7.452  -8.578 -22.718  1.00  0.00           H  
ATOM    868  N   HIS B  54      -6.406  -7.529 -20.126  1.00 68.46           N  
ATOM    869  CA  HIS B  54      -6.364  -7.699 -18.671  1.00 78.69           C  
ATOM    870  C   HIS B  54      -5.999  -9.126 -18.226  1.00 75.73           C  
ATOM    871  O   HIS B  54      -5.212  -9.292 -17.297  1.00 81.74           O  
ATOM    872  CB  HIS B  54      -7.703  -7.236 -18.046  1.00 85.23           C  
ATOM    873  CG  HIS B  54      -8.971  -7.862 -18.594  1.00 82.45           C  
ATOM    874  ND1 HIS B  54      -9.411  -9.134 -18.257  1.00 83.23           N  
ATOM    875  CD2 HIS B  54      -9.908  -7.383 -19.484  1.00 83.01           C  
ATOM    876  CE1 HIS B  54     -10.537  -9.370 -18.931  1.00 88.83           C  
ATOM    877  NE2 HIS B  54     -10.895  -8.349 -19.702  1.00 88.06           N  
ATOM    878  H   HIS B  54      -7.264  -7.165 -20.513  1.00  0.00           H  
ATOM    879  HA  HIS B  54      -5.579  -7.041 -18.292  1.00  0.00           H  
ATOM    880  HB2 HIS B  54      -7.786  -6.160 -18.188  1.00  0.00           H  
ATOM    881  HB3 HIS B  54      -7.682  -7.381 -16.965  1.00  0.00           H  
ATOM    882  HD1 HIS B  54      -8.980  -9.784 -17.607  1.00  0.00           H  
ATOM    883  HD2 HIS B  54      -9.942  -6.422 -19.982  1.00  0.00           H  
ATOM    884  HE1 HIS B  54     -11.098 -10.293 -18.857  1.00  0.00           H  
ATOM    885  N   GLU B  55      -6.527 -10.153 -18.906  1.00 78.13           N  
ATOM    886  CA  GLU B  55      -6.282 -11.560 -18.605  1.00 91.21           C  
ATOM    887  C   GLU B  55      -4.809 -11.915 -18.874  1.00 97.23           C  
ATOM    888  O   GLU B  55      -4.127 -12.400 -17.970  1.00106.09           O  
ATOM    889  CB  GLU B  55      -7.272 -12.438 -19.411  1.00110.38           C  
ATOM    890  CG  GLU B  55      -7.098 -13.972 -19.289  1.00110.10           C  
ATOM    891  CD  GLU B  55      -7.342 -14.534 -17.888  1.00119.40           C  
ATOM    892  OE1 GLU B  55      -6.811 -15.623 -17.599  1.00129.90           O  
ATOM    893  OE2 GLU B  55      -8.092 -13.916 -17.107  1.00120.80           O1-
ATOM    894  H   GLU B  55      -7.071  -9.939 -19.730  1.00  0.00           H  
ATOM    895  HA  GLU B  55      -6.471 -11.710 -17.541  1.00  0.00           H  
ATOM    896  HB3 GLU B  55      -7.199 -12.188 -20.468  1.00  0.00           H  
ATOM    897  HB2 GLU B  55      -8.292 -12.177 -19.126  1.00  0.00           H  
ATOM    898  HG3 GLU B  55      -6.106 -14.270 -19.631  1.00  0.00           H  
ATOM    899  HG2 GLU B  55      -7.801 -14.460 -19.965  1.00  0.00           H  
ATOM    900  N   LEU B  56      -4.297 -11.618 -20.078  1.00 86.16           N  
ATOM    901  CA  LEU B  56      -2.910 -11.878 -20.470  1.00 89.77           C  
ATOM    902  C   LEU B  56      -1.908 -11.050 -19.642  1.00 90.63           C  
ATOM    903  O   LEU B  56      -0.852 -11.563 -19.276  1.00 97.16           O  
ATOM    904  CB  LEU B  56      -2.737 -11.588 -21.979  1.00 86.72           C  
ATOM    905  CG  LEU B  56      -1.395 -12.042 -22.601  1.00 88.47           C  
ATOM    906  CD1 LEU B  56      -1.248 -13.573 -22.614  1.00 81.89           C  
ATOM    907  CD2 LEU B  56      -1.240 -11.480 -24.021  1.00 92.97           C  
ATOM    908  H   LEU B  56      -4.924 -11.205 -20.780  1.00  0.00           H  
ATOM    909  HA  LEU B  56      -2.719 -12.935 -20.281  1.00  0.00           H  
ATOM    910  HB3 LEU B  56      -2.865 -10.516 -22.142  1.00  0.00           H  
ATOM    911  HB2 LEU B  56      -3.549 -12.062 -22.530  1.00  0.00           H  
ATOM    912  HG  LEU B  56      -0.569 -11.639 -22.014  1.00  0.00           H  
ATOM    913 HD11 LEU B  56      -1.199 -13.982 -21.605  1.00  0.00           H  
ATOM    914 HD12 LEU B  56      -2.081 -14.050 -23.131  1.00  0.00           H  
ATOM    915 HD13 LEU B  56      -0.331 -13.873 -23.121  1.00  0.00           H  
ATOM    916 HD21 LEU B  56      -1.311 -10.392 -24.024  1.00  0.00           H  
ATOM    917 HD22 LEU B  56      -0.271 -11.744 -24.447  1.00  0.00           H  
ATOM    918 HD23 LEU B  56      -2.014 -11.862 -24.688  1.00  0.00           H  
ATOM    919  N   ALA B  57      -2.242  -9.795 -19.310  1.00 89.97           N  
ATOM    920  CA  ALA B  57      -1.413  -8.912 -18.496  1.00 91.42           C  
ATOM    921  C   ALA B  57      -1.308  -9.416 -17.049  1.00 89.89           C  
ATOM    922  O   ALA B  57      -0.204  -9.669 -16.567  1.00 95.12           O  
ATOM    923  CB  ALA B  57      -2.003  -7.494 -18.501  1.00 80.60           C  
ATOM    924  H   ALA B  57      -3.116  -9.422 -19.674  1.00  0.00           H  
ATOM    925  HA  ALA B  57      -0.411  -8.877 -18.928  1.00  0.00           H  
ATOM    926  HB1 ALA B  57      -1.389  -6.816 -17.906  1.00  0.00           H  
ATOM    927  HB2 ALA B  57      -2.046  -7.086 -19.509  1.00  0.00           H  
ATOM    928  HB3 ALA B  57      -3.014  -7.469 -18.093  1.00  0.00           H  
ATOM    929  N   PHE B  58      -2.444  -9.583 -16.357  1.00 94.85           N  
ATOM    930  CA  PHE B  58      -2.473  -9.877 -14.926  1.00 95.60           C  
ATOM    931  C   PHE B  58      -2.018 -11.313 -14.614  1.00 99.64           C  
ATOM    932  O   PHE B  58      -1.307 -11.507 -13.629  1.00 99.05           O  
ATOM    933  CB  PHE B  58      -3.889  -9.645 -14.358  1.00 96.13           C  
ATOM    934  CG  PHE B  58      -4.421  -8.212 -14.364  1.00 85.01           C  
ATOM    935  CD1 PHE B  58      -3.566  -7.092 -14.232  1.00 90.80           C  
ATOM    936  CD2 PHE B  58      -5.815  -8.001 -14.441  1.00 82.73           C  
ATOM    937  CE1 PHE B  58      -4.100  -5.791 -14.157  1.00 87.96           C  
ATOM    938  CE2 PHE B  58      -6.348  -6.700 -14.366  1.00 84.12           C  
ATOM    939  CZ  PHE B  58      -5.492  -5.595 -14.208  1.00 82.96           C  
ATOM    940  H   PHE B  58      -3.334  -9.391 -16.810  1.00  0.00           H  
ATOM    941  HA  PHE B  58      -1.773  -9.217 -14.416  1.00  0.00           H  
ATOM    942  HB3 PHE B  58      -3.910  -9.972 -13.317  1.00  0.00           H  
ATOM    943  HB2 PHE B  58      -4.599 -10.290 -14.878  1.00  0.00           H  
ATOM    944  HD1 PHE B  58      -2.495  -7.207 -14.156  1.00  0.00           H  
ATOM    945  HD2 PHE B  58      -6.486  -8.842 -14.542  1.00  0.00           H  
ATOM    946  HE1 PHE B  58      -3.442  -4.943 -14.030  1.00  0.00           H  
ATOM    947  HE2 PHE B  58      -7.418  -6.558 -14.414  1.00  0.00           H  
ATOM    948  HZ  PHE B  58      -5.898  -4.598 -14.116  1.00  0.00           H  
ATOM    949  N   SER B  59      -2.345 -12.310 -15.454  1.00107.39           N  
ATOM    950  CA  SER B  59      -1.903 -13.699 -15.258  1.00105.94           C  
ATOM    951  C   SER B  59      -0.369 -13.868 -15.348  1.00104.78           C  
ATOM    952  O   SER B  59       0.182 -14.773 -14.721  1.00111.26           O  
ATOM    953  CB  SER B  59      -2.637 -14.647 -16.234  1.00102.93           C  
ATOM    954  OG  SER B  59      -2.356 -14.381 -17.598  1.00101.57           O  
ATOM    955  H   SER B  59      -2.909 -12.102 -16.270  1.00  0.00           H  
ATOM    956  HA  SER B  59      -2.192 -13.990 -14.246  1.00  0.00           H  
ATOM    957  HB2 SER B  59      -3.715 -14.598 -16.076  1.00  0.00           H  
ATOM    958  HB3 SER B  59      -2.346 -15.678 -16.021  1.00  0.00           H  
ATOM    959  HG  SER B  59      -2.902 -13.630 -17.846  1.00  0.00           H  
ATOM    960  N   ARG B  60       0.320 -12.974 -16.072  1.00 94.19           N  
ATOM    961  CA  ARG B  60       1.774 -12.880 -16.101  1.00102.58           C  
ATOM    962  C   ARG B  60       2.261 -12.012 -14.929  1.00103.03           C  
ATOM    963  O   ARG B  60       3.161 -12.431 -14.206  1.00104.75           O  
ATOM    964  CB  ARG B  60       2.221 -12.233 -17.429  1.00 96.40           C  
ATOM    965  CG  ARG B  60       1.983 -13.141 -18.649  1.00106.48           C  
ATOM    966  CD  ARG B  60       2.379 -12.465 -19.970  1.00114.25           C  
ATOM    967  NE  ARG B  60       2.299 -13.398 -21.106  1.00116.54           N  
ATOM    968  CZ  ARG B  60       2.521 -13.097 -22.393  1.00116.12           C  
ATOM    969  NH1 ARG B  60       2.823 -11.851 -22.761  1.00116.07           N  
ATOM    970  NH2 ARG B  60       2.446 -14.056 -23.315  1.00113.02           N1+
ATOM    971  H   ARG B  60      -0.209 -12.261 -16.556  1.00  0.00           H  
ATOM    972  HA  ARG B  60       2.225 -13.871 -16.014  1.00  0.00           H  
ATOM    973  HB3 ARG B  60       3.286 -12.005 -17.375  1.00  0.00           H  
ATOM    974  HB2 ARG B  60       1.718 -11.277 -17.578  1.00  0.00           H  
ATOM    975  HG3 ARG B  60       0.933 -13.432 -18.696  1.00  0.00           H  
ATOM    976  HG2 ARG B  60       2.550 -14.064 -18.521  1.00  0.00           H  
ATOM    977  HD3 ARG B  60       3.404 -12.098 -19.904  1.00  0.00           H  
ATOM    978  HD2 ARG B  60       1.738 -11.603 -20.158  1.00  0.00           H  
ATOM    979  HE  ARG B  60       2.067 -14.351 -20.850  1.00  0.00           H  
ATOM    980 HH11 ARG B  60       3.003 -11.594 -23.722  1.00  0.00           H  
ATOM    981 HH12 ARG B  60       2.899 -11.109 -22.085  1.00  0.00           H  
ATOM    982 HH21 ARG B  60       2.611 -13.875 -24.295  1.00  0.00           H  
ATOM    983 HH22 ARG B  60       2.235 -15.016 -23.080  1.00  0.00           H  
ATOM    984  N   LEU B  61       1.677 -10.825 -14.713  1.00 99.60           N  
ATOM    985  CA  LEU B  61       2.137  -9.839 -13.732  1.00105.71           C  
ATOM    986  C   LEU B  61       2.098 -10.339 -12.274  1.00109.90           C  
ATOM    987  O   LEU B  61       3.024 -10.045 -11.518  1.00116.72           O  
ATOM    988  CB  LEU B  61       1.328  -8.536 -13.895  1.00108.15           C  
ATOM    989  CG  LEU B  61       1.877  -7.335 -13.088  1.00115.74           C  
ATOM    990  CD1 LEU B  61       1.967  -6.084 -13.965  1.00120.04           C  
ATOM    991  CD2 LEU B  61       1.039  -7.041 -11.835  1.00110.81           C  
ATOM    992  H   LEU B  61       0.942 -10.531 -15.352  1.00  0.00           H  
ATOM    993  HA  LEU B  61       3.177  -9.619 -13.980  1.00  0.00           H  
ATOM    994  HB3 LEU B  61       0.282  -8.708 -13.645  1.00  0.00           H  
ATOM    995  HB2 LEU B  61       1.334  -8.275 -14.954  1.00  0.00           H  
ATOM    996  HG  LEU B  61       2.894  -7.559 -12.763  1.00  0.00           H  
ATOM    997 HD11 LEU B  61       2.353  -5.239 -13.393  1.00  0.00           H  
ATOM    998 HD12 LEU B  61       2.639  -6.243 -14.807  1.00  0.00           H  
ATOM    999 HD13 LEU B  61       0.994  -5.810 -14.373  1.00  0.00           H  
ATOM   1000 HD21 LEU B  61       0.944  -7.915 -11.191  1.00  0.00           H  
ATOM   1001 HD22 LEU B  61       1.490  -6.246 -11.238  1.00  0.00           H  
ATOM   1002 HD23 LEU B  61       0.037  -6.715 -12.110  1.00  0.00           H  
ATOM   1003  N   ILE B  62       1.073 -11.113 -11.880  1.00 96.55           N  
ATOM   1004  CA  ILE B  62       0.931 -11.686 -10.534  1.00 90.14           C  
ATOM   1005  C   ILE B  62       2.127 -12.603 -10.189  1.00 97.41           C  
ATOM   1006  O   ILE B  62       2.723 -12.457  -9.122  1.00 95.92           O  
ATOM   1007  CB  ILE B  62      -0.452 -12.396 -10.391  1.00 70.70           C  
ATOM   1008  CG1 ILE B  62      -1.614 -11.372 -10.451  1.00 82.21           C  
ATOM   1009  CG2 ILE B  62      -0.582 -13.245  -9.103  1.00 74.77           C  
ATOM   1010  CD1 ILE B  62      -2.988 -12.000 -10.736  1.00 81.54           C  
ATOM   1011  H   ILE B  62       0.332 -11.299 -12.550  1.00  0.00           H  
ATOM   1012  HA  ILE B  62       0.959 -10.857  -9.823  1.00  0.00           H  
ATOM   1013  HB  ILE B  62      -0.556 -13.078 -11.237  1.00  0.00           H  
ATOM   1014 HG13 ILE B  62      -1.424 -10.626 -11.222  1.00  0.00           H  
ATOM   1015 HG12 ILE B  62      -1.655 -10.808  -9.519  1.00  0.00           H  
ATOM   1016 HG21 ILE B  62      -0.444 -12.634  -8.210  1.00  0.00           H  
ATOM   1017 HG22 ILE B  62      -1.559 -13.719  -9.027  1.00  0.00           H  
ATOM   1018 HG23 ILE B  62       0.143 -14.058  -9.064  1.00  0.00           H  
ATOM   1019 HD11 ILE B  62      -2.973 -12.585 -11.655  1.00  0.00           H  
ATOM   1020 HD12 ILE B  62      -3.316 -12.652  -9.928  1.00  0.00           H  
ATOM   1021 HD13 ILE B  62      -3.751 -11.231 -10.852  1.00  0.00           H  
ATOM   1022  N   VAL B  63       2.516 -13.510 -11.098  1.00 89.65           N  
ATOM   1023  CA  VAL B  63       3.670 -14.387 -10.898  1.00 88.59           C  
ATOM   1024  C   VAL B  63       4.997 -13.638 -11.142  1.00104.28           C  
ATOM   1025  O   VAL B  63       5.996 -13.965 -10.505  1.00117.57           O  
ATOM   1026  CB  VAL B  63       3.558 -15.663 -11.776  1.00100.47           C  
ATOM   1027  CG1 VAL B  63       2.384 -16.546 -11.317  1.00110.66           C  
ATOM   1028  CG2 VAL B  63       3.468 -15.413 -13.291  1.00101.64           C  
ATOM   1029  H   VAL B  63       2.031 -13.557 -11.982  1.00  0.00           H  
ATOM   1030  HA  VAL B  63       3.685 -14.709  -9.854  1.00  0.00           H  
ATOM   1031  HB  VAL B  63       4.468 -16.243 -11.608  1.00  0.00           H  
ATOM   1032 HG11 VAL B  63       2.363 -17.490 -11.863  1.00  0.00           H  
ATOM   1033 HG12 VAL B  63       2.460 -16.786 -10.256  1.00  0.00           H  
ATOM   1034 HG13 VAL B  63       1.424 -16.054 -11.474  1.00  0.00           H  
ATOM   1035 HG21 VAL B  63       4.311 -14.829 -13.658  1.00  0.00           H  
ATOM   1036 HG22 VAL B  63       3.466 -16.354 -13.842  1.00  0.00           H  
ATOM   1037 HG23 VAL B  63       2.552 -14.886 -13.552  1.00  0.00           H  
ATOM   1038  N   GLU B  64       5.016 -12.593 -11.984  1.00104.79           N  
ATOM   1039  CA  GLU B  64       6.192 -11.752 -12.206  1.00114.91           C  
ATOM   1040  C   GLU B  64       6.530 -10.920 -10.951  1.00116.93           C  
ATOM   1041  O   GLU B  64       7.705 -10.715 -10.658  1.00124.84           O  
ATOM   1042  CB  GLU B  64       5.967 -10.821 -13.418  1.00115.04           C  
ATOM   1043  CG  GLU B  64       7.280 -10.346 -14.082  1.00122.32           C  
ATOM   1044  CD  GLU B  64       7.937 -11.470 -14.865  1.00139.06           C  
ATOM   1045  OE1 GLU B  64       7.319 -11.942 -15.843  1.00140.85           O  
ATOM   1046  OE2 GLU B  64       8.981 -11.986 -14.418  1.00146.38           O1-
ATOM   1047  H   GLU B  64       4.184 -12.402 -12.534  1.00  0.00           H  
ATOM   1048  HA  GLU B  64       7.028 -12.424 -12.409  1.00  0.00           H  
ATOM   1049  HB3 GLU B  64       5.360  -9.963 -13.131  1.00  0.00           H  
ATOM   1050  HB2 GLU B  64       5.385 -11.340 -14.177  1.00  0.00           H  
ATOM   1051  HG2 GLU B  64       7.977  -9.959 -13.338  1.00  0.00           H  
ATOM   1052  HG3 GLU B  64       7.085  -9.521 -14.767  1.00  0.00           H  
ATOM   1053  N   LEU B  65       5.527 -10.510 -10.159  1.00107.02           N  
ATOM   1054  CA  LEU B  65       5.708  -9.853  -8.862  1.00 99.36           C  
ATOM   1055  C   LEU B  65       6.375 -10.811  -7.850  1.00109.33           C  
ATOM   1056  O   LEU B  65       7.245 -10.389  -7.089  1.00117.94           O  
ATOM   1057  CB  LEU B  65       4.341  -9.355  -8.334  1.00 90.65           C  
ATOM   1058  CG  LEU B  65       4.408  -8.427  -7.096  1.00 87.26           C  
ATOM   1059  CD1 LEU B  65       4.999  -7.046  -7.426  1.00 81.41           C  
ATOM   1060  CD2 LEU B  65       3.021  -8.265  -6.461  1.00 83.53           C  
ATOM   1061  H   LEU B  65       4.576 -10.634 -10.500  1.00  0.00           H  
ATOM   1062  HA  LEU B  65       6.362  -8.997  -9.025  1.00  0.00           H  
ATOM   1063  HB3 LEU B  65       3.725 -10.223  -8.093  1.00  0.00           H  
ATOM   1064  HB2 LEU B  65       3.807  -8.834  -9.130  1.00  0.00           H  
ATOM   1065  HG  LEU B  65       5.046  -8.886  -6.340  1.00  0.00           H  
ATOM   1066 HD11 LEU B  65       4.412  -6.534  -8.189  1.00  0.00           H  
ATOM   1067 HD12 LEU B  65       5.011  -6.404  -6.543  1.00  0.00           H  
ATOM   1068 HD13 LEU B  65       6.026  -7.116  -7.781  1.00  0.00           H  
ATOM   1069 HD21 LEU B  65       3.074  -7.689  -5.536  1.00  0.00           H  
ATOM   1070 HD22 LEU B  65       2.340  -7.748  -7.135  1.00  0.00           H  
ATOM   1071 HD23 LEU B  65       2.579  -9.230  -6.217  1.00  0.00           H  
ATOM   1072  N   ARG B  66       6.034 -12.110  -7.889  1.00102.22           N  
ATOM   1073  CA  ARG B  66       6.658 -13.155  -7.071  1.00101.67           C  
ATOM   1074  C   ARG B  66       8.115 -13.421  -7.508  1.00115.01           C  
ATOM   1075  O   ARG B  66       8.949 -13.738  -6.661  1.00114.96           O  
ATOM   1076  CB  ARG B  66       5.846 -14.472  -7.153  1.00 98.14           C  
ATOM   1077  CG  ARG B  66       4.413 -14.364  -6.602  1.00104.37           C  
ATOM   1078  CD  ARG B  66       3.603 -15.668  -6.725  1.00100.58           C  
ATOM   1079  NE  ARG B  66       2.210 -15.482  -6.283  1.00103.56           N  
ATOM   1080  CZ  ARG B  66       1.149 -16.242  -6.601  1.00106.40           C  
ATOM   1081  NH1 ARG B  66       1.272 -17.334  -7.357  1.00115.24           N  
ATOM   1082  NH2 ARG B  66      -0.056 -15.907  -6.148  1.00 99.90           N1+
ATOM   1083  H   ARG B  66       5.330 -12.385  -8.561  1.00  0.00           H  
ATOM   1084  HA  ARG B  66       6.677 -12.815  -6.033  1.00  0.00           H  
ATOM   1085  HB3 ARG B  66       6.371 -15.244  -6.587  1.00  0.00           H  
ATOM   1086  HB2 ARG B  66       5.816 -14.838  -8.177  1.00  0.00           H  
ATOM   1087  HG3 ARG B  66       3.881 -13.561  -7.109  1.00  0.00           H  
ATOM   1088  HG2 ARG B  66       4.471 -14.079  -5.554  1.00  0.00           H  
ATOM   1089  HD3 ARG B  66       4.064 -16.466  -6.141  1.00  0.00           H  
ATOM   1090  HD2 ARG B  66       3.602 -15.993  -7.766  1.00  0.00           H  
ATOM   1091  HE  ARG B  66       2.062 -14.686  -5.677  1.00  0.00           H  
ATOM   1092 HH11 ARG B  66       0.456 -17.957  -7.525  1.00  0.00           H  
ATOM   1093 HH12 ARG B  66       2.154 -17.655  -7.716  1.00  0.00           H  
ATOM   1094 HH21 ARG B  66      -0.893 -16.389  -6.555  1.00  0.00           H  
ATOM   1095 HH22 ARG B  66      -0.225 -15.208  -5.427  1.00  0.00           H  
ATOM   1096  N   ARG B  67       8.442 -13.259  -8.801  1.00120.72           N  
ATOM   1097  CA  ARG B  67       9.815 -13.315  -9.314  1.00134.52           C  
ATOM   1098  C   ARG B  67      10.602 -12.038  -8.951  1.00138.94           C  
ATOM   1099  O   ARG B  67      11.793 -12.126  -8.650  1.00141.94           O  
ATOM   1100  CB  ARG B  67       9.820 -13.481 -10.853  1.00135.83           C  
ATOM   1101  CG  ARG B  67       9.302 -14.849 -11.335  1.00135.02           C  
ATOM   1102  CD  ARG B  67       9.586 -15.127 -12.822  1.00131.98           C  
ATOM   1103  NE  ARG B  67       8.590 -14.518 -13.720  1.00140.70           N  
ATOM   1104  CZ  ARG B  67       7.532 -15.113 -14.288  1.00158.30           C  
ATOM   1105  NH1 ARG B  67       7.204 -16.370 -13.981  1.00159.96           N  
ATOM   1106  NH2 ARG B  67       6.794 -14.447 -15.175  1.00171.30           N1+
ATOM   1107  H   ARG B  67       7.695 -13.047  -9.451  1.00  0.00           H  
ATOM   1108  HA  ARG B  67      10.332 -14.166  -8.865  1.00  0.00           H  
ATOM   1109  HB3 ARG B  67      10.846 -13.367 -11.206  1.00  0.00           H  
ATOM   1110  HB2 ARG B  67       9.257 -12.684 -11.337  1.00  0.00           H  
ATOM   1111  HG3 ARG B  67       8.237 -14.945 -11.133  1.00  0.00           H  
ATOM   1112  HG2 ARG B  67       9.781 -15.634 -10.748  1.00  0.00           H  
ATOM   1113  HD3 ARG B  67       9.617 -16.202 -12.998  1.00  0.00           H  
ATOM   1114  HD2 ARG B  67      10.576 -14.761 -13.097  1.00  0.00           H  
ATOM   1115  HE  ARG B  67       8.797 -13.525 -13.983  1.00  0.00           H  
ATOM   1116 HH11 ARG B  67       6.430 -16.856 -14.411  1.00  0.00           H  
ATOM   1117 HH12 ARG B  67       7.736 -16.901 -13.309  1.00  0.00           H  
ATOM   1118 HH21 ARG B  67       6.003 -14.850 -15.650  1.00  0.00           H  
ATOM   1119 HH22 ARG B  67       7.035 -13.469 -15.456  1.00  0.00           H  
ATOM   1120  N   LEU B  68       9.951 -10.865  -8.961  1.00129.05           N  
ATOM   1121  CA  LEU B  68      10.515  -9.563  -8.597  1.00122.97           C  
ATOM   1122  C   LEU B  68      10.904  -9.525  -7.108  1.00127.52           C  
ATOM   1123  O   LEU B  68      12.037  -9.167  -6.784  1.00131.46           O  
ATOM   1124  CB  LEU B  68       9.498  -8.449  -8.962  1.00109.91           C  
ATOM   1125  CG  LEU B  68       9.979  -6.989  -8.762  1.00111.81           C  
ATOM   1126  CD1 LEU B  68       9.500  -6.085  -9.908  1.00113.89           C  
ATOM   1127  CD2 LEU B  68       9.515  -6.396  -7.419  1.00108.37           C  
ATOM   1128  H   LEU B  68       8.998 -10.872  -9.317  1.00  0.00           H  
ATOM   1129  HA  LEU B  68      11.418  -9.414  -9.192  1.00  0.00           H  
ATOM   1130  HB3 LEU B  68       8.564  -8.596  -8.423  1.00  0.00           H  
ATOM   1131  HB2 LEU B  68       9.241  -8.585 -10.014  1.00  0.00           H  
ATOM   1132  HG  LEU B  68      11.070  -6.975  -8.783  1.00  0.00           H  
ATOM   1133 HD11 LEU B  68       8.411  -6.047  -9.956  1.00  0.00           H  
ATOM   1134 HD12 LEU B  68       9.856  -5.063  -9.784  1.00  0.00           H  
ATOM   1135 HD13 LEU B  68       9.867  -6.436 -10.872  1.00  0.00           H  
ATOM   1136 HD21 LEU B  68       9.874  -5.373  -7.296  1.00  0.00           H  
ATOM   1137 HD22 LEU B  68       8.427  -6.370  -7.348  1.00  0.00           H  
ATOM   1138 HD23 LEU B  68       9.885  -6.966  -6.569  1.00  0.00           H  
ATOM   1139  N   HIS B  69       9.995  -9.931  -6.212  1.00121.64           N  
ATOM   1140  CA  HIS B  69      10.219 -10.032  -4.770  1.00113.91           C  
ATOM   1141  C   HIS B  69       9.334 -11.147  -4.175  1.00109.13           C  
ATOM   1142  O   HIS B  69       8.123 -10.942  -4.079  1.00116.27           O  
ATOM   1143  CB  HIS B  69      10.041  -8.650  -4.108  1.00109.99           C  
ATOM   1144  CG  HIS B  69      10.207  -8.636  -2.614  1.00118.91           C  
ATOM   1145  ND1 HIS B  69      11.358  -9.128  -1.985  1.00128.89           N  
ATOM   1146  CD2 HIS B  69       9.357  -8.136  -1.654  1.00118.56           C  
ATOM   1147  CE1 HIS B  69      11.154  -8.921  -0.689  1.00119.44           C  
ATOM   1148  NE2 HIS B  69       9.988  -8.330  -0.437  1.00117.82           N  
ATOM   1149  H   HIS B  69       9.069 -10.194  -6.549  1.00  0.00           H  
ATOM   1150  HA  HIS B  69      11.265 -10.289  -4.618  1.00  0.00           H  
ATOM   1151  HB2 HIS B  69       9.051  -8.261  -4.340  1.00  0.00           H  
ATOM   1152  HB3 HIS B  69      10.757  -7.941  -4.521  1.00  0.00           H  
ATOM   1153  HD2 HIS B  69       8.390  -7.660  -1.746  1.00  0.00           H  
ATOM   1154  HE1 HIS B  69      11.859  -9.199   0.084  1.00  0.00           H  
ATOM   1155  HE2 HIS B  69       9.630  -8.086   0.480  1.00  0.00           H  
ATOM   1156  N   PRO B  70       9.886 -12.319  -3.785  1.00102.65           N  
ATOM   1157  CA  PRO B  70       9.095 -13.442  -3.258  1.00 99.68           C  
ATOM   1158  C   PRO B  70       8.681 -13.241  -1.787  1.00107.27           C  
ATOM   1159  O   PRO B  70       9.129 -12.315  -1.108  1.00112.53           O  
ATOM   1160  CB  PRO B  70      10.022 -14.660  -3.412  1.00 94.01           C  
ATOM   1161  CG  PRO B  70      11.426 -14.088  -3.298  1.00 94.84           C  
ATOM   1162  CD  PRO B  70      11.303 -12.683  -3.887  1.00106.57           C  
ATOM   1163  HA  PRO B  70       8.194 -13.584  -3.858  1.00  0.00           H  
ATOM   1164  HB3 PRO B  70       9.886 -15.093  -4.403  1.00  0.00           H  
ATOM   1165  HB2 PRO B  70       9.838 -15.455  -2.687  1.00  0.00           H  
ATOM   1166  HG3 PRO B  70      12.176 -14.696  -3.806  1.00  0.00           H  
ATOM   1167  HG2 PRO B  70      11.710 -14.022  -2.246  1.00  0.00           H  
ATOM   1168  HD3 PRO B  70      11.942 -11.984  -3.344  1.00  0.00           H  
ATOM   1169  HD2 PRO B  70      11.599 -12.680  -4.938  1.00  0.00           H  
ATOM   1170  N   GLY B  71       7.815 -14.130  -1.287  1.00110.96           N  
ATOM   1171  CA  GLY B  71       7.332 -14.191   0.095  1.00114.81           C  
ATOM   1172  C   GLY B  71       6.222 -13.176   0.387  1.00113.82           C  
ATOM   1173  O   GLY B  71       5.141 -13.547   0.837  1.00113.97           O  
ATOM   1174  H   GLY B  71       7.474 -14.850  -1.909  1.00  0.00           H  
ATOM   1175  HA2 GLY B  71       8.155 -14.026   0.793  1.00  0.00           H  
ATOM   1176  HA3 GLY B  71       6.959 -15.197   0.291  1.00  0.00           H  
ATOM   1177  N   HIS B  72       6.469 -11.902   0.080  1.00113.63           N  
ATOM   1178  CA  HIS B  72       5.589 -10.758   0.323  1.00111.11           C  
ATOM   1179  C   HIS B  72       4.622 -10.550  -0.862  1.00 96.36           C  
ATOM   1180  O   HIS B  72       4.421  -9.432  -1.328  1.00 96.35           O  
ATOM   1181  CB  HIS B  72       6.472  -9.506   0.524  1.00114.36           C  
ATOM   1182  CG  HIS B  72       7.401  -9.589   1.713  1.00115.98           C  
ATOM   1183  ND1 HIS B  72       7.075  -9.109   2.971  1.00112.18           N  
ATOM   1184  CD2 HIS B  72       8.655 -10.142   1.851  1.00111.00           C  
ATOM   1185  CE1 HIS B  72       8.109  -9.347   3.774  1.00110.03           C  
ATOM   1186  NE2 HIS B  72       9.110  -9.969   3.160  1.00114.44           N  
ATOM   1187  H   HIS B  72       7.379 -11.711  -0.327  1.00  0.00           H  
ATOM   1188  HA  HIS B  72       4.997 -10.920   1.225  1.00  0.00           H  
ATOM   1189  HB3 HIS B  72       5.854  -8.615   0.646  1.00  0.00           H  
ATOM   1190  HB2 HIS B  72       7.072  -9.332  -0.370  1.00  0.00           H  
ATOM   1191  HD1 HIS B  72       6.227  -8.580   3.281  1.00  0.00           H  
ATOM   1192  HD2 HIS B  72       9.261 -10.645   1.109  1.00  0.00           H  
ATOM   1193  HE1 HIS B  72       8.124  -9.055   4.814  1.00  0.00           H  
ATOM   1194  N   VAL B  73       4.009 -11.634  -1.346  1.00 94.19           N  
ATOM   1195  CA  VAL B  73       2.904 -11.672  -2.299  1.00 88.73           C  
ATOM   1196  C   VAL B  73       1.976 -12.791  -1.806  1.00 92.87           C  
ATOM   1197  O   VAL B  73       2.463 -13.849  -1.399  1.00107.44           O  
ATOM   1198  CB  VAL B  73       3.394 -11.882  -3.761  1.00 84.42           C  
ATOM   1199  CG1 VAL B  73       2.231 -11.832  -4.774  1.00 86.41           C  
ATOM   1200  CG2 VAL B  73       4.495 -10.902  -4.204  1.00 78.82           C  
ATOM   1201  H   VAL B  73       4.194 -12.514  -0.875  1.00  0.00           H  
ATOM   1202  HA  VAL B  73       2.361 -10.726  -2.240  1.00  0.00           H  
ATOM   1203  HB  VAL B  73       3.827 -12.880  -3.808  1.00  0.00           H  
ATOM   1204 HG11 VAL B  73       1.697 -10.884  -4.709  1.00  0.00           H  
ATOM   1205 HG12 VAL B  73       2.587 -11.937  -5.800  1.00  0.00           H  
ATOM   1206 HG13 VAL B  73       1.505 -12.626  -4.604  1.00  0.00           H  
ATOM   1207 HG21 VAL B  73       5.400 -11.011  -3.607  1.00  0.00           H  
ATOM   1208 HG22 VAL B  73       4.783 -11.074  -5.241  1.00  0.00           H  
ATOM   1209 HG23 VAL B  73       4.162  -9.868  -4.118  1.00  0.00           H  
ATOM   1210  N   LEU B  74       0.656 -12.583  -1.842  1.00 85.83           N  
ATOM   1211  CA  LEU B  74      -0.338 -13.573  -1.424  1.00 91.07           C  
ATOM   1212  C   LEU B  74      -0.341 -14.804  -2.364  1.00 89.34           C  
ATOM   1213  O   LEU B  74      -0.365 -14.622  -3.590  1.00 95.04           O  
ATOM   1214  CB  LEU B  74      -1.738 -12.921  -1.411  1.00 88.62           C  
ATOM   1215  CG  LEU B  74      -1.978 -11.982  -0.210  1.00 89.01           C  
ATOM   1216  CD1 LEU B  74      -3.154 -11.034  -0.474  1.00 77.25           C  
ATOM   1217  CD2 LEU B  74      -2.223 -12.768   1.085  1.00 73.25           C  
ATOM   1218  H   LEU B  74       0.316 -11.687  -2.188  1.00  0.00           H  
ATOM   1219  HA  LEU B  74      -0.072 -13.867  -0.412  1.00  0.00           H  
ATOM   1220  HB3 LEU B  74      -2.514 -13.689  -1.417  1.00  0.00           H  
ATOM   1221  HB2 LEU B  74      -1.873 -12.368  -2.341  1.00  0.00           H  
ATOM   1222  HG  LEU B  74      -1.094 -11.358  -0.070  1.00  0.00           H  
ATOM   1223 HD11 LEU B  74      -2.947 -10.405  -1.337  1.00  0.00           H  
ATOM   1224 HD12 LEU B  74      -4.078 -11.580  -0.669  1.00  0.00           H  
ATOM   1225 HD13 LEU B  74      -3.330 -10.370   0.374  1.00  0.00           H  
ATOM   1226 HD21 LEU B  74      -1.372 -13.387   1.369  1.00  0.00           H  
ATOM   1227 HD22 LEU B  74      -2.409 -12.083   1.910  1.00  0.00           H  
ATOM   1228 HD23 LEU B  74      -3.091 -13.422   0.994  1.00  0.00           H  
ATOM   1229  N   PRO B  75      -0.322 -16.046  -1.825  1.00 89.20           N  
ATOM   1230  CA  PRO B  75      -0.389 -17.274  -2.627  1.00 93.86           C  
ATOM   1231  C   PRO B  75      -1.817 -17.530  -3.137  1.00 99.58           C  
ATOM   1232  O   PRO B  75      -2.790 -16.979  -2.624  1.00 93.16           O  
ATOM   1233  CB  PRO B  75       0.078 -18.386  -1.674  1.00 91.36           C  
ATOM   1234  CG  PRO B  75      -0.311 -17.889  -0.292  1.00 83.24           C  
ATOM   1235  CD  PRO B  75      -0.207 -16.366  -0.396  1.00 87.57           C  
ATOM   1236  HA  PRO B  75       0.288 -17.207  -3.482  1.00  0.00           H  
ATOM   1237  HB3 PRO B  75       1.163 -18.481  -1.735  1.00  0.00           H  
ATOM   1238  HB2 PRO B  75      -0.345 -19.366  -1.900  1.00  0.00           H  
ATOM   1239  HG3 PRO B  75       0.307 -18.302   0.506  1.00  0.00           H  
ATOM   1240  HG2 PRO B  75      -1.344 -18.170  -0.085  1.00  0.00           H  
ATOM   1241  HD2 PRO B  75      -0.976 -15.880   0.205  1.00  0.00           H  
ATOM   1242  HD3 PRO B  75       0.767 -16.032  -0.033  1.00  0.00           H  
ATOM   1243  N   ASP B  76      -1.955 -18.388  -4.150  1.00112.61           N  
ATOM   1244  CA  ASP B  76      -3.180 -18.552  -4.952  1.00121.29           C  
ATOM   1245  C   ASP B  76      -4.325 -19.284  -4.223  1.00115.29           C  
ATOM   1246  O   ASP B  76      -5.445 -19.328  -4.731  1.00121.01           O  
ATOM   1247  CB  ASP B  76      -2.846 -19.267  -6.286  1.00133.25           C  
ATOM   1248  CG  ASP B  76      -1.841 -18.487  -7.131  1.00136.83           C  
ATOM   1249  OD1 ASP B  76      -0.825 -19.064  -7.569  1.00135.59           O  
ATOM   1250  OD2 ASP B  76      -2.005 -17.258  -7.260  1.00138.79           O1-
ATOM   1251  H   ASP B  76      -1.118 -18.831  -4.503  1.00  0.00           H  
ATOM   1252  HA  ASP B  76      -3.561 -17.556  -5.185  1.00  0.00           H  
ATOM   1253  HB3 ASP B  76      -3.751 -19.396  -6.882  1.00  0.00           H  
ATOM   1254  HB2 ASP B  76      -2.463 -20.270  -6.091  1.00  0.00           H  
ATOM   1255  N   GLU B  77      -4.077 -19.799  -3.011  1.00111.57           N  
ATOM   1256  CA  GLU B  77      -5.087 -20.303  -2.073  1.00105.91           C  
ATOM   1257  C   GLU B  77      -5.647 -19.168  -1.181  1.00106.64           C  
ATOM   1258  O   GLU B  77      -6.596 -19.407  -0.430  1.00110.30           O  
ATOM   1259  CB  GLU B  77      -4.394 -21.325  -1.134  1.00107.83           C  
ATOM   1260  CG  GLU B  77      -4.220 -22.728  -1.753  1.00108.89           C  
ATOM   1261  CD  GLU B  77      -5.522 -23.525  -1.781  1.00130.81           C  
ATOM   1262  OE1 GLU B  77      -6.104 -23.673  -2.873  1.00130.39           O  
ATOM   1263  OE2 GLU B  77      -5.945 -23.994  -0.703  1.00153.07           O1-
ATOM   1264  H   GLU B  77      -3.125 -19.732  -2.682  1.00  0.00           H  
ATOM   1265  HA  GLU B  77      -5.923 -20.765  -2.602  1.00  0.00           H  
ATOM   1266  HB2 GLU B  77      -4.963 -21.443  -0.209  1.00  0.00           H  
ATOM   1267  HB3 GLU B  77      -3.423 -20.944  -0.814  1.00  0.00           H  
ATOM   1268  HG3 GLU B  77      -3.497 -23.294  -1.163  1.00  0.00           H  
ATOM   1269  HG2 GLU B  77      -3.798 -22.655  -2.757  1.00  0.00           H  
ATOM   1270  N   GLU B  78      -5.054 -17.966  -1.218  1.00105.57           N  
ATOM   1271  CA  GLU B  78      -5.296 -16.845  -0.302  1.00 99.72           C  
ATOM   1272  C   GLU B  78      -5.554 -15.512  -1.033  1.00 90.38           C  
ATOM   1273  O   GLU B  78      -6.173 -14.606  -0.470  1.00102.25           O  
ATOM   1274  CB  GLU B  78      -4.109 -16.745   0.674  1.00106.81           C  
ATOM   1275  CG  GLU B  78      -3.848 -18.037   1.477  1.00119.56           C  
ATOM   1276  CD  GLU B  78      -2.821 -17.868   2.583  1.00127.06           C  
ATOM   1277  OE1 GLU B  78      -2.617 -18.842   3.340  1.00128.74           O  
ATOM   1278  OE2 GLU B  78      -2.256 -16.769   2.753  1.00131.22           O1-
ATOM   1279  H   GLU B  78      -4.267 -17.856  -1.848  1.00  0.00           H  
ATOM   1280  HA  GLU B  78      -6.197 -17.037   0.284  1.00  0.00           H  
ATOM   1281  HB3 GLU B  78      -4.273 -15.922   1.365  1.00  0.00           H  
ATOM   1282  HB2 GLU B  78      -3.208 -16.480   0.122  1.00  0.00           H  
ATOM   1283  HG3 GLU B  78      -3.504 -18.838   0.823  1.00  0.00           H  
ATOM   1284  HG2 GLU B  78      -4.777 -18.381   1.933  1.00  0.00           H  
ATOM   1285  N   LEU B  79      -5.100 -15.394  -2.286  1.00 84.11           N  
ATOM   1286  CA  LEU B  79      -5.316 -14.275  -3.199  1.00 83.51           C  
ATOM   1287  C   LEU B  79      -6.788 -14.271  -3.667  1.00 82.37           C  
ATOM   1288  O   LEU B  79      -7.362 -15.335  -3.911  1.00 88.23           O  
ATOM   1289  CB  LEU B  79      -4.367 -14.488  -4.405  1.00 78.57           C  
ATOM   1290  CG  LEU B  79      -4.271 -13.311  -5.397  1.00 89.20           C  
ATOM   1291  CD1 LEU B  79      -3.524 -12.120  -4.788  1.00104.91           C  
ATOM   1292  CD2 LEU B  79      -3.584 -13.746  -6.700  1.00 76.04           C  
ATOM   1293  H   LEU B  79      -4.518 -16.149  -2.628  1.00  0.00           H  
ATOM   1294  HA  LEU B  79      -5.081 -13.349  -2.671  1.00  0.00           H  
ATOM   1295  HB3 LEU B  79      -4.686 -15.381  -4.945  1.00  0.00           H  
ATOM   1296  HB2 LEU B  79      -3.362 -14.710  -4.044  1.00  0.00           H  
ATOM   1297  HG  LEU B  79      -5.275 -12.982  -5.665  1.00  0.00           H  
ATOM   1298 HD11 LEU B  79      -3.976 -11.777  -3.858  1.00  0.00           H  
ATOM   1299 HD12 LEU B  79      -2.480 -12.362  -4.588  1.00  0.00           H  
ATOM   1300 HD13 LEU B  79      -3.541 -11.278  -5.475  1.00  0.00           H  
ATOM   1301 HD21 LEU B  79      -2.567 -14.097  -6.519  1.00  0.00           H  
ATOM   1302 HD22 LEU B  79      -4.129 -14.556  -7.187  1.00  0.00           H  
ATOM   1303 HD23 LEU B  79      -3.528 -12.919  -7.409  1.00  0.00           H  
ATOM   1304  N   GLN B  80      -7.403 -13.087  -3.783  1.00 89.81           N  
ATOM   1305  CA  GLN B  80      -8.819 -12.905  -4.090  1.00 83.44           C  
ATOM   1306  C   GLN B  80      -9.057 -11.612  -4.890  1.00 74.44           C  
ATOM   1307  O   GLN B  80      -8.438 -10.585  -4.605  1.00 90.20           O  
ATOM   1308  CB  GLN B  80      -9.645 -13.021  -2.786  1.00 83.32           C  
ATOM   1309  CG  GLN B  80     -11.150 -12.746  -2.958  1.00 85.23           C  
ATOM   1310  CD  GLN B  80     -11.971 -13.012  -1.702  1.00 89.21           C  
ATOM   1311  OE1 GLN B  80     -11.460 -13.039  -0.583  1.00 85.90           O  
ATOM   1312  NE2 GLN B  80     -13.265 -13.230  -1.877  1.00 85.94           N  
ATOM   1313  H   GLN B  80      -6.875 -12.240  -3.621  1.00  0.00           H  
ATOM   1314  HA  GLN B  80      -9.128 -13.722  -4.746  1.00  0.00           H  
ATOM   1315  HB3 GLN B  80      -9.246 -12.327  -2.044  1.00  0.00           H  
ATOM   1316  HB2 GLN B  80      -9.511 -14.020  -2.367  1.00  0.00           H  
ATOM   1317  HG3 GLN B  80     -11.543 -13.354  -3.774  1.00  0.00           H  
ATOM   1318  HG2 GLN B  80     -11.312 -11.705  -3.227  1.00  0.00           H  
ATOM   1319 HE21 GLN B  80     -13.879 -13.314  -1.077  1.00  0.00           H  
ATOM   1320 HE22 GLN B  80     -13.669 -13.193  -2.801  1.00  0.00           H  
ATOM   1321  N   TRP B  81      -9.986 -11.659  -5.854  1.00 77.24           N  
ATOM   1322  CA  TRP B  81     -10.573 -10.497  -6.524  1.00 80.94           C  
ATOM   1323  C   TRP B  81     -11.839 -10.085  -5.754  1.00 58.43           C  
ATOM   1324  O   TRP B  81     -12.645 -10.939  -5.379  1.00 82.07           O  
ATOM   1325  CB  TRP B  81     -11.006 -10.882  -7.960  1.00 71.88           C  
ATOM   1326  CG  TRP B  81      -9.955 -10.697  -9.011  1.00 72.87           C  
ATOM   1327  CD1 TRP B  81      -9.119 -11.655  -9.470  1.00 70.14           C  
ATOM   1328  CD2 TRP B  81      -9.605  -9.477  -9.736  1.00 68.47           C  
ATOM   1329  NE1 TRP B  81      -8.263 -11.109 -10.406  1.00 75.42           N  
ATOM   1330  CE2 TRP B  81      -8.496  -9.761 -10.590  1.00 67.60           C  
ATOM   1331  CE3 TRP B  81     -10.084  -8.145  -9.729  1.00 58.88           C  
ATOM   1332  CZ2 TRP B  81      -7.878  -8.771 -11.374  1.00 72.73           C  
ATOM   1333  CZ3 TRP B  81      -9.470  -7.142 -10.508  1.00 66.81           C  
ATOM   1334  CH2 TRP B  81      -8.366  -7.452 -11.325  1.00 75.09           C  
ATOM   1335  H   TRP B  81     -10.472 -12.534  -5.987  1.00  0.00           H  
ATOM   1336  HA  TRP B  81      -9.867  -9.667  -6.556  1.00  0.00           H  
ATOM   1337  HB3 TRP B  81     -11.850 -10.270  -8.284  1.00  0.00           H  
ATOM   1338  HB2 TRP B  81     -11.370 -11.910  -7.990  1.00  0.00           H  
ATOM   1339  HD1 TRP B  81      -9.118 -12.681  -9.126  1.00  0.00           H  
ATOM   1340  HE1 TRP B  81      -7.534 -11.648 -10.865  1.00  0.00           H  
ATOM   1341  HE3 TRP B  81     -10.918  -7.887  -9.092  1.00  0.00           H  
ATOM   1342  HZ2 TRP B  81      -7.031  -9.012 -11.999  1.00  0.00           H  
ATOM   1343  HZ3 TRP B  81      -9.842  -6.128 -10.472  1.00  0.00           H  
ATOM   1344  HH2 TRP B  81      -7.893  -6.679 -11.913  1.00  0.00           H  
ATOM   1345  N   VAL B  82     -12.020  -8.780  -5.550  1.00 62.97           N  
ATOM   1346  CA  VAL B  82     -13.145  -8.127  -4.888  1.00 70.44           C  
ATOM   1347  C   VAL B  82     -13.635  -6.954  -5.761  1.00 65.06           C  
ATOM   1348  O   VAL B  82     -13.060  -6.661  -6.812  1.00 62.09           O  
ATOM   1349  CB  VAL B  82     -12.756  -7.717  -3.434  1.00 73.74           C  
ATOM   1350  CG1 VAL B  82     -12.368  -8.916  -2.553  1.00 71.22           C  
ATOM   1351  CG2 VAL B  82     -11.651  -6.645  -3.367  1.00 85.86           C  
ATOM   1352  H   VAL B  82     -11.328  -8.140  -5.945  1.00  0.00           H  
ATOM   1353  HA  VAL B  82     -13.981  -8.828  -4.834  1.00  0.00           H  
ATOM   1354  HB  VAL B  82     -13.644  -7.280  -2.973  1.00  0.00           H  
ATOM   1355 HG11 VAL B  82     -13.137  -9.689  -2.567  1.00  0.00           H  
ATOM   1356 HG12 VAL B  82     -11.432  -9.368  -2.880  1.00  0.00           H  
ATOM   1357 HG13 VAL B  82     -12.228  -8.600  -1.520  1.00  0.00           H  
ATOM   1358 HG21 VAL B  82     -11.952  -5.728  -3.872  1.00  0.00           H  
ATOM   1359 HG22 VAL B  82     -11.428  -6.379  -2.334  1.00  0.00           H  
ATOM   1360 HG23 VAL B  82     -10.723  -6.991  -3.824  1.00  0.00           H  
ATOM   1361  N   PHE B  83     -14.678  -6.257  -5.304  1.00 67.13           N  
ATOM   1362  CA  PHE B  83     -15.104  -4.948  -5.791  1.00 58.49           C  
ATOM   1363  C   PHE B  83     -15.049  -3.981  -4.605  1.00 58.94           C  
ATOM   1364  O   PHE B  83     -15.316  -4.386  -3.471  1.00 77.02           O  
ATOM   1365  CB  PHE B  83     -16.531  -5.017  -6.372  1.00 65.59           C  
ATOM   1366  CG  PHE B  83     -16.617  -5.587  -7.777  1.00 57.37           C  
ATOM   1367  CD1 PHE B  83     -16.670  -4.718  -8.888  1.00 58.59           C  
ATOM   1368  CD2 PHE B  83     -16.645  -6.983  -7.982  1.00 56.23           C  
ATOM   1369  CE1 PHE B  83     -16.749  -5.240 -10.193  1.00 57.98           C  
ATOM   1370  CE2 PHE B  83     -16.719  -7.505  -9.288  1.00 67.15           C  
ATOM   1371  CZ  PHE B  83     -16.772  -6.634 -10.394  1.00 48.34           C  
ATOM   1372  H   PHE B  83     -15.062  -6.516  -4.406  1.00  0.00           H  
ATOM   1373  HA  PHE B  83     -14.419  -4.573  -6.550  1.00  0.00           H  
ATOM   1374  HB3 PHE B  83     -16.959  -4.012  -6.403  1.00  0.00           H  
ATOM   1375  HB2 PHE B  83     -17.186  -5.585  -5.710  1.00  0.00           H  
ATOM   1376  HD1 PHE B  83     -16.644  -3.647  -8.745  1.00  0.00           H  
ATOM   1377  HD2 PHE B  83     -16.603  -7.658  -7.138  1.00  0.00           H  
ATOM   1378  HE1 PHE B  83     -16.787  -4.571 -11.041  1.00  0.00           H  
ATOM   1379  HE2 PHE B  83     -16.736  -8.575  -9.442  1.00  0.00           H  
ATOM   1380  HZ  PHE B  83     -16.829  -7.035 -11.396  1.00  0.00           H  
ATOM   1381  N   VAL B  84     -14.721  -2.715  -4.865  1.00 63.09           N  
ATOM   1382  CA  VAL B  84     -14.677  -1.627  -3.891  1.00 50.30           C  
ATOM   1383  C   VAL B  84     -15.365  -0.391  -4.485  1.00 56.18           C  
ATOM   1384  O   VAL B  84     -15.409  -0.222  -5.708  1.00 60.47           O  
ATOM   1385  CB  VAL B  84     -13.228  -1.358  -3.391  1.00 57.89           C  
ATOM   1386  CG1 VAL B  84     -12.633  -2.543  -2.609  1.00 47.98           C  
ATOM   1387  CG2 VAL B  84     -12.269  -0.917  -4.513  1.00 65.98           C  
ATOM   1388  H   VAL B  84     -14.558  -2.443  -5.832  1.00  0.00           H  
ATOM   1389  HA  VAL B  84     -15.279  -1.911  -3.024  1.00  0.00           H  
ATOM   1390  HB  VAL B  84     -13.287  -0.527  -2.686  1.00  0.00           H  
ATOM   1391 HG11 VAL B  84     -13.301  -2.867  -1.811  1.00  0.00           H  
ATOM   1392 HG12 VAL B  84     -12.448  -3.399  -3.257  1.00  0.00           H  
ATOM   1393 HG13 VAL B  84     -11.682  -2.271  -2.149  1.00  0.00           H  
ATOM   1394 HG21 VAL B  84     -11.278  -0.693  -4.118  1.00  0.00           H  
ATOM   1395 HG22 VAL B  84     -12.159  -1.694  -5.267  1.00  0.00           H  
ATOM   1396 HG23 VAL B  84     -12.621  -0.017  -5.016  1.00  0.00           H  
ATOM   1397  N   ASN B  85     -15.864   0.486  -3.613  1.00 50.82           N  
ATOM   1398  CA  ASN B  85     -16.387   1.809  -3.934  1.00 57.21           C  
ATOM   1399  C   ASN B  85     -16.042   2.795  -2.819  1.00 57.95           C  
ATOM   1400  O   ASN B  85     -16.093   2.445  -1.638  1.00 70.65           O  
ATOM   1401  CB  ASN B  85     -17.864   1.831  -4.402  1.00 48.70           C  
ATOM   1402  CG  ASN B  85     -18.887   1.182  -3.469  1.00 58.04           C  
ATOM   1403  OD1 ASN B  85     -19.011  -0.040  -3.427  1.00 56.20           O  
ATOM   1404  ND2 ASN B  85     -19.663   1.978  -2.747  1.00 59.75           N  
ATOM   1405  H   ASN B  85     -15.762   0.298  -2.624  1.00  0.00           H  
ATOM   1406  HA  ASN B  85     -15.800   2.146  -4.789  1.00  0.00           H  
ATOM   1407  HB3 ASN B  85     -17.936   1.325  -5.360  1.00  0.00           H  
ATOM   1408  HB2 ASN B  85     -18.165   2.861  -4.597  1.00  0.00           H  
ATOM   1409 HD21 ASN B  85     -20.365   1.585  -2.119  1.00  0.00           H  
ATOM   1410 HD22 ASN B  85     -19.474   2.989  -2.685  1.00  0.00           H  
ATOM   1411  N   ALA B  86     -15.644   4.003  -3.218  1.00 54.90           N  
ATOM   1412  CA  ALA B  86     -15.171   5.111  -2.401  1.00 65.94           C  
ATOM   1413  C   ALA B  86     -15.151   6.355  -3.289  1.00 62.27           C  
ATOM   1414  O   ALA B  86     -15.074   6.228  -4.507  1.00 60.09           O  
ATOM   1415  CB  ALA B  86     -13.772   4.808  -1.852  1.00 56.96           C  
ATOM   1416  H   ALA B  86     -15.675   4.214  -4.214  1.00  0.00           H  
ATOM   1417  HA  ALA B  86     -15.869   5.271  -1.578  1.00  0.00           H  
ATOM   1418  HB1 ALA B  86     -13.073   4.562  -2.651  1.00  0.00           H  
ATOM   1419  HB2 ALA B  86     -13.367   5.669  -1.319  1.00  0.00           H  
ATOM   1420  HB3 ALA B  86     -13.802   3.971  -1.157  1.00  0.00           H  
ATOM   1421  N   GLY B  87     -15.232   7.561  -2.714  1.00 51.64           N  
ATOM   1422  CA  GLY B  87     -15.058   8.834  -3.429  1.00 57.93           C  
ATOM   1423  C   GLY B  87     -16.098   9.140  -4.521  1.00 60.76           C  
ATOM   1424  O   GLY B  87     -15.926  10.091  -5.282  1.00 60.87           O  
ATOM   1425  H   GLY B  87     -15.317   7.601  -1.708  1.00  0.00           H  
ATOM   1426  HA2 GLY B  87     -14.072   8.838  -3.895  1.00  0.00           H  
ATOM   1427  HA3 GLY B  87     -15.066   9.648  -2.704  1.00  0.00           H  
ATOM   1428  N   GLY B  88     -17.156   8.327  -4.614  1.00 47.43           N  
ATOM   1429  CA  GLY B  88     -18.161   8.315  -5.668  1.00 42.20           C  
ATOM   1430  C   GLY B  88     -17.858   7.323  -6.803  1.00 53.77           C  
ATOM   1431  O   GLY B  88     -18.760   7.045  -7.593  1.00 45.78           O  
ATOM   1432  H   GLY B  88     -17.185   7.561  -3.956  1.00  0.00           H  
ATOM   1433  HA2 GLY B  88     -18.285   9.311  -6.097  1.00  0.00           H  
ATOM   1434  HA3 GLY B  88     -19.119   8.050  -5.221  1.00  0.00           H  
ATOM   1435  N   TRP B  89     -16.637   6.773  -6.890  1.00 55.31           N  
ATOM   1436  CA  TRP B  89     -16.220   5.826  -7.927  1.00 57.95           C  
ATOM   1437  C   TRP B  89     -16.340   4.376  -7.426  1.00 64.05           C  
ATOM   1438  O   TRP B  89     -16.443   4.119  -6.226  1.00 65.63           O  
ATOM   1439  CB  TRP B  89     -14.764   6.106  -8.383  1.00 54.63           C  
ATOM   1440  CG  TRP B  89     -13.691   6.349  -7.356  1.00 53.78           C  
ATOM   1441  CD1 TRP B  89     -13.216   7.568  -7.017  1.00 54.05           C  
ATOM   1442  CD2 TRP B  89     -12.909   5.392  -6.569  1.00 55.98           C  
ATOM   1443  NE1 TRP B  89     -12.235   7.445  -6.060  1.00 54.46           N  
ATOM   1444  CE2 TRP B  89     -11.996   6.124  -5.744  1.00 60.04           C  
ATOM   1445  CE3 TRP B  89     -12.879   3.981  -6.458  1.00 48.09           C  
ATOM   1446  CZ2 TRP B  89     -11.114   5.488  -4.851  1.00 52.06           C  
ATOM   1447  CZ3 TRP B  89     -12.001   3.333  -5.564  1.00 62.57           C  
ATOM   1448  CH2 TRP B  89     -11.124   4.084  -4.757  1.00 63.12           C  
ATOM   1449  H   TRP B  89     -15.993   6.894  -6.112  1.00  0.00           H  
ATOM   1450  HA  TRP B  89     -16.870   5.937  -8.794  1.00  0.00           H  
ATOM   1451  HB2 TRP B  89     -14.795   6.992  -9.016  1.00  0.00           H  
ATOM   1452  HB3 TRP B  89     -14.414   5.313  -9.045  1.00  0.00           H  
ATOM   1453  HD1 TRP B  89     -13.559   8.499  -7.437  1.00  0.00           H  
ATOM   1454  HE1 TRP B  89     -11.818   8.274  -5.634  1.00  0.00           H  
ATOM   1455  HE3 TRP B  89     -13.548   3.390  -7.065  1.00  0.00           H  
ATOM   1456  HZ2 TRP B  89     -10.438   6.067  -4.240  1.00  0.00           H  
ATOM   1457  HZ3 TRP B  89     -12.002   2.254  -5.499  1.00  0.00           H  
ATOM   1458  HH2 TRP B  89     -10.458   3.581  -4.071  1.00  0.00           H  
ATOM   1459  N   MET B  90     -16.336   3.423  -8.365  1.00 51.42           N  
ATOM   1460  CA  MET B  90     -16.427   1.981  -8.151  1.00 55.42           C  
ATOM   1461  C   MET B  90     -15.515   1.257  -9.151  1.00 56.51           C  
ATOM   1462  O   MET B  90     -15.397   1.681 -10.302  1.00 64.89           O  
ATOM   1463  CB  MET B  90     -17.904   1.529  -8.232  1.00 64.66           C  
ATOM   1464  CG  MET B  90     -18.128   0.035  -7.932  1.00 57.60           C  
ATOM   1465  SD  MET B  90     -19.871  -0.452  -7.839  1.00 65.30           S  
ATOM   1466  CE  MET B  90     -19.658  -2.201  -7.402  1.00 46.46           C  
ATOM   1467  H   MET B  90     -16.252   3.723  -9.335  1.00  0.00           H  
ATOM   1468  HA  MET B  90     -16.050   1.764  -7.152  1.00  0.00           H  
ATOM   1469  HB3 MET B  90     -18.303   1.757  -9.221  1.00  0.00           H  
ATOM   1470  HB2 MET B  90     -18.492   2.119  -7.529  1.00  0.00           H  
ATOM   1471  HG3 MET B  90     -17.656  -0.234  -6.988  1.00  0.00           H  
ATOM   1472  HG2 MET B  90     -17.654  -0.579  -8.698  1.00  0.00           H  
ATOM   1473  HE1 MET B  90     -19.123  -2.299  -6.457  1.00  0.00           H  
ATOM   1474  HE2 MET B  90     -20.629  -2.687  -7.296  1.00  0.00           H  
ATOM   1475  HE3 MET B  90     -19.095  -2.727  -8.174  1.00  0.00           H  
ATOM   1476  N   GLY B  91     -14.913   0.140  -8.737  1.00 57.65           N  
ATOM   1477  CA  GLY B  91     -14.145  -0.736  -9.612  1.00 65.04           C  
ATOM   1478  C   GLY B  91     -13.936  -2.115  -8.987  1.00 67.07           C  
ATOM   1479  O   GLY B  91     -14.237  -2.332  -7.810  1.00 64.77           O  
ATOM   1480  H   GLY B  91     -15.032  -0.174  -7.776  1.00  0.00           H  
ATOM   1481  HA3 GLY B  91     -13.180  -0.284  -9.838  1.00  0.00           H  
ATOM   1482  HA2 GLY B  91     -14.670  -0.865 -10.560  1.00  0.00           H  
ATOM   1483  N   ALA B  92     -13.413  -3.039  -9.796  1.00 71.11           N  
ATOM   1484  CA  ALA B  92     -12.957  -4.367  -9.400  1.00 60.74           C  
ATOM   1485  C   ALA B  92     -11.500  -4.229  -8.938  1.00 66.49           C  
ATOM   1486  O   ALA B  92     -10.738  -3.471  -9.539  1.00 70.41           O  
ATOM   1487  CB  ALA B  92     -12.977  -5.277 -10.639  1.00 53.35           C  
ATOM   1488  H   ALA B  92     -13.069  -2.706 -10.695  1.00  0.00           H  
ATOM   1489  HA  ALA B  92     -13.591  -4.783  -8.618  1.00  0.00           H  
ATOM   1490  HB1 ALA B  92     -13.986  -5.375 -11.038  1.00  0.00           H  
ATOM   1491  HB2 ALA B  92     -12.342  -4.889 -11.437  1.00  0.00           H  
ATOM   1492  HB3 ALA B  92     -12.627  -6.280 -10.393  1.00  0.00           H  
ATOM   1493  N   MET B  93     -11.109  -4.948  -7.884  1.00 74.78           N  
ATOM   1494  CA  MET B  93      -9.819  -4.828  -7.211  1.00 69.30           C  
ATOM   1495  C   MET B  93      -9.278  -6.216  -6.855  1.00 73.77           C  
ATOM   1496  O   MET B  93     -10.051  -7.113  -6.523  1.00 78.89           O  
ATOM   1497  CB  MET B  93      -9.985  -3.926  -5.970  1.00 68.53           C  
ATOM   1498  CG  MET B  93      -8.669  -3.369  -5.407  1.00 65.29           C  
ATOM   1499  SD  MET B  93      -8.876  -2.440  -3.863  1.00102.06           S  
ATOM   1500  CE  MET B  93      -8.960  -3.806  -2.672  1.00 81.10           C  
ATOM   1501  H   MET B  93     -11.766  -5.619  -7.483  1.00  0.00           H  
ATOM   1502  HA  MET B  93      -9.114  -4.360  -7.895  1.00  0.00           H  
ATOM   1503  HB2 MET B  93     -10.516  -4.474  -5.194  1.00  0.00           H  
ATOM   1504  HB3 MET B  93     -10.623  -3.079  -6.220  1.00  0.00           H  
ATOM   1505  HG3 MET B  93      -8.224  -2.702  -6.144  1.00  0.00           H  
ATOM   1506  HG2 MET B  93      -7.940  -4.160  -5.232  1.00  0.00           H  
ATOM   1507  HE1 MET B  93      -8.043  -4.395  -2.700  1.00  0.00           H  
ATOM   1508  HE2 MET B  93      -9.088  -3.420  -1.661  1.00  0.00           H  
ATOM   1509  HE3 MET B  93      -9.802  -4.461  -2.893  1.00  0.00           H  
ATOM   1510  N   CYS B  94      -7.955  -6.383  -6.855  1.00 76.46           N  
ATOM   1511  CA  CYS B  94      -7.257  -7.550  -6.325  1.00 73.43           C  
ATOM   1512  C   CYS B  94      -6.036  -7.033  -5.570  1.00 75.24           C  
ATOM   1513  O   CYS B  94      -5.156  -6.423  -6.173  1.00 75.73           O  
ATOM   1514  CB  CYS B  94      -6.936  -8.548  -7.452  1.00 72.68           C  
ATOM   1515  SG  CYS B  94      -6.210 -10.089  -6.821  1.00 84.28           S  
ATOM   1516  H   CYS B  94      -7.373  -5.606  -7.161  1.00  0.00           H  
ATOM   1517  HA  CYS B  94      -7.905  -8.058  -5.607  1.00  0.00           H  
ATOM   1518  HB3 CYS B  94      -6.256  -8.110  -8.178  1.00  0.00           H  
ATOM   1519  HB2 CYS B  94      -7.849  -8.805  -7.975  1.00  0.00           H  
ATOM   1520  HG  CYS B  94      -7.186 -10.340  -5.932  1.00  0.00           H  
ATOM   1521  N   LEU B  95      -6.005  -7.246  -4.252  1.00 71.14           N  
ATOM   1522  CA  LEU B  95      -4.907  -6.886  -3.362  1.00 71.26           C  
ATOM   1523  C   LEU B  95      -3.890  -8.037  -3.448  1.00 71.93           C  
ATOM   1524  O   LEU B  95      -4.232  -9.176  -3.132  1.00 83.19           O  
ATOM   1525  CB  LEU B  95      -5.510  -6.777  -1.936  1.00 77.11           C  
ATOM   1526  CG  LEU B  95      -4.639  -6.083  -0.866  1.00 91.80           C  
ATOM   1527  CD1 LEU B  95      -4.354  -4.614  -1.217  1.00 88.37           C  
ATOM   1528  CD2 LEU B  95      -5.327  -6.171   0.508  1.00 98.71           C  
ATOM   1529  H   LEU B  95      -6.733  -7.820  -3.853  1.00  0.00           H  
ATOM   1530  HA  LEU B  95      -4.462  -5.944  -3.675  1.00  0.00           H  
ATOM   1531  HB3 LEU B  95      -5.788  -7.770  -1.578  1.00  0.00           H  
ATOM   1532  HB2 LEU B  95      -6.451  -6.227  -1.995  1.00  0.00           H  
ATOM   1533  HG  LEU B  95      -3.683  -6.603  -0.790  1.00  0.00           H  
ATOM   1534 HD11 LEU B  95      -3.933  -4.077  -0.368  1.00  0.00           H  
ATOM   1535 HD12 LEU B  95      -3.628  -4.536  -2.024  1.00  0.00           H  
ATOM   1536 HD13 LEU B  95      -5.260  -4.084  -1.515  1.00  0.00           H  
ATOM   1537 HD21 LEU B  95      -4.779  -5.626   1.275  1.00  0.00           H  
ATOM   1538 HD22 LEU B  95      -6.336  -5.760   0.481  1.00  0.00           H  
ATOM   1539 HD23 LEU B  95      -5.391  -7.203   0.845  1.00  0.00           H  
ATOM   1540  N   LEU B  96      -2.675  -7.758  -3.933  1.00 68.92           N  
ATOM   1541  CA  LEU B  96      -1.625  -8.754  -4.155  1.00 79.99           C  
ATOM   1542  C   LEU B  96      -0.717  -8.851  -2.917  1.00 85.36           C  
ATOM   1543  O   LEU B  96      -0.208  -9.927  -2.600  1.00 96.91           O  
ATOM   1544  CB  LEU B  96      -0.739  -8.321  -5.350  1.00 80.51           C  
ATOM   1545  CG  LEU B  96      -1.472  -8.082  -6.691  1.00 79.37           C  
ATOM   1546  CD1 LEU B  96      -0.464  -7.792  -7.810  1.00 85.29           C  
ATOM   1547  CD2 LEU B  96      -2.384  -9.251  -7.090  1.00 76.11           C  
ATOM   1548  H   LEU B  96      -2.437  -6.787  -4.121  1.00  0.00           H  
ATOM   1549  HA  LEU B  96      -2.053  -9.737  -4.350  1.00  0.00           H  
ATOM   1550  HB3 LEU B  96       0.021  -9.090  -5.503  1.00  0.00           H  
ATOM   1551  HB2 LEU B  96      -0.186  -7.416  -5.095  1.00  0.00           H  
ATOM   1552  HG  LEU B  96      -2.103  -7.198  -6.587  1.00  0.00           H  
ATOM   1553 HD11 LEU B  96      -0.969  -7.585  -8.751  1.00  0.00           H  
ATOM   1554 HD12 LEU B  96       0.149  -6.922  -7.578  1.00  0.00           H  
ATOM   1555 HD13 LEU B  96       0.203  -8.639  -7.978  1.00  0.00           H  
ATOM   1556 HD21 LEU B  96      -3.247  -9.305  -6.428  1.00  0.00           H  
ATOM   1557 HD22 LEU B  96      -2.778  -9.127  -8.098  1.00  0.00           H  
ATOM   1558 HD23 LEU B  96      -1.859 -10.206  -7.056  1.00  0.00           H  
ATOM   1559  N   HIS B  97      -0.534  -7.728  -2.217  1.00 82.61           N  
ATOM   1560  CA  HIS B  97       0.203  -7.572  -0.973  1.00 81.23           C  
ATOM   1561  C   HIS B  97      -0.415  -6.414  -0.190  1.00 82.81           C  
ATOM   1562  O   HIS B  97      -0.876  -5.440  -0.789  1.00 83.33           O  
ATOM   1563  CB  HIS B  97       1.710  -7.380  -1.237  1.00 83.72           C  
ATOM   1564  CG  HIS B  97       2.526  -7.008  -0.020  1.00 93.54           C  
ATOM   1565  ND1 HIS B  97       2.876  -5.684   0.275  1.00 99.36           N  
ATOM   1566  CD2 HIS B  97       2.996  -7.819   0.990  1.00 93.13           C  
ATOM   1567  CE1 HIS B  97       3.563  -5.750   1.410  1.00105.04           C  
ATOM   1568  NE2 HIS B  97       3.671  -6.994   1.875  1.00 97.65           N  
ATOM   1569  H   HIS B  97      -1.008  -6.892  -2.544  1.00  0.00           H  
ATOM   1570  HA  HIS B  97       0.070  -8.479  -0.379  1.00  0.00           H  
ATOM   1571  HB3 HIS B  97       1.865  -6.609  -1.992  1.00  0.00           H  
ATOM   1572  HB2 HIS B  97       2.119  -8.297  -1.658  1.00  0.00           H  
ATOM   1573  HD2 HIS B  97       2.925  -8.886   1.139  1.00  0.00           H  
ATOM   1574  HE1 HIS B  97       3.993  -4.890   1.905  1.00  0.00           H  
ATOM   1575  HE2 HIS B  97       4.189  -7.284   2.729  1.00  0.00           H  
ATOM   1576  N   ALA B  98      -0.370  -6.503   1.140  1.00 78.82           N  
ATOM   1577  CA  ALA B  98      -0.609  -5.403   2.054  1.00 83.62           C  
ATOM   1578  C   ALA B  98       0.167  -5.624   3.351  1.00 91.76           C  
ATOM   1579  O   ALA B  98       0.336  -6.761   3.791  1.00 91.24           O  
ATOM   1580  CB  ALA B  98      -2.105  -5.161   2.259  1.00 74.20           C  
ATOM   1581  H   ALA B  98       0.059  -7.315   1.564  1.00  0.00           H  
ATOM   1582  HA  ALA B  98      -0.189  -4.510   1.598  1.00  0.00           H  
ATOM   1583  HB1 ALA B  98      -2.256  -4.303   2.911  1.00  0.00           H  
ATOM   1584  HB2 ALA B  98      -2.595  -4.937   1.314  1.00  0.00           H  
ATOM   1585  HB3 ALA B  98      -2.594  -6.025   2.709  1.00  0.00           H  
ATOM   1586  N   SER B  99       0.606  -4.530   3.961  1.00 82.56           N  
ATOM   1587  CA  SER B  99       1.305  -4.447   5.230  1.00 85.18           C  
ATOM   1588  C   SER B  99       0.829  -3.181   5.967  1.00 94.35           C  
ATOM   1589  O   SER B  99      -0.131  -2.523   5.552  1.00 94.45           O  
ATOM   1590  CB  SER B  99       2.827  -4.555   4.971  1.00 91.47           C  
ATOM   1591  OG  SER B  99       3.331  -3.392   4.337  1.00 96.15           O  
ATOM   1592  H   SER B  99       0.463  -3.629   3.503  1.00  0.00           H  
ATOM   1593  HA  SER B  99       1.000  -5.298   5.841  1.00  0.00           H  
ATOM   1594  HB2 SER B  99       3.063  -5.434   4.368  1.00  0.00           H  
ATOM   1595  HB3 SER B  99       3.357  -4.680   5.915  1.00  0.00           H  
ATOM   1596  HG  SER B  99       4.285  -3.416   4.361  1.00  0.00           H  
ATOM   1597  N   LEU B 100       1.511  -2.812   7.057  1.00100.75           N  
ATOM   1598  CA  LEU B 100       1.306  -1.533   7.734  1.00 93.65           C  
ATOM   1599  C   LEU B 100       1.933  -0.382   6.921  1.00 96.35           C  
ATOM   1600  O   LEU B 100       1.415   0.733   6.958  1.00105.13           O  
ATOM   1601  CB  LEU B 100       1.977  -1.571   9.127  1.00 90.52           C  
ATOM   1602  CG  LEU B 100       1.435  -2.638  10.105  1.00 85.90           C  
ATOM   1603  CD1 LEU B 100       2.253  -2.633  11.405  1.00 86.35           C  
ATOM   1604  CD2 LEU B 100      -0.062  -2.456  10.414  1.00 79.06           C  
ATOM   1605  H   LEU B 100       2.280  -3.384   7.370  1.00  0.00           H  
ATOM   1606  HA  LEU B 100       0.239  -1.332   7.843  1.00  0.00           H  
ATOM   1607  HB3 LEU B 100       1.870  -0.588   9.590  1.00  0.00           H  
ATOM   1608  HB2 LEU B 100       3.052  -1.714   9.004  1.00  0.00           H  
ATOM   1609  HG  LEU B 100       1.564  -3.622   9.654  1.00  0.00           H  
ATOM   1610 HD11 LEU B 100       3.307  -2.833  11.213  1.00  0.00           H  
ATOM   1611 HD12 LEU B 100       2.185  -1.672  11.916  1.00  0.00           H  
ATOM   1612 HD13 LEU B 100       1.900  -3.398  12.097  1.00  0.00           H  
ATOM   1613 HD21 LEU B 100      -0.677  -2.584   9.524  1.00  0.00           H  
ATOM   1614 HD22 LEU B 100      -0.405  -3.194  11.140  1.00  0.00           H  
ATOM   1615 HD23 LEU B 100      -0.269  -1.467  10.825  1.00  0.00           H  
ATOM   1616  N   SER B 101       3.030  -0.644   6.196  1.00 95.79           N  
ATOM   1617  CA  SER B 101       3.766   0.348   5.423  1.00 98.77           C  
ATOM   1618  C   SER B 101       3.248   0.468   3.981  1.00 91.72           C  
ATOM   1619  O   SER B 101       3.354   1.559   3.421  1.00 88.53           O  
ATOM   1620  CB  SER B 101       5.266  -0.054   5.427  1.00 92.54           C  
ATOM   1621  OG  SER B 101       5.538  -1.333   4.869  1.00101.19           O  
ATOM   1622  H   SER B 101       3.375  -1.592   6.130  1.00  0.00           H  
ATOM   1623  HA  SER B 101       3.676   1.327   5.900  1.00  0.00           H  
ATOM   1624  HB2 SER B 101       5.647  -0.034   6.449  1.00  0.00           H  
ATOM   1625  HB3 SER B 101       5.849   0.686   4.875  1.00  0.00           H  
ATOM   1626  HG  SER B 101       5.836  -1.216   3.952  1.00  0.00           H  
ATOM   1627  N   GLU B 102       2.714  -0.605   3.374  1.00 88.64           N  
ATOM   1628  CA  GLU B 102       2.497  -0.718   1.934  1.00 86.91           C  
ATOM   1629  C   GLU B 102       1.225  -1.479   1.545  1.00 86.19           C  
ATOM   1630  O   GLU B 102       0.635  -2.213   2.338  1.00 80.60           O  
ATOM   1631  CB  GLU B 102       3.742  -1.363   1.293  1.00 96.36           C  
ATOM   1632  CG  GLU B 102       4.836  -0.342   0.968  1.00105.01           C  
ATOM   1633  CD  GLU B 102       6.223  -0.911   1.148  1.00109.25           C  
ATOM   1634  OE1 GLU B 102       6.618  -1.102   2.315  1.00114.04           O  
ATOM   1635  OE2 GLU B 102       6.901  -1.137   0.124  1.00107.42           O1-
ATOM   1636  H   GLU B 102       2.672  -1.480   3.891  1.00  0.00           H  
ATOM   1637  HA  GLU B 102       2.364   0.281   1.527  1.00  0.00           H  
ATOM   1638  HB3 GLU B 102       3.493  -1.865   0.357  1.00  0.00           H  
ATOM   1639  HB2 GLU B 102       4.115  -2.160   1.939  1.00  0.00           H  
ATOM   1640  HG3 GLU B 102       4.773   0.535   1.607  1.00  0.00           H  
ATOM   1641  HG2 GLU B 102       4.689   0.017  -0.045  1.00  0.00           H  
ATOM   1642  N   TYR B 103       0.871  -1.353   0.263  1.00 81.52           N  
ATOM   1643  CA  TYR B 103       0.032  -2.265  -0.501  1.00 69.72           C  
ATOM   1644  C   TYR B 103       0.499  -2.327  -1.960  1.00 73.05           C  
ATOM   1645  O   TYR B 103       1.024  -1.344  -2.489  1.00 73.20           O  
ATOM   1646  CB  TYR B 103      -1.474  -1.969  -0.329  1.00 71.60           C  
ATOM   1647  CG  TYR B 103      -1.970  -0.660  -0.928  1.00 77.25           C  
ATOM   1648  CD1 TYR B 103      -2.202  -0.543  -2.316  1.00 73.50           C  
ATOM   1649  CD2 TYR B 103      -2.205   0.451  -0.096  1.00 92.69           C  
ATOM   1650  CE1 TYR B 103      -2.658   0.671  -2.863  1.00 71.96           C  
ATOM   1651  CE2 TYR B 103      -2.657   1.667  -0.644  1.00 89.59           C  
ATOM   1652  CZ  TYR B 103      -2.892   1.778  -2.027  1.00 80.37           C  
ATOM   1653  OH  TYR B 103      -3.340   2.956  -2.546  1.00 71.89           O  
ATOM   1654  H   TYR B 103       1.368  -0.662  -0.297  1.00  0.00           H  
ATOM   1655  HA  TYR B 103       0.228  -3.255  -0.098  1.00  0.00           H  
ATOM   1656  HB2 TYR B 103      -1.743  -2.013   0.728  1.00  0.00           H  
ATOM   1657  HB3 TYR B 103      -2.036  -2.776  -0.800  1.00  0.00           H  
ATOM   1658  HD1 TYR B 103      -2.037  -1.386  -2.971  1.00  0.00           H  
ATOM   1659  HD2 TYR B 103      -2.035   0.366   0.965  1.00  0.00           H  
ATOM   1660  HE1 TYR B 103      -2.839   0.744  -3.926  1.00  0.00           H  
ATOM   1661  HE2 TYR B 103      -2.825   2.517   0.001  1.00  0.00           H  
ATOM   1662  HH  TYR B 103      -3.556   2.921  -3.501  1.00  0.00           H  
ATOM   1663  N   VAL B 104       0.248  -3.461  -2.619  1.00 84.03           N  
ATOM   1664  CA  VAL B 104       0.324  -3.650  -4.063  1.00 74.12           C  
ATOM   1665  C   VAL B 104      -1.054  -4.198  -4.471  1.00 73.89           C  
ATOM   1666  O   VAL B 104      -1.522  -5.174  -3.875  1.00 77.61           O  
ATOM   1667  CB  VAL B 104       1.474  -4.625  -4.451  1.00 77.65           C  
ATOM   1668  CG1 VAL B 104       1.691  -4.649  -5.976  1.00 67.66           C  
ATOM   1669  CG2 VAL B 104       2.814  -4.328  -3.752  1.00 82.88           C  
ATOM   1670  H   VAL B 104      -0.209  -4.212  -2.104  1.00  0.00           H  
ATOM   1671  HA  VAL B 104       0.488  -2.690  -4.554  1.00  0.00           H  
ATOM   1672  HB  VAL B 104       1.184  -5.632  -4.146  1.00  0.00           H  
ATOM   1673 HG11 VAL B 104       2.480  -5.347  -6.254  1.00  0.00           H  
ATOM   1674 HG12 VAL B 104       0.789  -4.951  -6.507  1.00  0.00           H  
ATOM   1675 HG13 VAL B 104       1.976  -3.665  -6.349  1.00  0.00           H  
ATOM   1676 HG21 VAL B 104       3.578  -5.047  -4.050  1.00  0.00           H  
ATOM   1677 HG22 VAL B 104       3.183  -3.339  -4.008  1.00  0.00           H  
ATOM   1678 HG23 VAL B 104       2.735  -4.386  -2.666  1.00  0.00           H  
ATOM   1679  N   LEU B 105      -1.707  -3.596  -5.470  1.00 65.54           N  
ATOM   1680  CA  LEU B 105      -3.011  -4.021  -5.968  1.00 75.68           C  
ATOM   1681  C   LEU B 105      -3.164  -3.850  -7.480  1.00 73.63           C  
ATOM   1682  O   LEU B 105      -2.523  -2.998  -8.097  1.00 68.38           O  
ATOM   1683  CB  LEU B 105      -4.174  -3.447  -5.119  1.00 71.95           C  
ATOM   1684  CG  LEU B 105      -4.349  -1.913  -5.080  1.00 59.88           C  
ATOM   1685  CD1 LEU B 105      -5.125  -1.365  -6.288  1.00 54.92           C  
ATOM   1686  CD2 LEU B 105      -5.088  -1.508  -3.796  1.00 60.63           C  
ATOM   1687  H   LEU B 105      -1.277  -2.799  -5.940  1.00  0.00           H  
ATOM   1688  HA  LEU B 105      -3.043  -5.102  -5.830  1.00  0.00           H  
ATOM   1689  HB2 LEU B 105      -4.019  -3.793  -4.101  1.00  0.00           H  
ATOM   1690  HB3 LEU B 105      -5.116  -3.901  -5.429  1.00  0.00           H  
ATOM   1691  HG  LEU B 105      -3.365  -1.443  -5.061  1.00  0.00           H  
ATOM   1692 HD11 LEU B 105      -5.259  -0.286  -6.204  1.00  0.00           H  
ATOM   1693 HD12 LEU B 105      -4.617  -1.546  -7.232  1.00  0.00           H  
ATOM   1694 HD13 LEU B 105      -6.115  -1.814  -6.353  1.00  0.00           H  
ATOM   1695 HD21 LEU B 105      -4.565  -1.848  -2.902  1.00  0.00           H  
ATOM   1696 HD22 LEU B 105      -5.185  -0.425  -3.723  1.00  0.00           H  
ATOM   1697 HD23 LEU B 105      -6.088  -1.934  -3.763  1.00  0.00           H  
ATOM   1698  N   LEU B 106      -4.056  -4.656  -8.056  1.00 70.78           N  
ATOM   1699  CA  LEU B 106      -4.643  -4.490  -9.378  1.00 67.91           C  
ATOM   1700  C   LEU B 106      -5.990  -3.783  -9.169  1.00 69.78           C  
ATOM   1701  O   LEU B 106      -6.676  -4.042  -8.174  1.00 72.11           O  
ATOM   1702  CB  LEU B 106      -4.956  -5.878  -9.988  1.00 73.65           C  
ATOM   1703  CG  LEU B 106      -3.785  -6.882  -9.993  1.00 84.50           C  
ATOM   1704  CD1 LEU B 106      -4.221  -8.224 -10.595  1.00 93.62           C  
ATOM   1705  CD2 LEU B 106      -2.559  -6.337 -10.735  1.00 75.55           C  
ATOM   1706  H   LEU B 106      -4.539  -5.307  -7.438  1.00  0.00           H  
ATOM   1707  HA  LEU B 106      -3.988  -3.915 -10.034  1.00  0.00           H  
ATOM   1708  HB2 LEU B 106      -5.304  -5.734 -11.012  1.00  0.00           H  
ATOM   1709  HB3 LEU B 106      -5.796  -6.333  -9.462  1.00  0.00           H  
ATOM   1710  HG  LEU B 106      -3.489  -7.076  -8.962  1.00  0.00           H  
ATOM   1711 HD11 LEU B 106      -3.385  -8.922 -10.636  1.00  0.00           H  
ATOM   1712 HD12 LEU B 106      -5.008  -8.694 -10.008  1.00  0.00           H  
ATOM   1713 HD13 LEU B 106      -4.598  -8.097 -11.608  1.00  0.00           H  
ATOM   1714 HD21 LEU B 106      -2.116  -5.488 -10.213  1.00  0.00           H  
ATOM   1715 HD22 LEU B 106      -1.790  -7.101 -10.826  1.00  0.00           H  
ATOM   1716 HD23 LEU B 106      -2.819  -6.013 -11.740  1.00  0.00           H  
ATOM   1717  N   PHE B 107      -6.385  -2.924 -10.110  1.00 74.72           N  
ATOM   1718  CA  PHE B 107      -7.651  -2.198 -10.121  1.00 66.65           C  
ATOM   1719  C   PHE B 107      -8.150  -2.026 -11.563  1.00 78.15           C  
ATOM   1720  O   PHE B 107      -7.365  -2.129 -12.510  1.00 72.09           O  
ATOM   1721  CB  PHE B 107      -7.513  -0.879  -9.328  1.00 63.42           C  
ATOM   1722  CG  PHE B 107      -8.809  -0.128  -9.074  1.00 66.83           C  
ATOM   1723  CD1 PHE B 107      -9.783  -0.682  -8.218  1.00 79.93           C  
ATOM   1724  CD2 PHE B 107      -9.046   1.122  -9.684  1.00 62.31           C  
ATOM   1725  CE1 PHE B 107     -10.984   0.008  -7.967  1.00 66.83           C  
ATOM   1726  CE2 PHE B 107     -10.250   1.809  -9.433  1.00 61.82           C  
ATOM   1727  CZ  PHE B 107     -11.216   1.256  -8.573  1.00 48.02           C  
ATOM   1728  H   PHE B 107      -5.774  -2.761 -10.910  1.00  0.00           H  
ATOM   1729  HA  PHE B 107      -8.382  -2.822  -9.613  1.00  0.00           H  
ATOM   1730  HB3 PHE B 107      -6.805  -0.220  -9.832  1.00  0.00           H  
ATOM   1731  HB2 PHE B 107      -7.076  -1.086  -8.352  1.00  0.00           H  
ATOM   1732  HD1 PHE B 107      -9.613  -1.641  -7.754  1.00  0.00           H  
ATOM   1733  HD2 PHE B 107      -8.311   1.558 -10.346  1.00  0.00           H  
ATOM   1734  HE1 PHE B 107     -11.729  -0.424  -7.315  1.00  0.00           H  
ATOM   1735  HE2 PHE B 107     -10.438   2.763  -9.901  1.00  0.00           H  
ATOM   1736  HZ  PHE B 107     -12.138   1.787  -8.385  1.00  0.00           H  
ATOM   1737  N   GLY B 108      -9.441  -1.738 -11.746  1.00 72.97           N  
ATOM   1738  CA  GLY B 108     -10.016  -1.387 -13.034  1.00 72.28           C  
ATOM   1739  C   GLY B 108     -11.543  -1.447 -13.048  1.00 76.31           C  
ATOM   1740  O   GLY B 108     -12.182  -1.792 -12.052  1.00 67.87           O  
ATOM   1741  H   GLY B 108     -10.069  -1.745 -10.948  1.00  0.00           H  
ATOM   1742  HA3 GLY B 108      -9.647  -2.069 -13.797  1.00  0.00           H  
ATOM   1743  HA2 GLY B 108      -9.691  -0.383 -13.307  1.00  0.00           H  
ATOM   1744  N   THR B 109     -12.127  -1.100 -14.196  1.00 73.10           N  
ATOM   1745  CA  THR B 109     -13.553  -1.119 -14.478  1.00 58.02           C  
ATOM   1746  C   THR B 109     -13.785  -1.348 -15.981  1.00 61.00           C  
ATOM   1747  O   THR B 109     -13.218  -0.655 -16.832  1.00 55.04           O  
ATOM   1748  CB  THR B 109     -14.274   0.108 -13.846  1.00 56.02           C  
ATOM   1749  OG1 THR B 109     -15.653   0.124 -14.193  1.00 51.12           O  
ATOM   1750  CG2 THR B 109     -13.680   1.467 -14.244  1.00 49.18           C  
ATOM   1751  H   THR B 109     -11.523  -0.861 -14.983  1.00  0.00           H  
ATOM   1752  HA  THR B 109     -13.954  -2.003 -13.976  1.00  0.00           H  
ATOM   1753  HB  THR B 109     -14.218   0.019 -12.760  1.00  0.00           H  
ATOM   1754  HG1 THR B 109     -16.108   0.665 -13.555  1.00  0.00           H  
ATOM   1755 HG21 THR B 109     -14.223   2.292 -13.785  1.00  0.00           H  
ATOM   1756 HG22 THR B 109     -12.643   1.552 -13.920  1.00  0.00           H  
ATOM   1757 HG23 THR B 109     -13.691   1.607 -15.324  1.00  0.00           H  
ATOM   1758  N   ALA B 110     -14.665  -2.302 -16.310  1.00 57.04           N  
ATOM   1759  CA  ALA B 110     -15.137  -2.576 -17.665  1.00 51.04           C  
ATOM   1760  C   ALA B 110     -16.235  -1.581 -18.090  1.00 57.58           C  
ATOM   1761  O   ALA B 110     -16.447  -1.379 -19.284  1.00 69.07           O  
ATOM   1762  CB  ALA B 110     -15.747  -3.987 -17.683  1.00 61.82           C  
ATOM   1763  H   ALA B 110     -15.083  -2.834 -15.560  1.00  0.00           H  
ATOM   1764  HA  ALA B 110     -14.311  -2.535 -18.374  1.00  0.00           H  
ATOM   1765  HB1 ALA B 110     -16.594  -4.075 -17.001  1.00  0.00           H  
ATOM   1766  HB2 ALA B 110     -16.101  -4.247 -18.681  1.00  0.00           H  
ATOM   1767  HB3 ALA B 110     -15.008  -4.737 -17.399  1.00  0.00           H  
ATOM   1768  N   LEU B 111     -16.925  -0.962 -17.123  1.00 55.28           N  
ATOM   1769  CA  LEU B 111     -18.057  -0.061 -17.343  1.00 58.26           C  
ATOM   1770  C   LEU B 111     -17.608   1.411 -17.384  1.00 60.06           C  
ATOM   1771  O   LEU B 111     -18.254   2.229 -18.039  1.00 61.33           O  
ATOM   1772  CB  LEU B 111     -19.038  -0.206 -16.154  1.00 47.90           C  
ATOM   1773  CG  LEU B 111     -19.602  -1.629 -15.927  1.00 55.66           C  
ATOM   1774  CD1 LEU B 111     -20.444  -1.676 -14.643  1.00 54.22           C  
ATOM   1775  CD2 LEU B 111     -20.423  -2.135 -17.125  1.00 55.78           C  
ATOM   1776  H   LEU B 111     -16.655  -1.144 -16.166  1.00  0.00           H  
ATOM   1777  HA  LEU B 111     -18.565  -0.294 -18.280  1.00  0.00           H  
ATOM   1778  HB3 LEU B 111     -19.872   0.484 -16.294  1.00  0.00           H  
ATOM   1779  HB2 LEU B 111     -18.542   0.123 -15.238  1.00  0.00           H  
ATOM   1780  HG  LEU B 111     -18.769  -2.318 -15.782  1.00  0.00           H  
ATOM   1781 HD11 LEU B 111     -20.812  -2.684 -14.448  1.00  0.00           H  
ATOM   1782 HD12 LEU B 111     -19.859  -1.371 -13.775  1.00  0.00           H  
ATOM   1783 HD13 LEU B 111     -21.309  -1.014 -14.708  1.00  0.00           H  
ATOM   1784 HD21 LEU B 111     -21.251  -1.463 -17.355  1.00  0.00           H  
ATOM   1785 HD22 LEU B 111     -19.810  -2.230 -18.022  1.00  0.00           H  
ATOM   1786 HD23 LEU B 111     -20.844  -3.120 -16.924  1.00  0.00           H  
ATOM   1787  N   GLY B 112     -16.517   1.754 -16.689  1.00 60.57           N  
ATOM   1788  CA  GLY B 112     -16.093   3.128 -16.434  1.00 52.89           C  
ATOM   1789  C   GLY B 112     -16.671   3.636 -15.107  1.00 65.80           C  
ATOM   1790  O   GLY B 112     -17.580   3.023 -14.539  1.00 73.91           O  
ATOM   1791  H   GLY B 112     -16.096   1.037 -16.108  1.00  0.00           H  
ATOM   1792  HA2 GLY B 112     -16.385   3.800 -17.243  1.00  0.00           H  
ATOM   1793  HA3 GLY B 112     -15.006   3.151 -16.386  1.00  0.00           H  
ATOM   1794  N   SER B 113     -16.130   4.737 -14.579  1.00 68.58           N  
ATOM   1795  CA  SER B 113     -16.521   5.331 -13.301  1.00 68.24           C  
ATOM   1796  C   SER B 113     -16.024   6.787 -13.222  1.00 68.39           C  
ATOM   1797  O   SER B 113     -15.209   7.206 -14.046  1.00 66.27           O  
ATOM   1798  CB  SER B 113     -16.046   4.440 -12.123  1.00 64.01           C  
ATOM   1799  OG  SER B 113     -16.826   4.671 -10.964  1.00 77.69           O  
ATOM   1800  H   SER B 113     -15.440   5.253 -15.119  1.00  0.00           H  
ATOM   1801  HA  SER B 113     -17.612   5.373 -13.299  1.00  0.00           H  
ATOM   1802  HB3 SER B 113     -14.994   4.627 -11.900  1.00  0.00           H  
ATOM   1803  HB2 SER B 113     -16.123   3.378 -12.358  1.00  0.00           H  
ATOM   1804  HG  SER B 113     -17.706   4.356 -11.144  1.00  0.00           H  
ATOM   1805  N   ARG B 114     -16.497   7.552 -12.232  1.00 60.48           N  
ATOM   1806  CA  ARG B 114     -16.139   8.943 -11.955  1.00 51.25           C  
ATOM   1807  C   ARG B 114     -16.232   9.194 -10.441  1.00 44.13           C  
ATOM   1808  O   ARG B 114     -17.141   8.670  -9.799  1.00 57.02           O  
ATOM   1809  CB  ARG B 114     -17.006   9.900 -12.812  1.00 47.17           C  
ATOM   1810  CG  ARG B 114     -16.750  11.405 -12.579  1.00 63.13           C  
ATOM   1811  CD  ARG B 114     -17.781  12.315 -13.266  1.00 67.61           C  
ATOM   1812  NE  ARG B 114     -17.540  12.440 -14.708  1.00 57.92           N  
ATOM   1813  CZ  ARG B 114     -18.039  13.350 -15.547  1.00 63.69           C  
ATOM   1814  NH1 ARG B 114     -18.863  14.316 -15.137  1.00 53.76           N  
ATOM   1815  NH2 ARG B 114     -17.682  13.250 -16.821  1.00 69.00           N1+
ATOM   1816  H   ARG B 114     -17.094   7.115 -11.539  1.00  0.00           H  
ATOM   1817  HA  ARG B 114     -15.098   9.076 -12.235  1.00  0.00           H  
ATOM   1818  HB3 ARG B 114     -18.057   9.690 -12.608  1.00  0.00           H  
ATOM   1819  HB2 ARG B 114     -16.854   9.679 -13.869  1.00  0.00           H  
ATOM   1820  HG3 ARG B 114     -15.739  11.656 -12.899  1.00  0.00           H  
ATOM   1821  HG2 ARG B 114     -16.789  11.640 -11.516  1.00  0.00           H  
ATOM   1822  HD3 ARG B 114     -17.708  13.311 -12.829  1.00  0.00           H  
ATOM   1823  HD2 ARG B 114     -18.799  11.967 -13.087  1.00  0.00           H  
ATOM   1824  HE  ARG B 114     -16.940  11.726 -15.167  1.00  0.00           H  
ATOM   1825 HH11 ARG B 114     -19.244  15.007 -15.768  1.00  0.00           H  
ATOM   1826 HH12 ARG B 114     -19.152  14.393 -14.173  1.00  0.00           H  
ATOM   1827 HH21 ARG B 114     -17.979  13.864 -17.564  1.00  0.00           H  
ATOM   1828 HH22 ARG B 114     -17.049  12.461 -17.044  1.00  0.00           H  
ATOM   1829  N   GLY B 115     -15.347  10.021  -9.875  1.00 54.45           N  
ATOM   1830  CA  GLY B 115     -15.409  10.446  -8.478  1.00 47.32           C  
ATOM   1831  C   GLY B 115     -14.258  11.394  -8.124  1.00 60.35           C  
ATOM   1832  O   GLY B 115     -13.661  12.003  -9.013  1.00 56.59           O  
ATOM   1833  H   GLY B 115     -14.604  10.426 -10.444  1.00  0.00           H  
ATOM   1834  HA3 GLY B 115     -15.405   9.572  -7.828  1.00  0.00           H  
ATOM   1835  HA2 GLY B 115     -16.351  10.966  -8.299  1.00  0.00           H  
ATOM   1836  N   HIS B 116     -13.966  11.546  -6.827  1.00 59.25           N  
ATOM   1837  CA  HIS B 116     -12.849  12.326  -6.281  1.00 46.64           C  
ATOM   1838  C   HIS B 116     -11.727  11.370  -5.835  1.00 59.61           C  
ATOM   1839  O   HIS B 116     -11.998  10.256  -5.383  1.00 68.35           O  
ATOM   1840  CB  HIS B 116     -13.351  13.117  -5.053  1.00 56.88           C  
ATOM   1841  CG  HIS B 116     -12.355  14.104  -4.499  1.00 63.42           C  
ATOM   1842  ND1 HIS B 116     -11.563  13.831  -3.376  1.00 57.17           N  
ATOM   1843  CD2 HIS B 116     -12.045  15.366  -4.956  1.00 61.48           C  
ATOM   1844  CE1 HIS B 116     -10.805  14.911  -3.215  1.00 54.73           C  
ATOM   1845  NE2 HIS B 116     -11.055  15.856  -4.120  1.00 66.91           N  
ATOM   1846  H   HIS B 116     -14.505  10.992  -6.164  1.00  0.00           H  
ATOM   1847  HA  HIS B 116     -12.465  13.020  -7.029  1.00  0.00           H  
ATOM   1848  HB3 HIS B 116     -13.665  12.444  -4.254  1.00  0.00           H  
ATOM   1849  HB2 HIS B 116     -14.236  13.687  -5.334  1.00  0.00           H  
ATOM   1850  HD2 HIS B 116     -12.431  15.930  -5.795  1.00  0.00           H  
ATOM   1851  HE1 HIS B 116     -10.065  15.015  -2.434  1.00  0.00           H  
ATOM   1852  HE2 HIS B 116     -10.599  16.758  -4.183  1.00  0.00           H  
ATOM   1853  N   SER B 117     -10.467  11.809  -5.941  1.00 51.25           N  
ATOM   1854  CA  SER B 117      -9.269  11.028  -5.629  1.00 66.19           C  
ATOM   1855  C   SER B 117      -9.109  10.689  -4.131  1.00 68.89           C  
ATOM   1856  O   SER B 117      -8.427   9.723  -3.786  1.00 62.64           O  
ATOM   1857  CB  SER B 117      -8.046  11.840  -6.124  1.00 75.97           C  
ATOM   1858  OG  SER B 117      -7.899  13.095  -5.461  1.00 49.67           O  
ATOM   1859  H   SER B 117     -10.301  12.739  -6.323  1.00  0.00           H  
ATOM   1860  HA  SER B 117      -9.317  10.089  -6.184  1.00  0.00           H  
ATOM   1861  HB2 SER B 117      -8.126  12.013  -7.198  1.00  0.00           H  
ATOM   1862  HB3 SER B 117      -7.134  11.259  -5.977  1.00  0.00           H  
ATOM   1863  HG  SER B 117      -7.754  12.926  -4.531  1.00  0.00           H  
ATOM   1864  N   GLY B 118      -9.696  11.507  -3.249  1.00 66.61           N  
ATOM   1865  CA  GLY B 118      -9.433  11.538  -1.817  1.00 63.61           C  
ATOM   1866  C   GLY B 118      -8.114  12.257  -1.504  1.00 71.75           C  
ATOM   1867  O   GLY B 118      -7.403  12.701  -2.410  1.00 61.40           O  
ATOM   1868  H   GLY B 118     -10.266  12.263  -3.616  1.00  0.00           H  
ATOM   1869  HA2 GLY B 118      -9.413  10.528  -1.408  1.00  0.00           H  
ATOM   1870  HA3 GLY B 118     -10.254  12.062  -1.328  1.00  0.00           H  
ATOM   1871  N   ARG B 119      -7.796  12.372  -0.215  1.00 71.50           N  
ATOM   1872  CA  ARG B 119      -6.563  12.912   0.339  1.00 66.24           C  
ATOM   1873  C   ARG B 119      -6.183  12.039   1.543  1.00 83.17           C  
ATOM   1874  O   ARG B 119      -6.990  11.867   2.456  1.00 96.21           O  
ATOM   1875  CB  ARG B 119      -6.739  14.416   0.646  1.00 71.21           C  
ATOM   1876  CG  ARG B 119      -5.503  15.069   1.285  1.00 68.69           C  
ATOM   1877  CD  ARG B 119      -5.642  16.590   1.442  1.00 68.79           C  
ATOM   1878  NE  ARG B 119      -5.129  17.276   0.248  1.00 82.28           N  
ATOM   1879  CZ  ARG B 119      -5.809  18.003  -0.647  1.00 80.52           C  
ATOM   1880  NH1 ARG B 119      -7.122  18.203  -0.536  1.00 82.17           N  
ATOM   1881  NH2 ARG B 119      -5.153  18.540  -1.671  1.00 89.28           N1+
ATOM   1882  H   ARG B 119      -8.457  12.027   0.477  1.00  0.00           H  
ATOM   1883  HA  ARG B 119      -5.771  12.813  -0.407  1.00  0.00           H  
ATOM   1884  HB3 ARG B 119      -7.597  14.554   1.306  1.00  0.00           H  
ATOM   1885  HB2 ARG B 119      -6.975  14.941  -0.281  1.00  0.00           H  
ATOM   1886  HG3 ARG B 119      -4.638  14.846   0.663  1.00  0.00           H  
ATOM   1887  HG2 ARG B 119      -5.291  14.622   2.256  1.00  0.00           H  
ATOM   1888  HD3 ARG B 119      -5.024  16.917   2.280  1.00  0.00           H  
ATOM   1889  HD2 ARG B 119      -6.662  16.883   1.691  1.00  0.00           H  
ATOM   1890  HE  ARG B 119      -4.115  17.150   0.140  1.00  0.00           H  
ATOM   1891 HH11 ARG B 119      -7.625  18.878  -1.171  1.00  0.00           H  
ATOM   1892 HH12 ARG B 119      -7.671  17.794   0.199  1.00  0.00           H  
ATOM   1893 HH21 ARG B 119      -5.626  19.021  -2.442  1.00  0.00           H  
ATOM   1894 HH22 ARG B 119      -4.137  18.406  -1.780  1.00  0.00           H  
ATOM   1895  N   TYR B 120      -4.983  11.456   1.523  1.00 85.48           N  
ATOM   1896  CA  TYR B 120      -4.485  10.489   2.500  1.00 85.32           C  
ATOM   1897  C   TYR B 120      -2.953  10.530   2.558  1.00 82.71           C  
ATOM   1898  O   TYR B 120      -2.302  10.927   1.588  1.00 84.34           O  
ATOM   1899  CB  TYR B 120      -5.125   9.090   2.306  1.00 80.88           C  
ATOM   1900  CG  TYR B 120      -5.524   8.699   0.888  1.00 78.52           C  
ATOM   1901  CD1 TYR B 120      -6.878   8.791   0.501  1.00 80.59           C  
ATOM   1902  CD2 TYR B 120      -4.563   8.257  -0.046  1.00 79.77           C  
ATOM   1903  CE1 TYR B 120      -7.265   8.471  -0.812  1.00 74.82           C  
ATOM   1904  CE2 TYR B 120      -4.961   7.901  -1.349  1.00 76.76           C  
ATOM   1905  CZ  TYR B 120      -6.307   8.028  -1.740  1.00 74.86           C  
ATOM   1906  OH  TYR B 120      -6.681   7.752  -3.021  1.00 70.78           O  
ATOM   1907  H   TYR B 120      -4.356  11.637   0.751  1.00  0.00           H  
ATOM   1908  HA  TYR B 120      -4.800  10.843   3.481  1.00  0.00           H  
ATOM   1909  HB2 TYR B 120      -6.017   9.036   2.931  1.00  0.00           H  
ATOM   1910  HB3 TYR B 120      -4.464   8.318   2.698  1.00  0.00           H  
ATOM   1911  HD1 TYR B 120      -7.625   9.132   1.205  1.00  0.00           H  
ATOM   1912  HD2 TYR B 120      -3.521   8.188   0.230  1.00  0.00           H  
ATOM   1913  HE1 TYR B 120      -8.300   8.565  -1.102  1.00  0.00           H  
ATOM   1914  HE2 TYR B 120      -4.229   7.548  -2.057  1.00  0.00           H  
ATOM   1915  HH  TYR B 120      -7.407   8.314  -3.300  1.00  0.00           H  
ATOM   1916  N   TRP B 121      -2.375  10.162   3.708  1.00 74.79           N  
ATOM   1917  CA  TRP B 121      -0.955  10.298   4.035  1.00 83.05           C  
ATOM   1918  C   TRP B 121      -0.183   9.064   3.528  1.00 80.42           C  
ATOM   1919  O   TRP B 121       0.339   8.252   4.296  1.00 85.00           O  
ATOM   1920  CB  TRP B 121      -0.794  10.450   5.569  1.00 93.10           C  
ATOM   1921  CG  TRP B 121      -1.069  11.796   6.185  1.00113.63           C  
ATOM   1922  CD1 TRP B 121      -1.663  12.860   5.595  1.00123.10           C  
ATOM   1923  CD2 TRP B 121      -0.730  12.236   7.537  1.00129.65           C  
ATOM   1924  NE1 TRP B 121      -1.688  13.926   6.474  1.00130.45           N  
ATOM   1925  CE2 TRP B 121      -1.123  13.600   7.688  1.00132.69           C  
ATOM   1926  CE3 TRP B 121      -0.130  11.616   8.657  1.00133.42           C  
ATOM   1927  CZ2 TRP B 121      -0.911  14.315   8.882  1.00137.16           C  
ATOM   1928  CZ3 TRP B 121       0.081  12.318   9.862  1.00129.85           C  
ATOM   1929  CH2 TRP B 121      -0.304  13.668   9.974  1.00133.60           C  
ATOM   1930  H   TRP B 121      -2.948   9.686   4.398  1.00  0.00           H  
ATOM   1931  HA  TRP B 121      -0.528  11.176   3.545  1.00  0.00           H  
ATOM   1932  HB3 TRP B 121       0.243  10.244   5.841  1.00  0.00           H  
ATOM   1933  HB2 TRP B 121      -1.388   9.701   6.094  1.00  0.00           H  
ATOM   1934  HD1 TRP B 121      -2.051  12.867   4.587  1.00  0.00           H  
ATOM   1935  HE1 TRP B 121      -2.088  14.831   6.247  1.00  0.00           H  
ATOM   1936  HE3 TRP B 121       0.169  10.582   8.582  1.00  0.00           H  
ATOM   1937  HZ2 TRP B 121      -1.210  15.349   8.965  1.00  0.00           H  
ATOM   1938  HZ3 TRP B 121       0.546  11.817  10.700  1.00  0.00           H  
ATOM   1939  HH2 TRP B 121      -0.135  14.206  10.895  1.00  0.00           H  
ATOM   1940  N   ALA B 122      -0.103   8.933   2.203  1.00 72.91           N  
ATOM   1941  CA  ALA B 122       0.654   7.914   1.497  1.00 80.41           C  
ATOM   1942  C   ALA B 122       1.198   8.475   0.183  1.00 80.82           C  
ATOM   1943  O   ALA B 122       0.618   9.388  -0.396  1.00 81.11           O  
ATOM   1944  CB  ALA B 122      -0.177   6.631   1.345  1.00 82.68           C  
ATOM   1945  H   ALA B 122      -0.566   9.630   1.628  1.00  0.00           H  
ATOM   1946  HA  ALA B 122       1.533   7.682   2.098  1.00  0.00           H  
ATOM   1947  HB1 ALA B 122      -0.405   6.189   2.315  1.00  0.00           H  
ATOM   1948  HB2 ALA B 122      -1.120   6.840   0.841  1.00  0.00           H  
ATOM   1949  HB3 ALA B 122       0.354   5.880   0.759  1.00  0.00           H  
ATOM   1950  N   GLU B 123       2.319   7.923  -0.275  1.00 71.86           N  
ATOM   1951  CA  GLU B 123       2.940   8.138  -1.570  1.00 70.66           C  
ATOM   1952  C   GLU B 123       2.364   7.027  -2.466  1.00 71.13           C  
ATOM   1953  O   GLU B 123       2.641   5.844  -2.251  1.00 82.61           O  
ATOM   1954  CB  GLU B 123       4.471   7.991  -1.349  1.00 63.92           C  
ATOM   1955  CG  GLU B 123       5.372   7.800  -2.592  1.00 85.86           C  
ATOM   1956  CD  GLU B 123       5.582   9.067  -3.410  1.00104.29           C  
ATOM   1957  OE1 GLU B 123       5.505  10.170  -2.822  1.00105.53           O  
ATOM   1958  OE2 GLU B 123       5.913   8.934  -4.604  1.00106.44           O1-
ATOM   1959  H   GLU B 123       2.670   7.116   0.244  1.00  0.00           H  
ATOM   1960  HA  GLU B 123       2.706   9.125  -1.975  1.00  0.00           H  
ATOM   1961  HB3 GLU B 123       4.658   7.158  -0.679  1.00  0.00           H  
ATOM   1962  HB2 GLU B 123       4.819   8.854  -0.784  1.00  0.00           H  
ATOM   1963  HG3 GLU B 123       5.003   7.000  -3.235  1.00  0.00           H  
ATOM   1964  HG2 GLU B 123       6.359   7.479  -2.260  1.00  0.00           H  
ATOM   1965  N   ILE B 124       1.496   7.401  -3.407  1.00 71.23           N  
ATOM   1966  CA  ILE B 124       0.781   6.497  -4.301  1.00 70.90           C  
ATOM   1967  C   ILE B 124       1.433   6.604  -5.687  1.00 70.86           C  
ATOM   1968  O   ILE B 124       1.794   7.699  -6.127  1.00 72.48           O  
ATOM   1969  CB  ILE B 124      -0.707   6.943  -4.402  1.00 71.83           C  
ATOM   1970  CG1 ILE B 124      -1.379   7.217  -3.036  1.00 69.63           C  
ATOM   1971  CG2 ILE B 124      -1.570   5.982  -5.247  1.00 70.57           C  
ATOM   1972  CD1 ILE B 124      -1.431   6.009  -2.090  1.00 80.59           C  
ATOM   1973  H   ILE B 124       1.307   8.392  -3.538  1.00  0.00           H  
ATOM   1974  HA  ILE B 124       0.830   5.470  -3.944  1.00  0.00           H  
ATOM   1975  HB  ILE B 124      -0.722   7.893  -4.931  1.00  0.00           H  
ATOM   1976 HG13 ILE B 124      -2.391   7.570  -3.223  1.00  0.00           H  
ATOM   1977 HG12 ILE B 124      -0.885   8.045  -2.526  1.00  0.00           H  
ATOM   1978 HG21 ILE B 124      -1.530   4.960  -4.867  1.00  0.00           H  
ATOM   1979 HG22 ILE B 124      -2.615   6.291  -5.244  1.00  0.00           H  
ATOM   1980 HG23 ILE B 124      -1.255   5.955  -6.290  1.00  0.00           H  
ATOM   1981 HD11 ILE B 124      -2.018   6.241  -1.202  1.00  0.00           H  
ATOM   1982 HD12 ILE B 124      -1.899   5.148  -2.565  1.00  0.00           H  
ATOM   1983 HD13 ILE B 124      -0.435   5.711  -1.763  1.00  0.00           H  
ATOM   1984  N   SER B 125       1.514   5.480  -6.399  1.00 69.54           N  
ATOM   1985  CA  SER B 125       1.888   5.381  -7.802  1.00 83.60           C  
ATOM   1986  C   SER B 125       0.969   4.350  -8.472  1.00 84.48           C  
ATOM   1987  O   SER B 125       0.725   3.281  -7.911  1.00 81.34           O  
ATOM   1988  CB  SER B 125       3.407   5.142  -7.914  1.00 81.87           C  
ATOM   1989  OG  SER B 125       3.783   3.924  -7.298  1.00103.90           O  
ATOM   1990  H   SER B 125       1.208   4.609  -5.966  1.00  0.00           H  
ATOM   1991  HA  SER B 125       1.679   6.339  -8.278  1.00  0.00           H  
ATOM   1992  HB2 SER B 125       3.955   5.960  -7.445  1.00  0.00           H  
ATOM   1993  HB3 SER B 125       3.709   5.121  -8.962  1.00  0.00           H  
ATOM   1994  HG  SER B 125       3.355   3.895  -6.449  1.00  0.00           H  
ATOM   1995  N   ASP B 126       0.424   4.675  -9.646  1.00 56.24           N  
ATOM   1996  CA  ASP B 126      -0.558   3.877 -10.377  1.00 75.99           C  
ATOM   1997  C   ASP B 126      -0.176   3.904 -11.859  1.00 69.11           C  
ATOM   1998  O   ASP B 126       0.046   4.987 -12.397  1.00 68.04           O  
ATOM   1999  CB  ASP B 126      -1.976   4.412 -10.070  1.00 74.16           C  
ATOM   2000  CG  ASP B 126      -3.101   3.634 -10.750  1.00 85.50           C  
ATOM   2001  OD1 ASP B 126      -3.035   2.449 -11.055  1.00 87.99           O  
ATOM   2002  OD2 ASP B 126      -4.195   4.405 -10.981  1.00 85.04           O  
ATOM   2003  H   ASP B 126       0.666   5.574 -10.065  1.00  0.00           H  
ATOM   2004  HA  ASP B 126      -0.504   2.844 -10.048  1.00  0.00           H  
ATOM   2005  HB3 ASP B 126      -2.045   5.457 -10.361  1.00  0.00           H  
ATOM   2006  HB2 ASP B 126      -2.161   4.381  -8.997  1.00  0.00           H  
ATOM   2007  HD2 ASP B 126      -4.882   3.902 -11.406  1.00  0.00           H  
ATOM   2008  N   THR B 127      -0.069   2.742 -12.509  1.00 62.21           N  
ATOM   2009  CA  THR B 127       0.307   2.599 -13.915  1.00 66.66           C  
ATOM   2010  C   THR B 127      -0.804   1.838 -14.650  1.00 63.99           C  
ATOM   2011  O   THR B 127      -1.265   0.790 -14.191  1.00 60.73           O  
ATOM   2012  CB  THR B 127       1.688   1.910 -14.015  1.00 71.09           C  
ATOM   2013  OG1 THR B 127       2.635   2.683 -13.296  1.00 73.46           O  
ATOM   2014  CG2 THR B 127       2.223   1.789 -15.453  1.00 62.02           C  
ATOM   2015  H   THR B 127      -0.334   1.886 -12.019  1.00  0.00           H  
ATOM   2016  HA  THR B 127       0.384   3.579 -14.381  1.00  0.00           H  
ATOM   2017  HB  THR B 127       1.633   0.921 -13.559  1.00  0.00           H  
ATOM   2018  HG1 THR B 127       2.347   2.692 -12.390  1.00  0.00           H  
ATOM   2019 HG21 THR B 127       2.266   2.759 -15.948  1.00  0.00           H  
ATOM   2020 HG22 THR B 127       3.228   1.370 -15.468  1.00  0.00           H  
ATOM   2021 HG23 THR B 127       1.595   1.136 -16.061  1.00  0.00           H  
ATOM   2022  N   ILE B 128      -1.236   2.392 -15.786  1.00 65.61           N  
ATOM   2023  CA  ILE B 128      -2.362   1.934 -16.589  1.00 61.07           C  
ATOM   2024  C   ILE B 128      -1.877   0.808 -17.527  1.00 68.93           C  
ATOM   2025  O   ILE B 128      -0.847   0.954 -18.190  1.00 76.19           O  
ATOM   2026  CB  ILE B 128      -2.880   3.156 -17.408  1.00 61.30           C  
ATOM   2027  CG1 ILE B 128      -3.109   4.436 -16.560  1.00 58.12           C  
ATOM   2028  CG2 ILE B 128      -4.140   2.835 -18.234  1.00 61.10           C  
ATOM   2029  CD1 ILE B 128      -4.048   4.265 -15.357  1.00 88.73           C  
ATOM   2030  H   ILE B 128      -0.767   3.229 -16.111  1.00  0.00           H  
ATOM   2031  HA  ILE B 128      -3.152   1.557 -15.941  1.00  0.00           H  
ATOM   2032  HB  ILE B 128      -2.101   3.424 -18.121  1.00  0.00           H  
ATOM   2033 HG13 ILE B 128      -3.503   5.223 -17.204  1.00  0.00           H  
ATOM   2034 HG12 ILE B 128      -2.154   4.824 -16.204  1.00  0.00           H  
ATOM   2035 HG21 ILE B 128      -4.489   3.714 -18.778  1.00  0.00           H  
ATOM   2036 HG22 ILE B 128      -3.954   2.061 -18.977  1.00  0.00           H  
ATOM   2037 HG23 ILE B 128      -4.959   2.492 -17.601  1.00  0.00           H  
ATOM   2038 HD11 ILE B 128      -3.661   3.545 -14.636  1.00  0.00           H  
ATOM   2039 HD12 ILE B 128      -4.172   5.209 -14.827  1.00  0.00           H  
ATOM   2040 HD13 ILE B 128      -5.036   3.932 -15.671  1.00  0.00           H  
ATOM   2041  N   ILE B 129      -2.620  -0.303 -17.586  1.00 69.63           N  
ATOM   2042  CA  ILE B 129      -2.368  -1.460 -18.446  1.00 74.42           C  
ATOM   2043  C   ILE B 129      -3.180  -1.315 -19.746  1.00 69.20           C  
ATOM   2044  O   ILE B 129      -2.658  -1.602 -20.824  1.00 83.61           O  
ATOM   2045  CB  ILE B 129      -2.786  -2.761 -17.690  1.00 87.97           C  
ATOM   2046  CG1 ILE B 129      -1.952  -2.994 -16.408  1.00 99.73           C  
ATOM   2047  CG2 ILE B 129      -2.808  -4.041 -18.553  1.00 98.19           C  
ATOM   2048  CD1 ILE B 129      -0.455  -3.251 -16.647  1.00101.56           C  
ATOM   2049  H   ILE B 129      -3.484  -0.331 -17.047  1.00  0.00           H  
ATOM   2050  HA  ILE B 129      -1.312  -1.508 -18.708  1.00  0.00           H  
ATOM   2051  HB  ILE B 129      -3.818  -2.634 -17.362  1.00  0.00           H  
ATOM   2052 HG12 ILE B 129      -2.367  -3.844 -15.866  1.00  0.00           H  
ATOM   2053 HG13 ILE B 129      -2.056  -2.144 -15.735  1.00  0.00           H  
ATOM   2054 HG21 ILE B 129      -1.846  -4.231 -19.027  1.00  0.00           H  
ATOM   2055 HG22 ILE B 129      -3.057  -4.910 -17.944  1.00  0.00           H  
ATOM   2056 HG23 ILE B 129      -3.559  -3.996 -19.343  1.00  0.00           H  
ATOM   2057 HD11 ILE B 129       0.036  -2.388 -17.097  1.00  0.00           H  
ATOM   2058 HD12 ILE B 129       0.057  -3.456 -15.708  1.00  0.00           H  
ATOM   2059 HD13 ILE B 129      -0.284  -4.110 -17.295  1.00  0.00           H  
ATOM   2060  N   SER B 130      -4.431  -0.850 -19.660  1.00 66.61           N  
ATOM   2061  CA  SER B 130      -5.339  -0.618 -20.780  1.00 59.93           C  
ATOM   2062  C   SER B 130      -6.300   0.529 -20.435  1.00 74.46           C  
ATOM   2063  O   SER B 130      -6.494   0.834 -19.256  1.00 66.55           O  
ATOM   2064  CB  SER B 130      -6.002  -1.942 -21.227  1.00 73.81           C  
ATOM   2065  OG  SER B 130      -6.923  -2.449 -20.276  1.00 89.64           O  
ATOM   2066  H   SER B 130      -4.804  -0.614 -18.748  1.00  0.00           H  
ATOM   2067  HA  SER B 130      -4.745  -0.266 -21.624  1.00  0.00           H  
ATOM   2068  HB2 SER B 130      -5.243  -2.700 -21.428  1.00  0.00           H  
ATOM   2069  HB3 SER B 130      -6.534  -1.790 -22.167  1.00  0.00           H  
ATOM   2070  HG  SER B 130      -7.688  -1.879 -20.249  1.00  0.00           H  
ATOM   2071  N   GLY B 131      -6.908   1.145 -21.457  1.00 87.09           N  
ATOM   2072  CA  GLY B 131      -7.863   2.245 -21.335  1.00 52.77           C  
ATOM   2073  C   GLY B 131      -7.191   3.594 -21.044  1.00 66.31           C  
ATOM   2074  O   GLY B 131      -5.968   3.718 -21.116  1.00 76.16           O  
ATOM   2075  H   GLY B 131      -6.669   0.863 -22.396  1.00  0.00           H  
ATOM   2076  HA2 GLY B 131      -8.597   2.021 -20.561  1.00  0.00           H  
ATOM   2077  HA3 GLY B 131      -8.416   2.329 -22.271  1.00  0.00           H  
ATOM   2078  N   THR B 132      -7.998   4.609 -20.727  1.00 60.83           N  
ATOM   2079  CA  THR B 132      -7.570   5.965 -20.403  1.00 63.77           C  
ATOM   2080  C   THR B 132      -8.132   6.350 -19.025  1.00 70.21           C  
ATOM   2081  O   THR B 132      -9.345   6.299 -18.806  1.00 76.29           O  
ATOM   2082  CB  THR B 132      -7.963   6.924 -21.558  1.00 60.13           C  
ATOM   2083  OG1 THR B 132      -9.344   6.841 -21.881  1.00 65.38           O  
ATOM   2084  CG2 THR B 132      -7.153   6.691 -22.841  1.00 57.57           C  
ATOM   2085  H   THR B 132      -8.997   4.468 -20.724  1.00  0.00           H  
ATOM   2086  HA  THR B 132      -6.484   5.995 -20.323  1.00  0.00           H  
ATOM   2087  HB  THR B 132      -7.771   7.947 -21.229  1.00  0.00           H  
ATOM   2088  HG1 THR B 132      -9.832   7.305 -21.199  1.00  0.00           H  
ATOM   2089 HG21 THR B 132      -7.400   7.430 -23.604  1.00  0.00           H  
ATOM   2090 HG22 THR B 132      -6.084   6.775 -22.644  1.00  0.00           H  
ATOM   2091 HG23 THR B 132      -7.334   5.703 -23.264  1.00  0.00           H  
ATOM   2092  N   PHE B 133      -7.244   6.710 -18.093  1.00 65.02           N  
ATOM   2093  CA  PHE B 133      -7.580   7.298 -16.800  1.00 57.42           C  
ATOM   2094  C   PHE B 133      -7.428   8.817 -16.971  1.00 66.85           C  
ATOM   2095  O   PHE B 133      -6.381   9.295 -17.413  1.00 72.79           O  
ATOM   2096  CB  PHE B 133      -6.578   6.780 -15.747  1.00 65.04           C  
ATOM   2097  CG  PHE B 133      -6.706   7.409 -14.370  1.00 69.38           C  
ATOM   2098  CD1 PHE B 133      -5.722   8.309 -13.908  1.00 75.59           C  
ATOM   2099  CD2 PHE B 133      -7.823   7.117 -13.559  1.00 85.45           C  
ATOM   2100  CE1 PHE B 133      -5.855   8.915 -12.644  1.00 81.77           C  
ATOM   2101  CE2 PHE B 133      -7.953   7.724 -12.296  1.00 86.56           C  
ATOM   2102  CZ  PHE B 133      -6.968   8.618 -11.836  1.00 71.70           C  
ATOM   2103  H   PHE B 133      -6.266   6.757 -18.368  1.00  0.00           H  
ATOM   2104  HA  PHE B 133      -8.598   7.046 -16.494  1.00  0.00           H  
ATOM   2105  HB3 PHE B 133      -5.557   6.911 -16.103  1.00  0.00           H  
ATOM   2106  HB2 PHE B 133      -6.712   5.705 -15.632  1.00  0.00           H  
ATOM   2107  HD1 PHE B 133      -4.863   8.546 -14.520  1.00  0.00           H  
ATOM   2108  HD2 PHE B 133      -8.589   6.433 -13.899  1.00  0.00           H  
ATOM   2109  HE1 PHE B 133      -5.102   9.607 -12.293  1.00  0.00           H  
ATOM   2110  HE2 PHE B 133      -8.813   7.504 -11.680  1.00  0.00           H  
ATOM   2111  HZ  PHE B 133      -7.066   9.076 -10.863  1.00  0.00           H  
ATOM   2112  N   HIS B 134      -8.489   9.560 -16.668  1.00 67.60           N  
ATOM   2113  CA  HIS B 134      -8.612  11.004 -16.815  1.00 62.23           C  
ATOM   2114  C   HIS B 134      -8.621  11.619 -15.408  1.00 66.23           C  
ATOM   2115  O   HIS B 134      -9.258  11.072 -14.504  1.00 62.82           O  
ATOM   2116  CB  HIS B 134      -9.974  11.301 -17.487  1.00 72.54           C  
ATOM   2117  CG  HIS B 134     -10.227  10.570 -18.790  1.00 80.43           C  
ATOM   2118  ND1 HIS B 134      -9.919  11.093 -20.036  1.00 81.32           N  
ATOM   2119  CD2 HIS B 134     -10.739   9.315 -19.042  1.00 79.92           C  
ATOM   2120  CE1 HIS B 134     -10.241  10.179 -20.952  1.00 86.09           C  
ATOM   2121  NE2 HIS B 134     -10.737   9.068 -20.417  1.00 84.14           N  
ATOM   2122  H   HIS B 134      -9.289   9.100 -16.235  1.00  0.00           H  
ATOM   2123  HA  HIS B 134      -7.801  11.417 -17.415  1.00  0.00           H  
ATOM   2124  HB3 HIS B 134     -10.085  12.373 -17.653  1.00  0.00           H  
ATOM   2125  HB2 HIS B 134     -10.783  11.021 -16.812  1.00  0.00           H  
ATOM   2126  HD1 HIS B 134      -9.540  12.010 -20.242  1.00  0.00           H  
ATOM   2127  HD2 HIS B 134     -11.087   8.570 -18.338  1.00  0.00           H  
ATOM   2128  HE1 HIS B 134     -10.107  10.324 -22.017  1.00  0.00           H  
ATOM   2129  N   GLN B 135      -7.976  12.776 -15.223  1.00 75.40           N  
ATOM   2130  CA  GLN B 135      -8.038  13.576 -14.001  1.00 79.59           C  
ATOM   2131  C   GLN B 135      -8.136  15.066 -14.346  1.00 70.25           C  
ATOM   2132  O   GLN B 135      -7.585  15.502 -15.360  1.00 66.07           O  
ATOM   2133  CB  GLN B 135      -6.911  13.208 -13.010  1.00 84.52           C  
ATOM   2134  CG  GLN B 135      -5.487  13.640 -13.435  1.00 92.49           C  
ATOM   2135  CD  GLN B 135      -4.410  13.468 -12.357  1.00102.61           C  
ATOM   2136  OE1 GLN B 135      -3.247  13.772 -12.605  1.00108.90           O  
ATOM   2137  NE2 GLN B 135      -4.748  13.012 -11.156  1.00101.81           N  
ATOM   2138  H   GLN B 135      -7.458  13.184 -16.000  1.00  0.00           H  
ATOM   2139  HA  GLN B 135      -8.980  13.334 -13.513  1.00  0.00           H  
ATOM   2140  HB3 GLN B 135      -6.921  12.132 -12.834  1.00  0.00           H  
ATOM   2141  HB2 GLN B 135      -7.159  13.674 -12.056  1.00  0.00           H  
ATOM   2142  HG3 GLN B 135      -5.475  14.692 -13.720  1.00  0.00           H  
ATOM   2143  HG2 GLN B 135      -5.187  13.081 -14.322  1.00  0.00           H  
ATOM   2144 HE21 GLN B 135      -4.038  12.901 -10.449  1.00  0.00           H  
ATOM   2145 HE22 GLN B 135      -5.715  12.853 -10.905  1.00  0.00           H  
ATOM   2146  N   TRP B 136      -8.828  15.843 -13.509  1.00 68.12           N  
ATOM   2147  CA  TRP B 136      -8.980  17.291 -13.612  1.00 56.88           C  
ATOM   2148  C   TRP B 136      -9.285  17.917 -12.242  1.00 62.16           C  
ATOM   2149  O   TRP B 136      -9.391  17.217 -11.232  1.00 66.63           O  
ATOM   2150  CB  TRP B 136      -9.990  17.681 -14.722  1.00 57.68           C  
ATOM   2151  CG  TRP B 136     -11.454  17.553 -14.409  1.00 53.60           C  
ATOM   2152  CD1 TRP B 136     -12.291  18.596 -14.207  1.00 57.27           C  
ATOM   2153  CD2 TRP B 136     -12.276  16.351 -14.264  1.00 65.78           C  
ATOM   2154  NE1 TRP B 136     -13.559  18.130 -13.932  1.00 52.21           N  
ATOM   2155  CE2 TRP B 136     -13.613  16.754 -13.957  1.00 52.31           C  
ATOM   2156  CE3 TRP B 136     -12.035  14.959 -14.357  1.00 63.28           C  
ATOM   2157  CZ2 TRP B 136     -14.651  15.829 -13.752  1.00 56.73           C  
ATOM   2158  CZ3 TRP B 136     -13.066  14.022 -14.145  1.00 55.56           C  
ATOM   2159  CH2 TRP B 136     -14.372  14.454 -13.848  1.00 50.91           C  
ATOM   2160  H   TRP B 136      -9.270  15.408 -12.697  1.00  0.00           H  
ATOM   2161  HA  TRP B 136      -8.002  17.681 -13.887  1.00  0.00           H  
ATOM   2162  HB3 TRP B 136      -9.790  17.122 -15.635  1.00  0.00           H  
ATOM   2163  HB2 TRP B 136      -9.814  18.724 -14.984  1.00  0.00           H  
ATOM   2164  HD1 TRP B 136     -11.996  19.636 -14.247  1.00  0.00           H  
ATOM   2165  HE1 TRP B 136     -14.369  18.762 -13.721  1.00  0.00           H  
ATOM   2166  HE3 TRP B 136     -11.043  14.606 -14.589  1.00  0.00           H  
ATOM   2167  HZ2 TRP B 136     -15.651  16.169 -13.526  1.00  0.00           H  
ATOM   2168  HZ3 TRP B 136     -12.851  12.967 -14.211  1.00  0.00           H  
ATOM   2169  HH2 TRP B 136     -15.162  13.734 -13.699  1.00  0.00           H  
ATOM   2170  N   ARG B 137      -9.444  19.242 -12.213  1.00 60.91           N  
ATOM   2171  CA  ARG B 137      -9.985  20.009 -11.098  1.00 60.39           C  
ATOM   2172  C   ARG B 137     -11.055  20.958 -11.653  1.00 63.25           C  
ATOM   2173  O   ARG B 137     -10.785  21.709 -12.594  1.00 69.21           O  
ATOM   2174  CB  ARG B 137      -8.863  20.752 -10.349  1.00 67.96           C  
ATOM   2175  CG  ARG B 137      -7.846  19.819  -9.669  1.00 68.98           C  
ATOM   2176  CD  ARG B 137      -6.831  20.578  -8.809  1.00 81.73           C  
ATOM   2177  NE  ARG B 137      -7.476  21.163  -7.623  1.00 90.56           N  
ATOM   2178  CZ  ARG B 137      -7.822  22.443  -7.428  1.00 91.49           C  
ATOM   2179  NH1 ARG B 137      -7.627  23.370  -8.366  1.00100.89           N  
ATOM   2180  NH2 ARG B 137      -8.368  22.785  -6.266  1.00 91.07           N1+
ATOM   2181  H   ARG B 137      -9.309  19.757 -13.076  1.00  0.00           H  
ATOM   2182  HA  ARG B 137     -10.478  19.336 -10.393  1.00  0.00           H  
ATOM   2183  HB2 ARG B 137      -9.323  21.392  -9.595  1.00  0.00           H  
ATOM   2184  HB3 ARG B 137      -8.338  21.419 -11.032  1.00  0.00           H  
ATOM   2185  HG3 ARG B 137      -7.308  19.250 -10.427  1.00  0.00           H  
ATOM   2186  HG2 ARG B 137      -8.369  19.088  -9.054  1.00  0.00           H  
ATOM   2187  HD2 ARG B 137      -6.307  21.334  -9.392  1.00  0.00           H  
ATOM   2188  HD3 ARG B 137      -6.067  19.880  -8.461  1.00  0.00           H  
ATOM   2189  HE  ARG B 137      -7.709  20.486  -6.902  1.00  0.00           H  
ATOM   2190 HH11 ARG B 137      -7.876  24.339  -8.228  1.00  0.00           H  
ATOM   2191 HH12 ARG B 137      -7.239  23.143  -9.268  1.00  0.00           H  
ATOM   2192 HH21 ARG B 137      -8.698  23.716  -6.062  1.00  0.00           H  
ATOM   2193 HH22 ARG B 137      -8.455  22.076  -5.487  1.00  0.00           H  
ATOM   2194  N   GLU B 138     -12.261  20.921 -11.075  1.00 54.16           N  
ATOM   2195  CA  GLU B 138     -13.439  21.686 -11.488  1.00 56.90           C  
ATOM   2196  C   GLU B 138     -13.195  23.202 -11.363  1.00 60.74           C  
ATOM   2197  O   GLU B 138     -12.644  23.673 -10.365  1.00 70.16           O  
ATOM   2198  CB  GLU B 138     -14.630  21.272 -10.594  1.00 55.81           C  
ATOM   2199  CG  GLU B 138     -15.243  19.901 -10.954  1.00 71.69           C  
ATOM   2200  CD  GLU B 138     -16.116  19.967 -12.204  1.00 77.49           C  
ATOM   2201  OE1 GLU B 138     -17.308  20.309 -12.073  1.00 86.28           O  
ATOM   2202  OE2 GLU B 138     -15.595  19.700 -13.304  1.00 68.55           O1-
ATOM   2203  H   GLU B 138     -12.388  20.293 -10.297  1.00  0.00           H  
ATOM   2204  HA  GLU B 138     -13.650  21.453 -12.534  1.00  0.00           H  
ATOM   2205  HB3 GLU B 138     -15.418  22.025 -10.662  1.00  0.00           H  
ATOM   2206  HB2 GLU B 138     -14.328  21.275  -9.546  1.00  0.00           H  
ATOM   2207  HG3 GLU B 138     -15.861  19.554 -10.124  1.00  0.00           H  
ATOM   2208  HG2 GLU B 138     -14.464  19.147 -11.082  1.00  0.00           H  
ATOM   2209  N   GLY B 139     -13.611  23.960 -12.383  1.00 61.35           N  
ATOM   2210  CA  GLY B 139     -13.466  25.412 -12.462  1.00 54.53           C  
ATOM   2211  C   GLY B 139     -12.085  25.877 -12.946  1.00 56.38           C  
ATOM   2212  O   GLY B 139     -11.800  27.073 -12.890  1.00 74.59           O  
ATOM   2213  H   GLY B 139     -14.060  23.500 -13.164  1.00  0.00           H  
ATOM   2214  HA2 GLY B 139     -13.677  25.868 -11.493  1.00  0.00           H  
ATOM   2215  HA3 GLY B 139     -14.217  25.798 -13.152  1.00  0.00           H  
ATOM   2216  N   THR B 140     -11.230  24.958 -13.416  1.00 63.03           N  
ATOM   2217  CA  THR B 140      -9.886  25.221 -13.926  1.00 69.61           C  
ATOM   2218  C   THR B 140      -9.671  24.451 -15.244  1.00 64.18           C  
ATOM   2219  O   THR B 140     -10.408  23.511 -15.554  1.00 72.82           O  
ATOM   2220  CB  THR B 140      -8.817  24.946 -12.827  1.00 70.28           C  
ATOM   2221  OG1 THR B 140      -8.631  23.562 -12.590  1.00 71.10           O  
ATOM   2222  CG2 THR B 140      -9.067  25.637 -11.478  1.00 58.65           C  
ATOM   2223  H   THR B 140     -11.544  23.999 -13.478  1.00  0.00           H  
ATOM   2224  HA  THR B 140      -9.814  26.278 -14.192  1.00  0.00           H  
ATOM   2225  HB  THR B 140      -7.863  25.319 -13.202  1.00  0.00           H  
ATOM   2226  HG1 THR B 140      -9.486  23.142 -12.498  1.00  0.00           H  
ATOM   2227 HG21 THR B 140      -9.948  25.241 -10.971  1.00  0.00           H  
ATOM   2228 HG22 THR B 140      -8.218  25.506 -10.808  1.00  0.00           H  
ATOM   2229 HG23 THR B 140      -9.213  26.710 -11.611  1.00  0.00           H  
ATOM   2230  N   THR B 141      -8.648  24.834 -16.014  1.00 60.15           N  
ATOM   2231  CA  THR B 141      -8.207  24.164 -17.237  1.00 66.85           C  
ATOM   2232  C   THR B 141      -7.231  22.997 -16.938  1.00 73.51           C  
ATOM   2233  O   THR B 141      -6.881  22.242 -17.848  1.00 77.28           O  
ATOM   2234  CB  THR B 141      -7.516  25.249 -18.110  1.00 68.31           C  
ATOM   2235  OG1 THR B 141      -6.528  25.971 -17.379  1.00 81.23           O  
ATOM   2236  CG2 THR B 141      -8.513  26.275 -18.671  1.00 63.96           C  
ATOM   2237  H   THR B 141      -8.097  25.643 -15.757  1.00  0.00           H  
ATOM   2238  HA  THR B 141      -9.060  23.751 -17.779  1.00  0.00           H  
ATOM   2239  HB  THR B 141      -7.026  24.767 -18.959  1.00  0.00           H  
ATOM   2240  HG1 THR B 141      -5.780  25.398 -17.236  1.00  0.00           H  
ATOM   2241 HG21 THR B 141      -9.014  26.834 -17.880  1.00  0.00           H  
ATOM   2242 HG22 THR B 141      -8.014  26.995 -19.320  1.00  0.00           H  
ATOM   2243 HG23 THR B 141      -9.284  25.783 -19.265  1.00  0.00           H  
ATOM   2244  N   LYS B 142      -6.794  22.840 -15.677  1.00 64.30           N  
ATOM   2245  CA  LYS B 142      -5.861  21.822 -15.200  1.00 62.33           C  
ATOM   2246  C   LYS B 142      -6.506  20.432 -15.332  1.00 68.96           C  
ATOM   2247  O   LYS B 142      -7.470  20.110 -14.635  1.00 86.71           O  
ATOM   2248  CB  LYS B 142      -5.488  22.150 -13.736  1.00 74.69           C  
ATOM   2249  CG  LYS B 142      -4.419  21.226 -13.117  1.00 96.87           C  
ATOM   2250  CD  LYS B 142      -3.851  21.797 -11.807  1.00107.05           C  
ATOM   2251  CE  LYS B 142      -2.896  20.829 -11.081  1.00115.72           C  
ATOM   2252  NZ  LYS B 142      -2.274  21.460  -9.906  1.00116.83           N1+
ATOM   2253  H   LYS B 142      -7.197  23.447 -14.977  1.00  0.00           H  
ATOM   2254  HA  LYS B 142      -4.957  21.871 -15.812  1.00  0.00           H  
ATOM   2255  HB2 LYS B 142      -6.380  22.133 -13.107  1.00  0.00           H  
ATOM   2256  HB3 LYS B 142      -5.119  23.176 -13.702  1.00  0.00           H  
ATOM   2257  HG3 LYS B 142      -3.602  21.081 -13.825  1.00  0.00           H  
ATOM   2258  HG2 LYS B 142      -4.849  20.240 -12.936  1.00  0.00           H  
ATOM   2259  HD3 LYS B 142      -4.674  22.059 -11.141  1.00  0.00           H  
ATOM   2260  HD2 LYS B 142      -3.329  22.729 -12.029  1.00  0.00           H  
ATOM   2261  HE2 LYS B 142      -2.108  20.486 -11.752  1.00  0.00           H  
ATOM   2262  HE3 LYS B 142      -3.441  19.942 -10.755  1.00  0.00           H  
ATOM   2263  HZ1 LYS B 142      -1.792  20.748  -9.325  1.00  0.00           H  
ATOM   2264  HZ2 LYS B 142      -1.590  22.143 -10.181  1.00  0.00           H  
ATOM   2265  HZ3 LYS B 142      -2.960  21.893  -9.317  1.00  0.00           H  
ATOM   2266  N   SER B 143      -5.994  19.641 -16.276  1.00 58.71           N  
ATOM   2267  CA  SER B 143      -6.495  18.336 -16.676  1.00 66.43           C  
ATOM   2268  C   SER B 143      -5.357  17.510 -17.296  1.00 59.91           C  
ATOM   2269  O   SER B 143      -4.431  18.081 -17.879  1.00 60.57           O  
ATOM   2270  CB  SER B 143      -7.753  18.514 -17.560  1.00 69.94           C  
ATOM   2271  OG  SER B 143      -7.504  19.341 -18.690  1.00 77.00           O  
ATOM   2272  H   SER B 143      -5.196  19.965 -16.807  1.00  0.00           H  
ATOM   2273  HA  SER B 143      -6.787  17.816 -15.767  1.00  0.00           H  
ATOM   2274  HB2 SER B 143      -8.564  18.957 -16.983  1.00  0.00           H  
ATOM   2275  HB3 SER B 143      -8.111  17.540 -17.897  1.00  0.00           H  
ATOM   2276  HG  SER B 143      -7.248  20.205 -18.370  1.00  0.00           H  
ATOM   2277  N   GLU B 144      -5.411  16.179 -17.164  1.00 67.08           N  
ATOM   2278  CA  GLU B 144      -4.479  15.229 -17.766  1.00 74.71           C  
ATOM   2279  C   GLU B 144      -5.190  13.899 -18.065  1.00 82.04           C  
ATOM   2280  O   GLU B 144      -6.178  13.562 -17.405  1.00 74.54           O  
ATOM   2281  CB  GLU B 144      -3.177  15.128 -16.927  1.00 67.51           C  
ATOM   2282  CG  GLU B 144      -2.064  14.208 -17.481  1.00 98.03           C  
ATOM   2283  CD  GLU B 144      -1.552  14.641 -18.853  1.00116.54           C  
ATOM   2284  OE1 GLU B 144      -2.260  14.391 -19.849  1.00107.70           O  
ATOM   2285  OE2 GLU B 144      -0.463  15.244 -18.918  1.00124.57           O1-
ATOM   2286  H   GLU B 144      -6.198  15.769 -16.663  1.00  0.00           H  
ATOM   2287  HA  GLU B 144      -4.222  15.643 -18.743  1.00  0.00           H  
ATOM   2288  HB2 GLU B 144      -3.433  14.786 -15.924  1.00  0.00           H  
ATOM   2289  HB3 GLU B 144      -2.753  16.124 -16.800  1.00  0.00           H  
ATOM   2290  HG2 GLU B 144      -2.406  13.174 -17.538  1.00  0.00           H  
ATOM   2291  HG3 GLU B 144      -1.229  14.197 -16.780  1.00  0.00           H  
ATOM   2292  N   VAL B 145      -4.690  13.154 -19.057  1.00 80.86           N  
ATOM   2293  CA  VAL B 145      -5.176  11.844 -19.483  1.00 76.04           C  
ATOM   2294  C   VAL B 145      -3.976  10.887 -19.552  1.00 77.75           C  
ATOM   2295  O   VAL B 145      -3.027  11.121 -20.301  1.00 70.06           O  
ATOM   2296  CB  VAL B 145      -5.973  11.944 -20.815  1.00 73.20           C  
ATOM   2297  CG1 VAL B 145      -6.581  10.587 -21.220  1.00 68.23           C  
ATOM   2298  CG2 VAL B 145      -7.075  13.021 -20.770  1.00 72.51           C  
ATOM   2299  H   VAL B 145      -3.821  13.487 -19.490  1.00  0.00           H  
ATOM   2300  HA  VAL B 145      -5.857  11.462 -18.724  1.00  0.00           H  
ATOM   2301  HB  VAL B 145      -5.277  12.233 -21.605  1.00  0.00           H  
ATOM   2302 HG11 VAL B 145      -7.237  10.203 -20.438  1.00  0.00           H  
ATOM   2303 HG12 VAL B 145      -7.165  10.670 -22.137  1.00  0.00           H  
ATOM   2304 HG13 VAL B 145      -5.813   9.835 -21.403  1.00  0.00           H  
ATOM   2305 HG21 VAL B 145      -7.685  13.006 -21.673  1.00  0.00           H  
ATOM   2306 HG22 VAL B 145      -7.731  12.878 -19.912  1.00  0.00           H  
ATOM   2307 HG23 VAL B 145      -6.652  14.023 -20.694  1.00  0.00           H  
ATOM   2308  N   PHE B 146      -4.029   9.800 -18.779  1.00 81.01           N  
ATOM   2309  CA  PHE B 146      -3.002   8.773 -18.689  1.00 69.29           C  
ATOM   2310  C   PHE B 146      -3.469   7.569 -19.513  1.00 75.10           C  
ATOM   2311  O   PHE B 146      -4.473   6.924 -19.200  1.00 67.85           O  
ATOM   2312  CB  PHE B 146      -2.810   8.381 -17.211  1.00 67.18           C  
ATOM   2313  CG  PHE B 146      -2.143   9.486 -16.413  1.00 79.45           C  
ATOM   2314  CD1 PHE B 146      -2.922  10.499 -15.815  1.00 64.72           C  
ATOM   2315  CD2 PHE B 146      -0.736   9.540 -16.320  1.00 83.68           C  
ATOM   2316  CE1 PHE B 146      -2.294  11.568 -15.149  1.00 65.03           C  
ATOM   2317  CE2 PHE B 146      -0.111  10.610 -15.653  1.00 87.04           C  
ATOM   2318  CZ  PHE B 146      -0.890  11.627 -15.070  1.00 85.26           C  
ATOM   2319  H   PHE B 146      -4.878   9.642 -18.235  1.00  0.00           H  
ATOM   2320  HA  PHE B 146      -2.046   9.136 -19.074  1.00  0.00           H  
ATOM   2321  HB3 PHE B 146      -2.192   7.484 -17.141  1.00  0.00           H  
ATOM   2322  HB2 PHE B 146      -3.763   8.123 -16.750  1.00  0.00           H  
ATOM   2323  HD1 PHE B 146      -4.000  10.475 -15.887  1.00  0.00           H  
ATOM   2324  HD2 PHE B 146      -0.129   8.767 -16.767  1.00  0.00           H  
ATOM   2325  HE1 PHE B 146      -2.890  12.351 -14.708  1.00  0.00           H  
ATOM   2326  HE2 PHE B 146       0.968  10.650 -15.587  1.00  0.00           H  
ATOM   2327  HZ  PHE B 146      -0.413  12.452 -14.559  1.00  0.00           H  
ATOM   2328  N   TYR B 147      -2.725   7.316 -20.589  1.00 70.59           N  
ATOM   2329  CA  TYR B 147      -2.840   6.228 -21.560  1.00 60.94           C  
ATOM   2330  C   TYR B 147      -2.076   4.982 -21.050  1.00 71.22           C  
ATOM   2331  O   TYR B 147      -1.370   5.088 -20.041  1.00 72.19           O  
ATOM   2332  CB  TYR B 147      -2.186   6.780 -22.853  1.00 59.88           C  
ATOM   2333  CG  TYR B 147      -3.116   7.685 -23.645  1.00 79.34           C  
ATOM   2334  CD1 TYR B 147      -3.211   9.060 -23.338  1.00 81.31           C  
ATOM   2335  CD2 TYR B 147      -3.913   7.148 -24.678  1.00 93.44           C  
ATOM   2336  CE1 TYR B 147      -4.099   9.888 -24.050  1.00 86.87           C  
ATOM   2337  CE2 TYR B 147      -4.799   7.977 -25.393  1.00 97.24           C  
ATOM   2338  CZ  TYR B 147      -4.895   9.346 -25.079  1.00 96.36           C  
ATOM   2339  OH  TYR B 147      -5.759  10.140 -25.775  1.00 93.96           O  
ATOM   2340  H   TYR B 147      -1.927   7.919 -20.717  1.00  0.00           H  
ATOM   2341  HA  TYR B 147      -3.885   5.959 -21.726  1.00  0.00           H  
ATOM   2342  HB3 TYR B 147      -1.832   5.996 -23.517  1.00  0.00           H  
ATOM   2343  HB2 TYR B 147      -1.274   7.332 -22.615  1.00  0.00           H  
ATOM   2344  HD1 TYR B 147      -2.611   9.488 -22.547  1.00  0.00           H  
ATOM   2345  HD2 TYR B 147      -3.858   6.097 -24.924  1.00  0.00           H  
ATOM   2346  HE1 TYR B 147      -4.162  10.936 -23.794  1.00  0.00           H  
ATOM   2347  HE2 TYR B 147      -5.409   7.555 -26.179  1.00  0.00           H  
ATOM   2348  HH  TYR B 147      -5.740  11.049 -25.492  1.00  0.00           H  
ATOM   2349  N   PRO B 148      -2.184   3.792 -21.690  1.00 67.84           N  
ATOM   2350  CA  PRO B 148      -1.513   2.584 -21.192  1.00 78.54           C  
ATOM   2351  C   PRO B 148       0.021   2.677 -21.248  1.00 81.73           C  
ATOM   2352  O   PRO B 148       0.597   3.134 -22.236  1.00 63.08           O  
ATOM   2353  CB  PRO B 148      -2.086   1.425 -22.010  1.00 61.27           C  
ATOM   2354  CG  PRO B 148      -2.621   2.053 -23.285  1.00 62.60           C  
ATOM   2355  CD  PRO B 148      -2.953   3.498 -22.907  1.00 64.08           C  
ATOM   2356  HA  PRO B 148      -1.810   2.437 -20.154  1.00  0.00           H  
ATOM   2357  HB2 PRO B 148      -2.915   0.999 -21.453  1.00  0.00           H  
ATOM   2358  HB3 PRO B 148      -1.372   0.623 -22.201  1.00  0.00           H  
ATOM   2359  HG3 PRO B 148      -3.476   1.516 -23.697  1.00  0.00           H  
ATOM   2360  HG2 PRO B 148      -1.835   2.048 -24.042  1.00  0.00           H  
ATOM   2361  HD2 PRO B 148      -2.729   4.146 -23.749  1.00  0.00           H  
ATOM   2362  HD3 PRO B 148      -4.015   3.597 -22.694  1.00  0.00           H  
ATOM   2363  N   GLY B 149       0.667   2.267 -20.154  1.00 71.78           N  
ATOM   2364  CA  GLY B 149       2.100   2.353 -19.903  1.00 72.29           C  
ATOM   2365  C   GLY B 149       2.512   3.622 -19.145  1.00 71.73           C  
ATOM   2366  O   GLY B 149       3.605   3.654 -18.573  1.00 76.53           O  
ATOM   2367  H   GLY B 149       0.108   1.870 -19.397  1.00  0.00           H  
ATOM   2368  HA2 GLY B 149       2.665   2.294 -20.835  1.00  0.00           H  
ATOM   2369  HA3 GLY B 149       2.389   1.487 -19.308  1.00  0.00           H  
ATOM   2370  N   GLU B 150       1.652   4.649 -19.098  1.00 62.76           N  
ATOM   2371  CA  GLU B 150       1.896   5.893 -18.373  1.00 68.30           C  
ATOM   2372  C   GLU B 150       1.547   5.691 -16.888  1.00 72.10           C  
ATOM   2373  O   GLU B 150       0.604   4.968 -16.548  1.00 66.24           O  
ATOM   2374  CB  GLU B 150       1.003   7.022 -18.940  1.00 67.84           C  
ATOM   2375  CG  GLU B 150       1.157   7.278 -20.459  1.00 78.60           C  
ATOM   2376  CD  GLU B 150       2.561   7.705 -20.889  1.00 96.32           C  
ATOM   2377  OE1 GLU B 150       2.959   7.359 -22.018  1.00114.84           O  
ATOM   2378  OE2 GLU B 150       3.244   8.405 -20.114  1.00104.31           O1-
ATOM   2379  H   GLU B 150       0.741   4.539 -19.525  1.00  0.00           H  
ATOM   2380  HA  GLU B 150       2.948   6.171 -18.466  1.00  0.00           H  
ATOM   2381  HB2 GLU B 150       1.234   7.948 -18.412  1.00  0.00           H  
ATOM   2382  HB3 GLU B 150      -0.045   6.821 -18.717  1.00  0.00           H  
ATOM   2383  HG3 GLU B 150       0.464   8.066 -20.759  1.00  0.00           H  
ATOM   2384  HG2 GLU B 150       0.864   6.391 -21.022  1.00  0.00           H  
ATOM   2385  N   THR B 151       2.329   6.330 -16.018  1.00 64.36           N  
ATOM   2386  CA  THR B 151       2.248   6.241 -14.567  1.00 71.15           C  
ATOM   2387  C   THR B 151       1.776   7.608 -14.036  1.00 82.66           C  
ATOM   2388  O   THR B 151       2.359   8.638 -14.383  1.00 88.41           O  
ATOM   2389  CB  THR B 151       3.666   5.886 -14.044  1.00 72.12           C  
ATOM   2390  OG1 THR B 151       4.081   4.648 -14.614  1.00 91.01           O  
ATOM   2391  CG2 THR B 151       3.764   5.754 -12.514  1.00 64.84           C  
ATOM   2392  H   THR B 151       3.058   6.926 -16.380  1.00  0.00           H  
ATOM   2393  HA  THR B 151       1.549   5.465 -14.270  1.00  0.00           H  
ATOM   2394  HB  THR B 151       4.373   6.653 -14.365  1.00  0.00           H  
ATOM   2395  HG1 THR B 151       3.538   3.950 -14.229  1.00  0.00           H  
ATOM   2396 HG21 THR B 151       3.035   5.047 -12.119  1.00  0.00           H  
ATOM   2397 HG22 THR B 151       4.756   5.420 -12.208  1.00  0.00           H  
ATOM   2398 HG23 THR B 151       3.584   6.709 -12.020  1.00  0.00           H  
ATOM   2399  N   VAL B 152       0.748   7.609 -13.182  1.00 83.88           N  
ATOM   2400  CA  VAL B 152       0.282   8.750 -12.398  1.00 78.02           C  
ATOM   2401  C   VAL B 152       0.714   8.511 -10.936  1.00 74.69           C  
ATOM   2402  O   VAL B 152       0.940   7.370 -10.519  1.00 67.56           O  
ATOM   2403  CB  VAL B 152      -1.262   8.902 -12.559  1.00 73.91           C  
ATOM   2404  CG1 VAL B 152      -2.095   7.699 -12.087  1.00 70.50           C  
ATOM   2405  CG2 VAL B 152      -1.810  10.197 -11.929  1.00 75.41           C  
ATOM   2406  H   VAL B 152       0.382   6.702 -12.891  1.00  0.00           H  
ATOM   2407  HA  VAL B 152       0.760   9.666 -12.751  1.00  0.00           H  
ATOM   2408  HB  VAL B 152      -1.445   8.992 -13.629  1.00  0.00           H  
ATOM   2409 HG11 VAL B 152      -3.150   7.841 -12.319  1.00  0.00           H  
ATOM   2410 HG12 VAL B 152      -1.790   6.775 -12.574  1.00  0.00           H  
ATOM   2411 HG13 VAL B 152      -2.016   7.567 -11.009  1.00  0.00           H  
ATOM   2412 HG21 VAL B 152      -2.837  10.379 -12.245  1.00  0.00           H  
ATOM   2413 HG22 VAL B 152      -1.808  10.157 -10.840  1.00  0.00           H  
ATOM   2414 HG23 VAL B 152      -1.227  11.067 -12.233  1.00  0.00           H  
ATOM   2415  N   VAL B 153       0.836   9.594 -10.163  1.00 73.76           N  
ATOM   2416  CA  VAL B 153       1.202   9.615  -8.751  1.00 71.83           C  
ATOM   2417  C   VAL B 153       0.196  10.486  -7.982  1.00 72.27           C  
ATOM   2418  O   VAL B 153      -0.385  11.414  -8.549  1.00 85.93           O  
ATOM   2419  CB  VAL B 153       2.691  10.019  -8.565  1.00 69.41           C  
ATOM   2420  CG1 VAL B 153       3.658   8.956  -9.116  1.00 68.96           C  
ATOM   2421  CG2 VAL B 153       3.034  11.404  -9.149  1.00 66.95           C  
ATOM   2422  H   VAL B 153       0.560  10.487 -10.546  1.00  0.00           H  
ATOM   2423  HA  VAL B 153       1.072   8.609  -8.354  1.00  0.00           H  
ATOM   2424  HB  VAL B 153       2.872  10.071  -7.489  1.00  0.00           H  
ATOM   2425 HG11 VAL B 153       3.443   7.977  -8.692  1.00  0.00           H  
ATOM   2426 HG12 VAL B 153       3.590   8.870 -10.201  1.00  0.00           H  
ATOM   2427 HG13 VAL B 153       4.692   9.197  -8.868  1.00  0.00           H  
ATOM   2428 HG21 VAL B 153       4.071  11.669  -8.939  1.00  0.00           H  
ATOM   2429 HG22 VAL B 153       2.903  11.429 -10.231  1.00  0.00           H  
ATOM   2430 HG23 VAL B 153       2.410  12.188  -8.720  1.00  0.00           H  
ATOM   2431  N   HIS B 154      -0.020  10.174  -6.701  1.00 71.10           N  
ATOM   2432  CA  HIS B 154      -0.990  10.811  -5.808  1.00 75.35           C  
ATOM   2433  C   HIS B 154      -0.475  10.776  -4.359  1.00 77.09           C  
ATOM   2434  O   HIS B 154       0.493  10.071  -4.061  1.00 88.02           O  
ATOM   2435  CB  HIS B 154      -2.395  10.196  -6.030  1.00 77.92           C  
ATOM   2436  CG  HIS B 154      -3.485  10.747  -5.151  1.00 91.28           C  
ATOM   2437  ND1 HIS B 154      -3.774  12.114  -5.111  1.00102.78           N  
ATOM   2438  CD2 HIS B 154      -4.326  10.091  -4.280  1.00 89.31           C  
ATOM   2439  CE1 HIS B 154      -4.749  12.233  -4.218  1.00 94.66           C  
ATOM   2440  NE2 HIS B 154      -5.124  11.064  -3.704  1.00 90.09           N  
ATOM   2441  H   HIS B 154       0.562   9.454  -6.281  1.00  0.00           H  
ATOM   2442  HA  HIS B 154      -1.046  11.869  -6.072  1.00  0.00           H  
ATOM   2443  HB3 HIS B 154      -2.359   9.117  -5.881  1.00  0.00           H  
ATOM   2444  HB2 HIS B 154      -2.705  10.349  -7.064  1.00  0.00           H  
ATOM   2445  HD2 HIS B 154      -4.419   9.043  -4.029  1.00  0.00           H  
ATOM   2446  HE1 HIS B 154      -5.196  13.176  -3.934  1.00  0.00           H  
ATOM   2447  HE2 HIS B 154      -5.860  10.931  -3.019  1.00  0.00           H  
ATOM   2448  N   GLY B 155      -1.111  11.526  -3.455  1.00 70.89           N  
ATOM   2449  CA  GLY B 155      -0.799  11.522  -2.032  1.00 70.52           C  
ATOM   2450  C   GLY B 155      -1.514  12.652  -1.283  1.00 79.37           C  
ATOM   2451  O   GLY B 155      -2.628  13.006  -1.674  1.00 81.11           O  
ATOM   2452  H   GLY B 155      -1.919  12.074  -3.738  1.00  0.00           H  
ATOM   2453  HA3 GLY B 155       0.282  11.565  -1.900  1.00  0.00           H  
ATOM   2454  HA2 GLY B 155      -1.156  10.581  -1.615  1.00  0.00           H  
ATOM   2455  N   PRO B 156      -0.924  13.211  -0.202  1.00 77.42           N  
ATOM   2456  CA  PRO B 156      -1.582  14.238   0.619  1.00 76.34           C  
ATOM   2457  C   PRO B 156      -1.583  15.648  -0.010  1.00 70.07           C  
ATOM   2458  O   PRO B 156      -2.434  16.464   0.346  1.00 70.20           O  
ATOM   2459  CB  PRO B 156      -0.798  14.227   1.938  1.00 82.41           C  
ATOM   2460  CG  PRO B 156       0.599  13.759   1.563  1.00 76.91           C  
ATOM   2461  CD  PRO B 156       0.373  12.830   0.369  1.00 72.66           C  
ATOM   2462  HA  PRO B 156      -2.612  13.943   0.818  1.00  0.00           H  
ATOM   2463  HB3 PRO B 156      -1.250  13.499   2.609  1.00  0.00           H  
ATOM   2464  HB2 PRO B 156      -0.799  15.187   2.456  1.00  0.00           H  
ATOM   2465  HG3 PRO B 156       1.115  13.270   2.389  1.00  0.00           H  
ATOM   2466  HG2 PRO B 156       1.201  14.614   1.256  1.00  0.00           H  
ATOM   2467  HD2 PRO B 156       1.189  12.917  -0.350  1.00  0.00           H  
ATOM   2468  HD3 PRO B 156       0.323  11.794   0.706  1.00  0.00           H  
ATOM   2469  N   GLY B 157      -0.650  15.936  -0.930  1.00 67.42           N  
ATOM   2470  CA  GLY B 157      -0.460  17.232  -1.577  1.00 72.86           C  
ATOM   2471  C   GLY B 157      -1.613  17.586  -2.520  1.00 74.05           C  
ATOM   2472  O   GLY B 157      -2.554  18.269  -2.118  1.00 79.44           O  
ATOM   2473  H   GLY B 157       0.013  15.213  -1.160  1.00  0.00           H  
ATOM   2474  HA2 GLY B 157       0.481  17.228  -2.127  1.00  0.00           H  
ATOM   2475  HA3 GLY B 157      -0.369  18.009  -0.816  1.00  0.00           H  
ATOM   2476  N   GLU B 158      -1.557  17.128  -3.775  1.00 68.81           N  
ATOM   2477  CA  GLU B 158      -2.608  17.350  -4.770  1.00 68.17           C  
ATOM   2478  C   GLU B 158      -3.809  16.416  -4.515  1.00 67.55           C  
ATOM   2479  O   GLU B 158      -3.663  15.344  -3.931  1.00 63.08           O  
ATOM   2480  CB  GLU B 158      -2.039  17.050  -6.176  1.00 63.96           C  
ATOM   2481  CG  GLU B 158      -0.969  18.049  -6.670  1.00101.31           C  
ATOM   2482  CD  GLU B 158      -1.547  19.364  -7.185  1.00123.14           C  
ATOM   2483  OE1 GLU B 158      -2.369  19.991  -6.485  1.00134.47           O  
ATOM   2484  OE2 GLU B 158      -1.160  19.787  -8.293  1.00117.74           O1-
ATOM   2485  H   GLU B 158      -0.791  16.525  -4.035  1.00  0.00           H  
ATOM   2486  HA  GLU B 158      -2.954  18.381  -4.702  1.00  0.00           H  
ATOM   2487  HB3 GLU B 158      -2.851  17.034  -6.906  1.00  0.00           H  
ATOM   2488  HB2 GLU B 158      -1.622  16.042  -6.193  1.00  0.00           H  
ATOM   2489  HG3 GLU B 158      -0.410  17.588  -7.485  1.00  0.00           H  
ATOM   2490  HG2 GLU B 158      -0.241  18.264  -5.889  1.00  0.00           H  
ATOM   2491  N   ALA B 159      -4.988  16.833  -4.984  1.00 65.07           N  
ATOM   2492  CA  ALA B 159      -6.243  16.093  -5.003  1.00 62.12           C  
ATOM   2493  C   ALA B 159      -7.004  16.521  -6.263  1.00 55.88           C  
ATOM   2494  O   ALA B 159      -6.882  17.676  -6.687  1.00 69.49           O  
ATOM   2495  CB  ALA B 159      -7.025  16.293  -3.696  1.00 51.38           C  
ATOM   2496  H   ALA B 159      -5.018  17.697  -5.509  1.00  0.00           H  
ATOM   2497  HA  ALA B 159      -6.010  15.033  -5.108  1.00  0.00           H  
ATOM   2498  HB1 ALA B 159      -7.300  17.338  -3.548  1.00  0.00           H  
ATOM   2499  HB2 ALA B 159      -7.941  15.704  -3.702  1.00  0.00           H  
ATOM   2500  HB3 ALA B 159      -6.440  15.975  -2.832  1.00  0.00           H  
ATOM   2501  N   THR B 160      -7.742  15.598  -6.884  1.00 56.08           N  
ATOM   2502  CA  THR B 160      -8.356  15.752  -8.202  1.00 54.25           C  
ATOM   2503  C   THR B 160      -9.763  15.132  -8.255  1.00 63.50           C  
ATOM   2504  O   THR B 160     -10.111  14.252  -7.462  1.00 63.59           O  
ATOM   2505  CB  THR B 160      -7.383  15.246  -9.308  1.00 61.52           C  
ATOM   2506  OG1 THR B 160      -6.958  13.916  -9.056  1.00 59.34           O  
ATOM   2507  CG2 THR B 160      -6.135  16.117  -9.520  1.00 51.97           C  
ATOM   2508  H   THR B 160      -7.878  14.691  -6.432  1.00  0.00           H  
ATOM   2509  HA  THR B 160      -8.524  16.815  -8.381  1.00  0.00           H  
ATOM   2510  HB  THR B 160      -7.923  15.228 -10.256  1.00  0.00           H  
ATOM   2511  HG1 THR B 160      -6.569  13.899  -8.190  1.00  0.00           H  
ATOM   2512 HG21 THR B 160      -5.564  15.777 -10.384  1.00  0.00           H  
ATOM   2513 HG22 THR B 160      -6.412  17.154  -9.703  1.00  0.00           H  
ATOM   2514 HG23 THR B 160      -5.467  16.099  -8.659  1.00  0.00           H  
ATOM   2515  N   ALA B 161     -10.560  15.577  -9.234  1.00 59.76           N  
ATOM   2516  CA  ALA B 161     -11.696  14.840  -9.770  1.00 45.68           C  
ATOM   2517  C   ALA B 161     -11.112  13.876 -10.815  1.00 55.58           C  
ATOM   2518  O   ALA B 161     -10.218  14.256 -11.575  1.00 58.87           O  
ATOM   2519  CB  ALA B 161     -12.635  15.828 -10.480  1.00 45.05           C  
ATOM   2520  H   ALA B 161     -10.151  16.246  -9.885  1.00  0.00           H  
ATOM   2521  HA  ALA B 161     -12.230  14.304  -8.985  1.00  0.00           H  
ATOM   2522  HB1 ALA B 161     -13.033  16.565  -9.782  1.00  0.00           H  
ATOM   2523  HB2 ALA B 161     -12.130  16.369 -11.282  1.00  0.00           H  
ATOM   2524  HB3 ALA B 161     -13.484  15.306 -10.922  1.00  0.00           H  
ATOM   2525  N   VAL B 162     -11.575  12.628 -10.815  1.00 59.81           N  
ATOM   2526  CA  VAL B 162     -11.009  11.504 -11.549  1.00 59.15           C  
ATOM   2527  C   VAL B 162     -12.123  10.777 -12.314  1.00 57.62           C  
ATOM   2528  O   VAL B 162     -13.255  10.689 -11.831  1.00 55.95           O  
ATOM   2529  CB  VAL B 162     -10.185  10.599 -10.588  1.00 59.85           C  
ATOM   2530  CG1 VAL B 162      -8.846  11.245 -10.198  1.00 49.26           C  
ATOM   2531  CG2 VAL B 162     -10.943  10.201  -9.308  1.00 59.74           C  
ATOM   2532  H   VAL B 162     -12.353  12.396 -10.198  1.00  0.00           H  
ATOM   2533  HA  VAL B 162     -10.326  11.882 -12.309  1.00  0.00           H  
ATOM   2534  HB  VAL B 162      -9.952   9.680 -11.129  1.00  0.00           H  
ATOM   2535 HG11 VAL B 162      -8.995  12.184  -9.665  1.00  0.00           H  
ATOM   2536 HG12 VAL B 162      -8.264  10.592  -9.549  1.00  0.00           H  
ATOM   2537 HG13 VAL B 162      -8.243  11.456 -11.079  1.00  0.00           H  
ATOM   2538 HG21 VAL B 162     -11.925   9.789  -9.531  1.00  0.00           H  
ATOM   2539 HG22 VAL B 162     -10.393   9.453  -8.738  1.00  0.00           H  
ATOM   2540 HG23 VAL B 162     -11.091  11.061  -8.657  1.00  0.00           H  
ATOM   2541  N   GLU B 163     -11.804  10.266 -13.509  1.00 53.46           N  
ATOM   2542  CA  GLU B 163     -12.691   9.508 -14.379  1.00 53.44           C  
ATOM   2543  C   GLU B 163     -11.942   8.342 -15.035  1.00 61.09           C  
ATOM   2544  O   GLU B 163     -10.825   8.495 -15.528  1.00 67.81           O  
ATOM   2545  CB  GLU B 163     -13.495  10.434 -15.323  1.00 54.89           C  
ATOM   2546  CG  GLU B 163     -14.191   9.729 -16.510  1.00 73.67           C  
ATOM   2547  CD  GLU B 163     -15.210  10.619 -17.209  1.00103.53           C  
ATOM   2548  OE1 GLU B 163     -16.152  11.080 -16.534  1.00107.54           O  
ATOM   2549  OE2 GLU B 163     -15.076  10.847 -18.426  1.00124.83           O1-
ATOM   2550  H   GLU B 163     -10.844  10.374 -13.837  1.00  0.00           H  
ATOM   2551  HA  GLU B 163     -13.427   9.034 -13.733  1.00  0.00           H  
ATOM   2552  HB3 GLU B 163     -12.835  11.196 -15.736  1.00  0.00           H  
ATOM   2553  HB2 GLU B 163     -14.234  10.971 -14.728  1.00  0.00           H  
ATOM   2554  HG3 GLU B 163     -14.724   8.846 -16.157  1.00  0.00           H  
ATOM   2555  HG2 GLU B 163     -13.453   9.378 -17.233  1.00  0.00           H  
ATOM   2556  N   TRP B 164     -12.587   7.177 -15.042  1.00 60.68           N  
ATOM   2557  CA  TRP B 164     -12.151   5.940 -15.659  1.00 59.17           C  
ATOM   2558  C   TRP B 164     -13.042   5.701 -16.880  1.00 59.57           C  
ATOM   2559  O   TRP B 164     -14.270   5.695 -16.754  1.00 62.48           O  
ATOM   2560  CB  TRP B 164     -12.402   4.796 -14.658  1.00 56.62           C  
ATOM   2561  CG  TRP B 164     -11.462   4.728 -13.497  1.00 62.80           C  
ATOM   2562  CD1 TRP B 164     -10.404   3.894 -13.408  1.00 73.35           C  
ATOM   2563  CD2 TRP B 164     -11.482   5.485 -12.249  1.00 55.84           C  
ATOM   2564  NE1 TRP B 164      -9.745   4.108 -12.215  1.00 65.09           N  
ATOM   2565  CE2 TRP B 164     -10.378   5.062 -11.447  1.00 66.83           C  
ATOM   2566  CE3 TRP B 164     -12.325   6.482 -11.706  1.00 59.73           C  
ATOM   2567  CZ2 TRP B 164     -10.129   5.594 -10.170  1.00 70.68           C  
ATOM   2568  CZ3 TRP B 164     -12.084   7.024 -10.430  1.00 79.57           C  
ATOM   2569  CH2 TRP B 164     -10.991   6.581  -9.660  1.00 69.87           C  
ATOM   2570  H   TRP B 164     -13.545   7.182 -14.693  1.00  0.00           H  
ATOM   2571  HA  TRP B 164     -11.099   5.970 -15.948  1.00  0.00           H  
ATOM   2572  HB2 TRP B 164     -12.337   3.845 -15.181  1.00  0.00           H  
ATOM   2573  HB3 TRP B 164     -13.415   4.835 -14.261  1.00  0.00           H  
ATOM   2574  HD1 TRP B 164     -10.131   3.186 -14.176  1.00  0.00           H  
ATOM   2575  HE1 TRP B 164      -8.893   3.618 -11.960  1.00  0.00           H  
ATOM   2576  HE3 TRP B 164     -13.171   6.831 -12.277  1.00  0.00           H  
ATOM   2577  HZ2 TRP B 164      -9.289   5.249  -9.585  1.00  0.00           H  
ATOM   2578  HZ3 TRP B 164     -12.751   7.776 -10.036  1.00  0.00           H  
ATOM   2579  HH2 TRP B 164     -10.821   6.992  -8.675  1.00  0.00           H  
ATOM   2580  N   GLY B 165     -12.440   5.457 -18.048  1.00 66.05           N  
ATOM   2581  CA  GLY B 165     -13.138   4.984 -19.244  1.00 60.97           C  
ATOM   2582  C   GLY B 165     -13.503   3.488 -19.151  1.00 61.47           C  
ATOM   2583  O   GLY B 165     -13.000   2.789 -18.264  1.00 68.64           O  
ATOM   2584  H   GLY B 165     -11.430   5.514 -18.095  1.00  0.00           H  
ATOM   2585  HA3 GLY B 165     -12.491   5.134 -20.108  1.00  0.00           H  
ATOM   2586  HA2 GLY B 165     -14.033   5.585 -19.406  1.00  0.00           H  
ATOM   2587  N   PRO B 166     -14.355   2.964 -20.057  1.00 58.83           N  
ATOM   2588  CA  PRO B 166     -14.734   1.547 -20.066  1.00 54.22           C  
ATOM   2589  C   PRO B 166     -13.569   0.667 -20.554  1.00 59.65           C  
ATOM   2590  O   PRO B 166     -13.053   0.865 -21.655  1.00 65.23           O  
ATOM   2591  CB  PRO B 166     -15.951   1.481 -21.003  1.00 52.33           C  
ATOM   2592  CG  PRO B 166     -15.793   2.668 -21.944  1.00 58.22           C  
ATOM   2593  CD  PRO B 166     -15.020   3.708 -21.129  1.00 60.90           C  
ATOM   2594  HA  PRO B 166     -15.032   1.232 -19.064  1.00  0.00           H  
ATOM   2595  HB3 PRO B 166     -16.863   1.600 -20.418  1.00  0.00           H  
ATOM   2596  HB2 PRO B 166     -16.036   0.532 -21.536  1.00  0.00           H  
ATOM   2597  HG3 PRO B 166     -16.747   3.045 -22.316  1.00  0.00           H  
ATOM   2598  HG2 PRO B 166     -15.199   2.369 -22.809  1.00  0.00           H  
ATOM   2599  HD3 PRO B 166     -14.309   4.251 -21.754  1.00  0.00           H  
ATOM   2600  HD2 PRO B 166     -15.710   4.431 -20.691  1.00  0.00           H  
ATOM   2601  N   ASN B 167     -13.144  -0.282 -19.712  1.00 65.33           N  
ATOM   2602  CA  ASN B 167     -12.041  -1.232 -19.903  1.00 75.14           C  
ATOM   2603  C   ASN B 167     -10.694  -0.603 -19.511  1.00 68.88           C  
ATOM   2604  O   ASN B 167      -9.650  -0.890 -20.103  1.00 80.28           O  
ATOM   2605  CB  ASN B 167     -12.082  -1.976 -21.263  1.00 76.71           C  
ATOM   2606  CG  ASN B 167     -11.400  -3.346 -21.206  1.00 89.83           C  
ATOM   2607  OD1 ASN B 167     -11.831  -4.226 -20.462  1.00102.50           O  
ATOM   2608  ND2 ASN B 167     -10.330  -3.546 -21.966  1.00 97.27           N  
ATOM   2609  H   ASN B 167     -13.560  -0.301 -18.787  1.00  0.00           H  
ATOM   2610  HA  ASN B 167     -12.213  -1.978 -19.127  1.00  0.00           H  
ATOM   2611  HB3 ASN B 167     -11.641  -1.363 -22.050  1.00  0.00           H  
ATOM   2612  HB2 ASN B 167     -13.118  -2.153 -21.557  1.00  0.00           H  
ATOM   2613 HD21 ASN B 167      -9.855  -4.436 -21.948  1.00  0.00           H  
ATOM   2614 HD22 ASN B 167      -9.973  -2.809 -22.556  1.00  0.00           H  
ATOM   2615  N   THR B 168     -10.723   0.267 -18.495  1.00 58.11           N  
ATOM   2616  CA  THR B 168      -9.542   0.728 -17.785  1.00 72.27           C  
ATOM   2617  C   THR B 168      -9.115  -0.375 -16.807  1.00 64.90           C  
ATOM   2618  O   THR B 168      -9.934  -0.879 -16.039  1.00 57.53           O  
ATOM   2619  CB  THR B 168      -9.852   2.038 -17.024  1.00 73.74           C  
ATOM   2620  OG1 THR B 168     -11.128   2.025 -16.411  1.00101.61           O  
ATOM   2621  CG2 THR B 168      -9.735   3.280 -17.905  1.00 58.50           C  
ATOM   2622  H   THR B 168     -11.595   0.367 -17.991  1.00  0.00           H  
ATOM   2623  HA  THR B 168      -8.744   0.916 -18.494  1.00  0.00           H  
ATOM   2624  HB  THR B 168      -9.119   2.153 -16.224  1.00  0.00           H  
ATOM   2625  HG1 THR B 168     -11.791   2.192 -17.083  1.00  0.00           H  
ATOM   2626 HG21 THR B 168      -8.718   3.379 -18.283  1.00  0.00           H  
ATOM   2627 HG22 THR B 168     -10.405   3.241 -18.763  1.00  0.00           H  
ATOM   2628 HG23 THR B 168      -9.954   4.180 -17.332  1.00  0.00           H  
ATOM   2629  N   TRP B 169      -7.836  -0.744 -16.854  1.00 65.96           N  
ATOM   2630  CA  TRP B 169      -7.197  -1.748 -16.015  1.00 65.93           C  
ATOM   2631  C   TRP B 169      -5.810  -1.210 -15.665  1.00 66.29           C  
ATOM   2632  O   TRP B 169      -5.151  -0.616 -16.523  1.00 67.62           O  
ATOM   2633  CB  TRP B 169      -7.215  -3.131 -16.698  1.00 72.46           C  
ATOM   2634  CG  TRP B 169      -8.581  -3.724 -16.907  1.00 79.21           C  
ATOM   2635  CD1 TRP B 169      -9.245  -3.774 -18.084  1.00 75.57           C  
ATOM   2636  CD2 TRP B 169      -9.479  -4.329 -15.924  1.00 69.32           C  
ATOM   2637  NE1 TRP B 169     -10.486  -4.344 -17.900  1.00 72.18           N  
ATOM   2638  CE2 TRP B 169     -10.695  -4.693 -16.583  1.00 66.89           C  
ATOM   2639  CE3 TRP B 169      -9.397  -4.600 -14.538  1.00 59.65           C  
ATOM   2640  CZ2 TRP B 169     -11.777  -5.273 -15.897  1.00 64.51           C  
ATOM   2641  CZ3 TRP B 169     -10.474  -5.182 -13.839  1.00 69.46           C  
ATOM   2642  CH2 TRP B 169     -11.664  -5.514 -14.515  1.00 72.96           C  
ATOM   2643  H   TRP B 169      -7.219  -0.265 -17.503  1.00  0.00           H  
ATOM   2644  HA  TRP B 169      -7.751  -1.830 -15.080  1.00  0.00           H  
ATOM   2645  HB2 TRP B 169      -6.635  -3.842 -16.114  1.00  0.00           H  
ATOM   2646  HB3 TRP B 169      -6.709  -3.066 -17.661  1.00  0.00           H  
ATOM   2647  HD1 TRP B 169      -8.862  -3.403 -19.021  1.00  0.00           H  
ATOM   2648  HE1 TRP B 169     -11.138  -4.478 -18.678  1.00  0.00           H  
ATOM   2649  HE3 TRP B 169      -8.496  -4.339 -14.001  1.00  0.00           H  
ATOM   2650  HZ2 TRP B 169     -12.683  -5.533 -16.425  1.00  0.00           H  
ATOM   2651  HZ3 TRP B 169     -10.385  -5.369 -12.779  1.00  0.00           H  
ATOM   2652  HH2 TRP B 169     -12.487  -5.960 -13.975  1.00  0.00           H  
ATOM   2653  N   MET B 170      -5.396  -1.334 -14.403  1.00 69.85           N  
ATOM   2654  CA  MET B 170      -4.232  -0.662 -13.837  1.00 63.71           C  
ATOM   2655  C   MET B 170      -3.649  -1.422 -12.642  1.00 65.48           C  
ATOM   2656  O   MET B 170      -4.357  -2.179 -11.975  1.00 72.65           O  
ATOM   2657  CB  MET B 170      -4.567   0.817 -13.548  1.00 68.42           C  
ATOM   2658  CG  MET B 170      -5.698   1.043 -12.529  1.00 79.13           C  
ATOM   2659  SD  MET B 170      -6.349   2.736 -12.516  1.00 84.46           S  
ATOM   2660  CE  MET B 170      -7.286   2.714 -14.070  1.00 63.66           C  
ATOM   2661  H   MET B 170      -5.996  -1.815 -13.731  1.00  0.00           H  
ATOM   2662  HA  MET B 170      -3.452  -0.674 -14.600  1.00  0.00           H  
ATOM   2663  HB2 MET B 170      -4.836   1.290 -14.489  1.00  0.00           H  
ATOM   2664  HB3 MET B 170      -3.670   1.337 -13.219  1.00  0.00           H  
ATOM   2665  HG3 MET B 170      -5.337   0.802 -11.529  1.00  0.00           H  
ATOM   2666  HG2 MET B 170      -6.538   0.377 -12.721  1.00  0.00           H  
ATOM   2667  HE1 MET B 170      -7.708   3.699 -14.266  1.00  0.00           H  
ATOM   2668  HE2 MET B 170      -6.663   2.446 -14.921  1.00  0.00           H  
ATOM   2669  HE3 MET B 170      -8.098   1.989 -14.006  1.00  0.00           H  
ATOM   2670  N   VAL B 171      -2.359  -1.208 -12.376  1.00 79.79           N  
ATOM   2671  CA  VAL B 171      -1.606  -1.739 -11.244  1.00 82.01           C  
ATOM   2672  C   VAL B 171      -1.204  -0.526 -10.391  1.00 68.29           C  
ATOM   2673  O   VAL B 171      -0.679   0.453 -10.930  1.00 66.98           O  
ATOM   2674  CB  VAL B 171      -0.348  -2.484 -11.769  1.00 84.46           C  
ATOM   2675  CG1 VAL B 171       0.498  -3.109 -10.642  1.00 74.89           C  
ATOM   2676  CG2 VAL B 171      -0.699  -3.568 -12.801  1.00106.37           C  
ATOM   2677  H   VAL B 171      -1.874  -0.512 -12.940  1.00  0.00           H  
ATOM   2678  HA  VAL B 171      -2.217  -2.425 -10.656  1.00  0.00           H  
ATOM   2679  HB  VAL B 171       0.279  -1.750 -12.276  1.00  0.00           H  
ATOM   2680 HG11 VAL B 171      -0.079  -3.835 -10.069  1.00  0.00           H  
ATOM   2681 HG12 VAL B 171       1.371  -3.624 -11.045  1.00  0.00           H  
ATOM   2682 HG13 VAL B 171       0.870  -2.358  -9.944  1.00  0.00           H  
ATOM   2683 HG21 VAL B 171       0.202  -4.050 -13.170  1.00  0.00           H  
ATOM   2684 HG22 VAL B 171      -1.337  -4.336 -12.369  1.00  0.00           H  
ATOM   2685 HG23 VAL B 171      -1.216  -3.158 -13.666  1.00  0.00           H  
ATOM   2686  N   GLU B 172      -1.418  -0.603  -9.075  1.00 71.43           N  
ATOM   2687  CA  GLU B 172      -1.179   0.460  -8.111  1.00 65.45           C  
ATOM   2688  C   GLU B 172      -0.303  -0.044  -6.956  1.00 76.07           C  
ATOM   2689  O   GLU B 172      -0.481  -1.160  -6.464  1.00 77.34           O  
ATOM   2690  CB  GLU B 172      -2.522   1.079  -7.673  1.00 59.42           C  
ATOM   2691  CG  GLU B 172      -2.410   2.238  -6.663  1.00 77.60           C  
ATOM   2692  CD  GLU B 172      -3.766   2.772  -6.226  1.00 77.75           C  
ATOM   2693  OE1 GLU B 172      -3.958   2.955  -5.011  1.00 72.73           O  
ATOM   2694  OE2 GLU B 172      -4.636   3.036  -7.081  1.00 77.23           O1-
ATOM   2695  H   GLU B 172      -1.781  -1.478  -8.692  1.00  0.00           H  
ATOM   2696  HA  GLU B 172      -0.609   1.245  -8.600  1.00  0.00           H  
ATOM   2697  HB3 GLU B 172      -3.137   0.299  -7.227  1.00  0.00           H  
ATOM   2698  HB2 GLU B 172      -3.066   1.425  -8.551  1.00  0.00           H  
ATOM   2699  HG3 GLU B 172      -1.838   3.060  -7.092  1.00  0.00           H  
ATOM   2700  HG2 GLU B 172      -1.867   1.922  -5.772  1.00  0.00           H  
ATOM   2701  N   TYR B 173       0.630   0.806  -6.527  1.00 74.41           N  
ATOM   2702  CA  TYR B 173       1.468   0.668  -5.349  1.00 73.53           C  
ATOM   2703  C   TYR B 173       1.212   1.901  -4.475  1.00 68.78           C  
ATOM   2704  O   TYR B 173       1.328   3.035  -4.949  1.00 65.44           O  
ATOM   2705  CB  TYR B 173       2.943   0.581  -5.794  1.00 78.08           C  
ATOM   2706  CG  TYR B 173       3.972   0.633  -4.675  1.00 90.58           C  
ATOM   2707  CD1 TYR B 173       4.019  -0.387  -3.706  1.00 94.31           C  
ATOM   2708  CD2 TYR B 173       4.885   1.703  -4.598  1.00 97.77           C  
ATOM   2709  CE1 TYR B 173       4.991  -0.358  -2.689  1.00 96.60           C  
ATOM   2710  CE2 TYR B 173       5.857   1.733  -3.580  1.00109.62           C  
ATOM   2711  CZ  TYR B 173       5.917   0.701  -2.627  1.00108.06           C  
ATOM   2712  OH  TYR B 173       6.868   0.751  -1.649  1.00110.74           O  
ATOM   2713  H   TYR B 173       0.665   1.724  -6.972  1.00  0.00           H  
ATOM   2714  HA  TYR B 173       1.205  -0.233  -4.795  1.00  0.00           H  
ATOM   2715  HB3 TYR B 173       3.160   1.379  -6.504  1.00  0.00           H  
ATOM   2716  HB2 TYR B 173       3.097  -0.348  -6.341  1.00  0.00           H  
ATOM   2717  HD1 TYR B 173       3.311  -1.199  -3.740  1.00  0.00           H  
ATOM   2718  HD2 TYR B 173       4.858   2.498  -5.327  1.00  0.00           H  
ATOM   2719  HE1 TYR B 173       5.015  -1.154  -1.959  1.00  0.00           H  
ATOM   2720  HE2 TYR B 173       6.559   2.551  -3.536  1.00  0.00           H  
ATOM   2721  HH  TYR B 173       6.864  -0.016  -1.042  1.00  0.00           H  
ATOM   2722  N   GLY B 174       0.882   1.680  -3.205  1.00 68.00           N  
ATOM   2723  CA  GLY B 174       0.783   2.704  -2.178  1.00 63.98           C  
ATOM   2724  C   GLY B 174       1.789   2.386  -1.078  1.00 75.38           C  
ATOM   2725  O   GLY B 174       1.933   1.223  -0.704  1.00 64.83           O  
ATOM   2726  H   GLY B 174       0.872   0.719  -2.871  1.00  0.00           H  
ATOM   2727  HA3 GLY B 174      -0.221   2.693  -1.757  1.00  0.00           H  
ATOM   2728  HA2 GLY B 174       0.951   3.706  -2.568  1.00  0.00           H  
ATOM   2729  N   ARG B 175       2.456   3.412  -0.543  1.00 79.09           N  
ATOM   2730  CA  ARG B 175       3.367   3.329   0.593  1.00 83.98           C  
ATOM   2731  C   ARG B 175       3.153   4.530   1.523  1.00 79.57           C  
ATOM   2732  O   ARG B 175       3.076   5.664   1.054  1.00 80.06           O  
ATOM   2733  CB  ARG B 175       4.831   3.123   0.140  1.00 91.29           C  
ATOM   2734  CG  ARG B 175       5.362   4.135  -0.888  1.00 96.50           C  
ATOM   2735  CD  ARG B 175       6.858   4.446  -0.740  1.00 93.96           C  
ATOM   2736  NE  ARG B 175       7.728   3.314  -1.094  1.00 89.89           N  
ATOM   2737  CZ  ARG B 175       9.064   3.350  -1.156  1.00 93.91           C  
ATOM   2738  NH1 ARG B 175       9.729   4.485  -0.929  1.00 83.26           N  
ATOM   2739  NH2 ARG B 175       9.746   2.247  -1.458  1.00102.15           N1+
ATOM   2740  H   ARG B 175       2.337   4.338  -0.947  1.00  0.00           H  
ATOM   2741  HA  ARG B 175       3.092   2.447   1.165  1.00  0.00           H  
ATOM   2742  HB3 ARG B 175       4.945   2.133  -0.288  1.00  0.00           H  
ATOM   2743  HB2 ARG B 175       5.463   3.130   1.028  1.00  0.00           H  
ATOM   2744  HG3 ARG B 175       4.820   5.066  -0.779  1.00  0.00           H  
ATOM   2745  HG2 ARG B 175       5.128   3.799  -1.898  1.00  0.00           H  
ATOM   2746  HD3 ARG B 175       7.081   4.768   0.278  1.00  0.00           H  
ATOM   2747  HD2 ARG B 175       7.107   5.280  -1.396  1.00  0.00           H  
ATOM   2748  HE  ARG B 175       7.265   2.405  -1.251  1.00  0.00           H  
ATOM   2749 HH11 ARG B 175      10.735   4.548  -0.972  1.00  0.00           H  
ATOM   2750 HH12 ARG B 175       9.246   5.326  -0.660  1.00  0.00           H  
ATOM   2751 HH21 ARG B 175      10.752   2.230  -1.478  1.00  0.00           H  
ATOM   2752 HH22 ARG B 175       9.294   1.335  -1.584  1.00  0.00           H  
ATOM   2753  N   GLY B 176       3.075   4.304   2.835  1.00 77.08           N  
ATOM   2754  CA  GLY B 176       2.874   5.327   3.854  1.00 78.08           C  
ATOM   2755  C   GLY B 176       1.923   4.833   4.942  1.00 87.99           C  
ATOM   2756  O   GLY B 176       1.982   3.665   5.324  1.00 88.89           O  
ATOM   2757  H   GLY B 176       3.112   3.337   3.164  1.00  0.00           H  
ATOM   2758  HA3 GLY B 176       2.504   6.261   3.436  1.00  0.00           H  
ATOM   2759  HA2 GLY B 176       3.841   5.543   4.300  1.00  0.00           H  
ATOM   2760  N   VAL B 177       1.057   5.711   5.461  1.00 87.88           N  
ATOM   2761  CA  VAL B 177       0.100   5.400   6.521  1.00 85.53           C  
ATOM   2762  C   VAL B 177      -1.157   4.811   5.847  1.00 82.02           C  
ATOM   2763  O   VAL B 177      -2.185   5.473   5.685  1.00 87.86           O  
ATOM   2764  CB  VAL B 177      -0.227   6.686   7.338  1.00 85.02           C  
ATOM   2765  CG1 VAL B 177      -1.115   6.379   8.562  1.00 83.41           C  
ATOM   2766  CG2 VAL B 177       1.044   7.415   7.814  1.00 83.22           C  
ATOM   2767  H   VAL B 177       0.991   6.647   5.066  1.00  0.00           H  
ATOM   2768  HA  VAL B 177       0.525   4.656   7.197  1.00  0.00           H  
ATOM   2769  HB  VAL B 177      -0.772   7.384   6.700  1.00  0.00           H  
ATOM   2770 HG11 VAL B 177      -2.083   5.966   8.279  1.00  0.00           H  
ATOM   2771 HG12 VAL B 177      -0.633   5.662   9.226  1.00  0.00           H  
ATOM   2772 HG13 VAL B 177      -1.314   7.281   9.141  1.00  0.00           H  
ATOM   2773 HG21 VAL B 177       1.645   7.782   6.982  1.00  0.00           H  
ATOM   2774 HG22 VAL B 177       0.790   8.281   8.423  1.00  0.00           H  
ATOM   2775 HG23 VAL B 177       1.673   6.761   8.419  1.00  0.00           H  
ATOM   2776  N   ILE B 178      -1.056   3.539   5.449  1.00 66.09           N  
ATOM   2777  CA  ILE B 178      -2.101   2.703   4.855  1.00 74.22           C  
ATOM   2778  C   ILE B 178      -3.489   2.767   5.543  1.00 89.20           C  
ATOM   2779  O   ILE B 178      -4.480   2.841   4.815  1.00 86.73           O  
ATOM   2780  CB  ILE B 178      -1.566   1.270   4.587  1.00 74.97           C  
ATOM   2781  CG1 ILE B 178      -0.220   1.258   3.822  1.00 73.99           C  
ATOM   2782  CG2 ILE B 178      -2.596   0.360   3.886  1.00 75.32           C  
ATOM   2783  CD1 ILE B 178      -0.137   2.163   2.579  1.00 67.94           C  
ATOM   2784  H   ILE B 178      -0.140   3.114   5.552  1.00  0.00           H  
ATOM   2785  HA  ILE B 178      -2.277   3.155   3.877  1.00  0.00           H  
ATOM   2786  HB  ILE B 178      -1.367   0.803   5.553  1.00  0.00           H  
ATOM   2787 HG12 ILE B 178       0.011   0.233   3.536  1.00  0.00           H  
ATOM   2788 HG13 ILE B 178       0.583   1.541   4.502  1.00  0.00           H  
ATOM   2789 HG21 ILE B 178      -3.447   0.143   4.533  1.00  0.00           H  
ATOM   2790 HG22 ILE B 178      -2.985   0.828   2.982  1.00  0.00           H  
ATOM   2791 HG23 ILE B 178      -2.158  -0.599   3.606  1.00  0.00           H  
ATOM   2792 HD11 ILE B 178      -0.084   3.217   2.853  1.00  0.00           H  
ATOM   2793 HD12 ILE B 178       0.757   1.941   1.998  1.00  0.00           H  
ATOM   2794 HD13 ILE B 178      -0.997   2.039   1.926  1.00  0.00           H  
ATOM   2795  N   PRO B 179      -3.625   2.810   6.893  1.00 97.24           N  
ATOM   2796  CA  PRO B 179      -4.893   3.138   7.568  1.00 97.32           C  
ATOM   2797  C   PRO B 179      -5.677   4.348   7.008  1.00 99.47           C  
ATOM   2798  O   PRO B 179      -6.903   4.288   6.949  1.00100.53           O  
ATOM   2799  CB  PRO B 179      -4.518   3.347   9.040  1.00 89.61           C  
ATOM   2800  CG  PRO B 179      -3.312   2.448   9.242  1.00 83.55           C  
ATOM   2801  CD  PRO B 179      -2.604   2.451   7.887  1.00 88.89           C  
ATOM   2802  HA  PRO B 179      -5.524   2.252   7.490  1.00  0.00           H  
ATOM   2803  HB3 PRO B 179      -5.338   3.102   9.715  1.00  0.00           H  
ATOM   2804  HB2 PRO B 179      -4.235   4.385   9.226  1.00  0.00           H  
ATOM   2805  HG3 PRO B 179      -3.650   1.436   9.472  1.00  0.00           H  
ATOM   2806  HG2 PRO B 179      -2.670   2.774  10.061  1.00  0.00           H  
ATOM   2807  HD3 PRO B 179      -1.812   3.194   7.921  1.00  0.00           H  
ATOM   2808  HD2 PRO B 179      -2.151   1.482   7.673  1.00  0.00           H  
ATOM   2809  N   SER B 180      -5.004   5.415   6.546  1.00 96.47           N  
ATOM   2810  CA  SER B 180      -5.667   6.581   5.962  1.00 88.08           C  
ATOM   2811  C   SER B 180      -6.211   6.306   4.541  1.00 97.40           C  
ATOM   2812  O   SER B 180      -7.228   6.887   4.160  1.00109.07           O  
ATOM   2813  CB  SER B 180      -4.700   7.791   5.984  1.00 84.84           C  
ATOM   2814  OG  SER B 180      -3.600   7.716   5.090  1.00 99.18           O  
ATOM   2815  H   SER B 180      -3.990   5.396   6.529  1.00  0.00           H  
ATOM   2816  HA  SER B 180      -6.518   6.838   6.597  1.00  0.00           H  
ATOM   2817  HB2 SER B 180      -4.325   7.954   6.993  1.00  0.00           H  
ATOM   2818  HB3 SER B 180      -5.267   8.684   5.726  1.00  0.00           H  
ATOM   2819  HG  SER B 180      -3.056   6.960   5.330  1.00  0.00           H  
ATOM   2820  N   THR B 181      -5.587   5.404   3.768  1.00 86.48           N  
ATOM   2821  CA  THR B 181      -6.029   5.031   2.425  1.00 87.72           C  
ATOM   2822  C   THR B 181      -7.185   4.013   2.564  1.00 98.21           C  
ATOM   2823  O   THR B 181      -8.211   4.151   1.899  1.00103.39           O  
ATOM   2824  CB  THR B 181      -4.818   4.481   1.604  1.00 85.90           C  
ATOM   2825  OG1 THR B 181      -4.495   3.127   1.844  1.00 88.41           O  
ATOM   2826  CG2 THR B 181      -3.514   5.274   1.786  1.00 91.26           C  
ATOM   2827  H   THR B 181      -4.810   4.877   4.146  1.00  0.00           H  
ATOM   2828  HA  THR B 181      -6.402   5.923   1.917  1.00  0.00           H  
ATOM   2829  HB  THR B 181      -5.095   4.539   0.550  1.00  0.00           H  
ATOM   2830  HG1 THR B 181      -5.078   2.603   1.300  1.00  0.00           H  
ATOM   2831 HG21 THR B 181      -3.677   6.337   1.635  1.00  0.00           H  
ATOM   2832 HG22 THR B 181      -3.090   5.150   2.783  1.00  0.00           H  
ATOM   2833 HG23 THR B 181      -2.759   4.952   1.067  1.00  0.00           H  
ATOM   2834  N   LEU B 182      -7.052   3.059   3.504  1.00 96.21           N  
ATOM   2835  CA  LEU B 182      -8.039   2.067   3.938  1.00100.32           C  
ATOM   2836  C   LEU B 182      -9.348   2.752   4.363  1.00 96.79           C  
ATOM   2837  O   LEU B 182     -10.421   2.396   3.876  1.00 93.79           O  
ATOM   2838  CB  LEU B 182      -7.403   1.226   5.077  1.00104.57           C  
ATOM   2839  CG  LEU B 182      -8.142  -0.056   5.532  1.00106.09           C  
ATOM   2840  CD1 LEU B 182      -7.169  -0.981   6.285  1.00108.08           C  
ATOM   2841  CD2 LEU B 182      -9.366   0.214   6.428  1.00103.70           C  
ATOM   2842  H   LEU B 182      -6.143   3.023   3.964  1.00  0.00           H  
ATOM   2843  HA  LEU B 182      -8.245   1.415   3.088  1.00  0.00           H  
ATOM   2844  HB3 LEU B 182      -7.223   1.857   5.945  1.00  0.00           H  
ATOM   2845  HB2 LEU B 182      -6.414   0.923   4.731  1.00  0.00           H  
ATOM   2846  HG  LEU B 182      -8.478  -0.594   4.645  1.00  0.00           H  
ATOM   2847 HD11 LEU B 182      -6.299  -1.233   5.679  1.00  0.00           H  
ATOM   2848 HD12 LEU B 182      -6.805  -0.515   7.202  1.00  0.00           H  
ATOM   2849 HD13 LEU B 182      -7.649  -1.922   6.560  1.00  0.00           H  
ATOM   2850 HD21 LEU B 182      -9.117   0.872   7.262  1.00  0.00           H  
ATOM   2851 HD22 LEU B 182     -10.192   0.662   5.880  1.00  0.00           H  
ATOM   2852 HD23 LEU B 182      -9.753  -0.714   6.850  1.00  0.00           H  
ATOM   2853  N   ALA B 183      -9.251   3.782   5.218  1.00 86.66           N  
ATOM   2854  CA  ALA B 183     -10.367   4.581   5.712  1.00 73.80           C  
ATOM   2855  C   ALA B 183     -11.170   5.280   4.603  1.00 86.97           C  
ATOM   2856  O   ALA B 183     -12.380   5.443   4.742  1.00101.14           O  
ATOM   2857  CB  ALA B 183      -9.838   5.621   6.706  1.00 74.24           C  
ATOM   2858  H   ALA B 183      -8.334   3.983   5.608  1.00  0.00           H  
ATOM   2859  HA  ALA B 183     -11.043   3.908   6.239  1.00  0.00           H  
ATOM   2860  HB1 ALA B 183      -9.405   5.133   7.577  1.00  0.00           H  
ATOM   2861  HB2 ALA B 183      -9.081   6.265   6.258  1.00  0.00           H  
ATOM   2862  HB3 ALA B 183     -10.644   6.260   7.062  1.00  0.00           H  
ATOM   2863  N   PHE B 184     -10.524   5.660   3.493  1.00 89.78           N  
ATOM   2864  CA  PHE B 184     -11.205   6.192   2.318  1.00 82.45           C  
ATOM   2865  C   PHE B 184     -11.782   5.028   1.490  1.00 78.71           C  
ATOM   2866  O   PHE B 184     -12.971   5.034   1.182  1.00 74.42           O  
ATOM   2867  CB  PHE B 184     -10.215   7.013   1.462  1.00 77.74           C  
ATOM   2868  CG  PHE B 184     -10.871   7.816   0.348  1.00 77.77           C  
ATOM   2869  CD1 PHE B 184     -11.622   8.967   0.664  1.00 73.08           C  
ATOM   2870  CD2 PHE B 184     -10.742   7.418  -1.000  1.00 61.62           C  
ATOM   2871  CE1 PHE B 184     -12.218   9.731  -0.357  1.00 71.30           C  
ATOM   2872  CE2 PHE B 184     -11.335   8.186  -2.022  1.00 64.57           C  
ATOM   2873  CZ  PHE B 184     -12.065   9.346  -1.701  1.00 65.48           C  
ATOM   2874  H   PHE B 184      -9.537   5.448   3.423  1.00  0.00           H  
ATOM   2875  HA  PHE B 184     -12.019   6.847   2.636  1.00  0.00           H  
ATOM   2876  HB3 PHE B 184      -9.440   6.373   1.037  1.00  0.00           H  
ATOM   2877  HB2 PHE B 184      -9.685   7.721   2.102  1.00  0.00           H  
ATOM   2878  HD1 PHE B 184     -11.742   9.266   1.694  1.00  0.00           H  
ATOM   2879  HD2 PHE B 184     -10.178   6.533  -1.259  1.00  0.00           H  
ATOM   2880  HE1 PHE B 184     -12.785  10.618  -0.111  1.00  0.00           H  
ATOM   2881  HE2 PHE B 184     -11.226   7.895  -3.056  1.00  0.00           H  
ATOM   2882  HZ  PHE B 184     -12.498   9.944  -2.491  1.00  0.00           H  
ATOM   2883  N   ALA B 185     -10.966   4.013   1.166  1.00 78.50           N  
ATOM   2884  CA  ALA B 185     -11.302   2.889   0.290  1.00 87.16           C  
ATOM   2885  C   ALA B 185     -12.487   2.031   0.773  1.00 92.75           C  
ATOM   2886  O   ALA B 185     -13.233   1.503  -0.050  1.00 92.48           O  
ATOM   2887  CB  ALA B 185     -10.057   2.009   0.116  1.00 87.41           C  
ATOM   2888  H   ALA B 185     -10.005   4.056   1.501  1.00  0.00           H  
ATOM   2889  HA  ALA B 185     -11.563   3.302  -0.686  1.00  0.00           H  
ATOM   2890  HB1 ALA B 185      -9.720   1.596   1.068  1.00  0.00           H  
ATOM   2891  HB2 ALA B 185     -10.257   1.171  -0.553  1.00  0.00           H  
ATOM   2892  HB3 ALA B 185      -9.232   2.578  -0.313  1.00  0.00           H  
ATOM   2893  N   LEU B 186     -12.664   1.894   2.091  1.00 83.43           N  
ATOM   2894  CA  LEU B 186     -13.739   1.133   2.723  1.00 74.06           C  
ATOM   2895  C   LEU B 186     -14.850   2.062   3.266  1.00 81.06           C  
ATOM   2896  O   LEU B 186     -15.769   1.569   3.918  1.00 91.56           O  
ATOM   2897  CB  LEU B 186     -13.151   0.271   3.874  1.00 72.92           C  
ATOM   2898  CG  LEU B 186     -12.507  -1.071   3.445  1.00 78.81           C  
ATOM   2899  CD1 LEU B 186     -11.186  -0.910   2.676  1.00 64.72           C  
ATOM   2900  CD2 LEU B 186     -12.286  -1.977   4.667  1.00 76.55           C  
ATOM   2901  H   LEU B 186     -11.954   2.292   2.704  1.00  0.00           H  
ATOM   2902  HA  LEU B 186     -14.221   0.467   2.004  1.00  0.00           H  
ATOM   2903  HB3 LEU B 186     -13.953   0.011   4.566  1.00  0.00           H  
ATOM   2904  HB2 LEU B 186     -12.452   0.856   4.470  1.00  0.00           H  
ATOM   2905  HG  LEU B 186     -13.210  -1.591   2.791  1.00  0.00           H  
ATOM   2906 HD11 LEU B 186     -10.728  -1.881   2.486  1.00  0.00           H  
ATOM   2907 HD12 LEU B 186     -11.335  -0.441   1.705  1.00  0.00           H  
ATOM   2908 HD13 LEU B 186     -10.467  -0.310   3.233  1.00  0.00           H  
ATOM   2909 HD21 LEU B 186     -11.593  -1.527   5.377  1.00  0.00           H  
ATOM   2910 HD22 LEU B 186     -13.222  -2.168   5.192  1.00  0.00           H  
ATOM   2911 HD23 LEU B 186     -11.879  -2.946   4.376  1.00  0.00           H  
ATOM   2912  N   ALA B 187     -14.819   3.380   2.994  1.00 63.64           N  
ATOM   2913  CA  ALA B 187     -15.759   4.375   3.532  1.00 71.24           C  
ATOM   2914  C   ALA B 187     -17.230   4.059   3.212  1.00 72.90           C  
ATOM   2915  O   ALA B 187     -18.067   3.976   4.111  1.00 74.64           O  
ATOM   2916  CB  ALA B 187     -15.409   5.781   3.017  1.00 81.09           C  
ATOM   2917  H   ALA B 187     -14.057   3.725   2.418  1.00  0.00           H  
ATOM   2918  HA  ALA B 187     -15.647   4.372   4.619  1.00  0.00           H  
ATOM   2919  HB1 ALA B 187     -16.091   6.527   3.426  1.00  0.00           H  
ATOM   2920  HB2 ALA B 187     -14.403   6.075   3.309  1.00  0.00           H  
ATOM   2921  HB3 ALA B 187     -15.473   5.841   1.930  1.00  0.00           H  
ATOM   2922  N   ASP B 188     -17.551   3.809   1.936  1.00 65.74           N  
ATOM   2923  CA  ASP B 188     -18.920   3.514   1.494  1.00 66.85           C  
ATOM   2924  C   ASP B 188     -19.407   2.164   2.045  1.00 68.03           C  
ATOM   2925  O   ASP B 188     -20.598   2.001   2.305  1.00 66.59           O  
ATOM   2926  CB  ASP B 188     -19.049   3.445  -0.044  1.00 57.81           C  
ATOM   2927  CG  ASP B 188     -18.775   4.705  -0.865  1.00 61.05           C  
ATOM   2928  OD1 ASP B 188     -18.349   5.736  -0.306  1.00 66.95           O  
ATOM   2929  OD2 ASP B 188     -19.018   4.635  -2.089  1.00 66.89           O1-
ATOM   2930  H   ASP B 188     -16.838   3.928   1.230  1.00  0.00           H  
ATOM   2931  HA  ASP B 188     -19.581   4.300   1.865  1.00  0.00           H  
ATOM   2932  HB3 ASP B 188     -20.073   3.151  -0.282  1.00  0.00           H  
ATOM   2933  HB2 ASP B 188     -18.410   2.647  -0.422  1.00  0.00           H  
ATOM   2934  N   THR B 189     -18.484   1.222   2.285  1.00 62.56           N  
ATOM   2935  CA  THR B 189     -18.746  -0.122   2.808  1.00 73.64           C  
ATOM   2936  C   THR B 189     -19.132  -0.093   4.311  1.00 73.97           C  
ATOM   2937  O   THR B 189     -19.596  -1.107   4.832  1.00 78.56           O  
ATOM   2938  CB  THR B 189     -17.490  -1.001   2.530  1.00 71.49           C  
ATOM   2939  OG1 THR B 189     -17.219  -0.971   1.135  1.00 82.91           O  
ATOM   2940  CG2 THR B 189     -17.632  -2.493   2.881  1.00 63.86           C  
ATOM   2941  H   THR B 189     -17.519   1.509   2.205  1.00  0.00           H  
ATOM   2942  HA  THR B 189     -19.595  -0.541   2.267  1.00  0.00           H  
ATOM   2943  HB  THR B 189     -16.626  -0.608   3.063  1.00  0.00           H  
ATOM   2944  HG1 THR B 189     -17.234  -0.067   0.845  1.00  0.00           H  
ATOM   2945 HG21 THR B 189     -18.506  -2.937   2.403  1.00  0.00           H  
ATOM   2946 HG22 THR B 189     -16.756  -3.060   2.564  1.00  0.00           H  
ATOM   2947 HG23 THR B 189     -17.728  -2.646   3.956  1.00  0.00           H  
ATOM   2948  N   VAL B 190     -19.034   1.061   4.989  1.00 64.71           N  
ATOM   2949  CA  VAL B 190     -19.567   1.286   6.332  1.00 71.39           C  
ATOM   2950  C   VAL B 190     -20.648   2.387   6.336  1.00 74.11           C  
ATOM   2951  O   VAL B 190     -21.608   2.269   7.099  1.00 79.00           O  
ATOM   2952  CB  VAL B 190     -18.428   1.511   7.367  1.00 68.67           C  
ATOM   2953  CG1 VAL B 190     -17.553   0.256   7.541  1.00 62.90           C  
ATOM   2954  CG2 VAL B 190     -17.540   2.737   7.088  1.00 66.44           C  
ATOM   2955  H   VAL B 190     -18.606   1.852   4.526  1.00  0.00           H  
ATOM   2956  HA  VAL B 190     -20.100   0.394   6.666  1.00  0.00           H  
ATOM   2957  HB  VAL B 190     -18.913   1.690   8.329  1.00  0.00           H  
ATOM   2958 HG11 VAL B 190     -16.984   0.034   6.637  1.00  0.00           H  
ATOM   2959 HG12 VAL B 190     -16.838   0.386   8.355  1.00  0.00           H  
ATOM   2960 HG13 VAL B 190     -18.158  -0.621   7.774  1.00  0.00           H  
ATOM   2961 HG21 VAL B 190     -18.128   3.649   6.998  1.00  0.00           H  
ATOM   2962 HG22 VAL B 190     -16.835   2.898   7.904  1.00  0.00           H  
ATOM   2963 HG23 VAL B 190     -16.962   2.617   6.173  1.00  0.00           H  
ATOM   2964  N   PHE B 191     -20.546   3.423   5.486  1.00 69.82           N  
ATOM   2965  CA  PHE B 191     -21.406   4.609   5.566  1.00 74.72           C  
ATOM   2966  C   PHE B 191     -22.575   4.646   4.564  1.00 71.55           C  
ATOM   2967  O   PHE B 191     -23.426   5.521   4.721  1.00 74.62           O  
ATOM   2968  CB  PHE B 191     -20.549   5.883   5.358  1.00 86.44           C  
ATOM   2969  CG  PHE B 191     -19.549   6.187   6.465  1.00 85.41           C  
ATOM   2970  CD1 PHE B 191     -18.197   6.438   6.147  1.00 75.22           C  
ATOM   2971  CD2 PHE B 191     -19.964   6.235   7.814  1.00 86.71           C  
ATOM   2972  CE1 PHE B 191     -17.263   6.695   7.168  1.00 84.76           C  
ATOM   2973  CE2 PHE B 191     -19.030   6.493   8.835  1.00 87.43           C  
ATOM   2974  CZ  PHE B 191     -17.679   6.718   8.512  1.00 88.79           C  
ATOM   2975  H   PHE B 191     -19.693   3.514   4.941  1.00  0.00           H  
ATOM   2976  HA  PHE B 191     -21.866   4.673   6.550  1.00  0.00           H  
ATOM   2977  HB3 PHE B 191     -21.194   6.761   5.293  1.00  0.00           H  
ATOM   2978  HB2 PHE B 191     -20.035   5.831   4.397  1.00  0.00           H  
ATOM   2979  HD1 PHE B 191     -17.866   6.420   5.119  1.00  0.00           H  
ATOM   2980  HD2 PHE B 191     -20.998   6.070   8.083  1.00  0.00           H  
ATOM   2981  HE1 PHE B 191     -16.226   6.871   6.919  1.00  0.00           H  
ATOM   2982  HE2 PHE B 191     -19.351   6.519   9.867  1.00  0.00           H  
ATOM   2983  HZ  PHE B 191     -16.965   6.915   9.298  1.00  0.00           H  
ATOM   2984  N   SER B 192     -22.667   3.771   3.545  1.00 60.84           N  
ATOM   2985  CA  SER B 192     -23.799   3.806   2.600  1.00 63.74           C  
ATOM   2986  C   SER B 192     -24.181   2.482   1.913  1.00 59.10           C  
ATOM   2987  O   SER B 192     -25.369   2.235   1.680  1.00 66.97           O  
ATOM   2988  CB  SER B 192     -23.656   4.993   1.618  1.00 77.49           C  
ATOM   2989  OG  SER B 192     -22.435   4.935   0.896  1.00 71.18           O  
ATOM   2990  H   SER B 192     -21.963   3.051   3.434  1.00  0.00           H  
ATOM   2991  HA  SER B 192     -24.689   4.015   3.198  1.00  0.00           H  
ATOM   2992  HB3 SER B 192     -23.723   5.948   2.142  1.00  0.00           H  
ATOM   2993  HB2 SER B 192     -24.480   4.986   0.904  1.00  0.00           H  
ATOM   2994  HG  SER B 192     -21.729   5.037   1.521  1.00  0.00           H  
ATOM   2995  N   THR B 193     -23.212   1.634   1.563  1.00 59.77           N  
ATOM   2996  CA  THR B 193     -23.383   0.428   0.757  1.00 57.84           C  
ATOM   2997  C   THR B 193     -22.733  -0.747   1.499  1.00 65.97           C  
ATOM   2998  O   THR B 193     -21.753  -1.331   1.032  1.00 74.24           O  
ATOM   2999  CB  THR B 193     -22.881   0.675  -0.696  1.00 54.12           C  
ATOM   3000  OG1 THR B 193     -21.485   0.918  -0.743  1.00 60.90           O  
ATOM   3001  CG2 THR B 193     -23.596   1.825  -1.422  1.00 45.46           C  
ATOM   3002  H   THR B 193     -22.243   1.878   1.768  1.00  0.00           H  
ATOM   3003  HA  THR B 193     -24.442   0.171   0.687  1.00  0.00           H  
ATOM   3004  HB  THR B 193     -23.062  -0.239  -1.264  1.00  0.00           H  
ATOM   3005  HG1 THR B 193     -21.071   0.172  -0.313  1.00  0.00           H  
ATOM   3006 HG21 THR B 193     -23.377   2.791  -0.965  1.00  0.00           H  
ATOM   3007 HG22 THR B 193     -23.286   1.880  -2.466  1.00  0.00           H  
ATOM   3008 HG23 THR B 193     -24.677   1.686  -1.407  1.00  0.00           H  
ATOM   3009  N   GLN B 194     -23.251  -1.053   2.692  1.00 70.23           N  
ATOM   3010  CA  GLN B 194     -22.734  -2.067   3.599  1.00 67.91           C  
ATOM   3011  C   GLN B 194     -22.986  -3.468   3.022  1.00 76.34           C  
ATOM   3012  O   GLN B 194     -24.110  -3.807   2.646  1.00 86.95           O  
ATOM   3013  CB  GLN B 194     -23.420  -1.943   4.979  1.00 72.73           C  
ATOM   3014  CG  GLN B 194     -23.207  -0.581   5.680  1.00 91.80           C  
ATOM   3015  CD  GLN B 194     -24.204   0.509   5.273  1.00107.10           C  
ATOM   3016  OE1 GLN B 194     -25.066   0.308   4.420  1.00105.12           O  
ATOM   3017  NE2 GLN B 194     -24.097   1.685   5.872  1.00114.86           N  
ATOM   3018  H   GLN B 194     -24.046  -0.515   3.029  1.00  0.00           H  
ATOM   3019  HA  GLN B 194     -21.663  -1.912   3.711  1.00  0.00           H  
ATOM   3020  HB2 GLN B 194     -23.013  -2.718   5.630  1.00  0.00           H  
ATOM   3021  HB3 GLN B 194     -24.485  -2.171   4.904  1.00  0.00           H  
ATOM   3022  HG3 GLN B 194     -22.191  -0.226   5.507  1.00  0.00           H  
ATOM   3023  HG2 GLN B 194     -23.302  -0.722   6.756  1.00  0.00           H  
ATOM   3024 HE21 GLN B 194     -24.783   2.409   5.681  1.00  0.00           H  
ATOM   3025 HE22 GLN B 194     -23.335   1.866   6.526  1.00  0.00           H  
ATOM   3026  N   ASP B 195     -21.924  -4.270   2.955  1.00 70.89           N  
ATOM   3027  CA  ASP B 195     -21.927  -5.667   2.548  1.00 74.58           C  
ATOM   3028  C   ASP B 195     -20.871  -6.373   3.400  1.00 80.46           C  
ATOM   3029  O   ASP B 195     -19.695  -6.003   3.348  1.00 75.04           O  
ATOM   3030  CB  ASP B 195     -21.785  -5.813   1.015  1.00 59.73           C  
ATOM   3031  CG  ASP B 195     -21.586  -7.250   0.542  1.00 64.72           C  
ATOM   3032  OD1 ASP B 195     -22.547  -7.826  -0.006  1.00 59.28           O  
ATOM   3033  OD2 ASP B 195     -20.462  -7.775   0.675  1.00 79.86           O1-
ATOM   3034  H   ASP B 195     -21.037  -3.919   3.291  1.00  0.00           H  
ATOM   3035  HA  ASP B 195     -22.892  -6.093   2.813  1.00  0.00           H  
ATOM   3036  HB3 ASP B 195     -20.931  -5.230   0.668  1.00  0.00           H  
ATOM   3037  HB2 ASP B 195     -22.662  -5.394   0.521  1.00  0.00           H  
ATOM   3038  N   PHE B 196     -21.292  -7.334   4.228  1.00 77.96           N  
ATOM   3039  CA  PHE B 196     -20.427  -7.962   5.226  1.00 82.63           C  
ATOM   3040  C   PHE B 196     -19.398  -8.909   4.590  1.00 83.79           C  
ATOM   3041  O   PHE B 196     -18.330  -9.104   5.163  1.00 77.00           O  
ATOM   3042  CB  PHE B 196     -21.284  -8.749   6.239  1.00 89.97           C  
ATOM   3043  CG  PHE B 196     -22.259  -7.911   7.054  1.00112.65           C  
ATOM   3044  CD1 PHE B 196     -23.617  -8.285   7.130  1.00114.01           C  
ATOM   3045  CD2 PHE B 196     -21.812  -6.769   7.756  1.00115.40           C  
ATOM   3046  CE1 PHE B 196     -24.520  -7.521   7.893  1.00104.55           C  
ATOM   3047  CE2 PHE B 196     -22.720  -5.996   8.505  1.00115.98           C  
ATOM   3048  CZ  PHE B 196     -24.075  -6.372   8.575  1.00115.63           C  
ATOM   3049  H   PHE B 196     -22.280  -7.563   4.253  1.00  0.00           H  
ATOM   3050  HA  PHE B 196     -19.874  -7.183   5.753  1.00  0.00           H  
ATOM   3051  HB3 PHE B 196     -20.624  -9.243   6.953  1.00  0.00           H  
ATOM   3052  HB2 PHE B 196     -21.822  -9.551   5.730  1.00  0.00           H  
ATOM   3053  HD1 PHE B 196     -23.975  -9.160   6.607  1.00  0.00           H  
ATOM   3054  HD2 PHE B 196     -20.773  -6.477   7.729  1.00  0.00           H  
ATOM   3055  HE1 PHE B 196     -25.558  -7.817   7.955  1.00  0.00           H  
ATOM   3056  HE2 PHE B 196     -22.376  -5.122   9.039  1.00  0.00           H  
ATOM   3057  HZ  PHE B 196     -24.771  -5.785   9.158  1.00  0.00           H  
ATOM   3058  N   LEU B 197     -19.671  -9.443   3.390  1.00 83.76           N  
ATOM   3059  CA  LEU B 197     -18.750 -10.299   2.648  1.00 68.39           C  
ATOM   3060  C   LEU B 197     -17.602  -9.441   2.092  1.00 76.20           C  
ATOM   3061  O   LEU B 197     -16.442  -9.782   2.294  1.00 78.60           O  
ATOM   3062  CB  LEU B 197     -19.470 -11.018   1.483  1.00 66.76           C  
ATOM   3063  CG  LEU B 197     -20.509 -12.083   1.901  1.00 69.35           C  
ATOM   3064  CD1 LEU B 197     -21.840 -11.471   2.364  1.00 68.45           C  
ATOM   3065  CD2 LEU B 197     -20.753 -13.081   0.758  1.00 63.61           C  
ATOM   3066  H   LEU B 197     -20.508  -9.142   2.911  1.00  0.00           H  
ATOM   3067  HA  LEU B 197     -18.331 -11.050   3.321  1.00  0.00           H  
ATOM   3068  HB3 LEU B 197     -18.698 -11.520   0.897  1.00  0.00           H  
ATOM   3069  HB2 LEU B 197     -19.921 -10.301   0.798  1.00  0.00           H  
ATOM   3070  HG  LEU B 197     -20.100 -12.656   2.733  1.00  0.00           H  
ATOM   3071 HD11 LEU B 197     -22.610 -12.237   2.419  1.00  0.00           H  
ATOM   3072 HD12 LEU B 197     -21.763 -11.032   3.358  1.00  0.00           H  
ATOM   3073 HD13 LEU B 197     -22.186 -10.698   1.681  1.00  0.00           H  
ATOM   3074 HD21 LEU B 197     -21.470 -13.849   1.050  1.00  0.00           H  
ATOM   3075 HD22 LEU B 197     -21.137 -12.585  -0.133  1.00  0.00           H  
ATOM   3076 HD23 LEU B 197     -19.832 -13.594   0.481  1.00  0.00           H  
ATOM   3077  N   THR B 198     -17.908  -8.293   1.472  1.00 68.95           N  
ATOM   3078  CA  THR B 198     -16.932  -7.335   0.945  1.00 73.11           C  
ATOM   3079  C   THR B 198     -16.039  -6.768   2.073  1.00 79.82           C  
ATOM   3080  O   THR B 198     -14.818  -6.680   1.914  1.00 86.62           O  
ATOM   3081  CB  THR B 198     -17.688  -6.207   0.194  1.00 65.00           C  
ATOM   3082  OG1 THR B 198     -18.500  -6.776  -0.820  1.00 76.26           O  
ATOM   3083  CG2 THR B 198     -16.764  -5.192  -0.498  1.00 61.87           C  
ATOM   3084  H   THR B 198     -18.902  -8.094   1.304  1.00  0.00           H  
ATOM   3085  HA  THR B 198     -16.288  -7.866   0.241  1.00  0.00           H  
ATOM   3086  HB  THR B 198     -18.341  -5.674   0.887  1.00  0.00           H  
ATOM   3087  HG1 THR B 198     -19.226  -7.231  -0.365  1.00  0.00           H  
ATOM   3088 HG21 THR B 198     -16.166  -4.635   0.224  1.00  0.00           H  
ATOM   3089 HG22 THR B 198     -16.075  -5.685  -1.184  1.00  0.00           H  
ATOM   3090 HG23 THR B 198     -17.336  -4.458  -1.068  1.00  0.00           H  
ATOM   3091  N   LEU B 199     -16.639  -6.444   3.230  1.00 73.76           N  
ATOM   3092  CA  LEU B 199     -15.949  -6.008   4.443  1.00 77.83           C  
ATOM   3093  C   LEU B 199     -15.016  -7.115   4.977  1.00 78.35           C  
ATOM   3094  O   LEU B 199     -13.850  -6.851   5.258  1.00 81.80           O  
ATOM   3095  CB  LEU B 199     -17.009  -5.595   5.491  1.00 80.05           C  
ATOM   3096  CG  LEU B 199     -16.466  -4.988   6.805  1.00 80.67           C  
ATOM   3097  CD1 LEU B 199     -15.692  -3.679   6.577  1.00 71.99           C  
ATOM   3098  CD2 LEU B 199     -17.612  -4.767   7.804  1.00 91.42           C  
ATOM   3099  H   LEU B 199     -17.649  -6.536   3.275  1.00  0.00           H  
ATOM   3100  HA  LEU B 199     -15.342  -5.141   4.177  1.00  0.00           H  
ATOM   3101  HB3 LEU B 199     -17.610  -6.470   5.739  1.00  0.00           H  
ATOM   3102  HB2 LEU B 199     -17.700  -4.882   5.040  1.00  0.00           H  
ATOM   3103  HG  LEU B 199     -15.780  -5.702   7.262  1.00  0.00           H  
ATOM   3104 HD11 LEU B 199     -16.304  -2.930   6.073  1.00  0.00           H  
ATOM   3105 HD12 LEU B 199     -15.360  -3.249   7.523  1.00  0.00           H  
ATOM   3106 HD13 LEU B 199     -14.797  -3.843   5.978  1.00  0.00           H  
ATOM   3107 HD21 LEU B 199     -18.144  -5.696   8.008  1.00  0.00           H  
ATOM   3108 HD22 LEU B 199     -17.237  -4.392   8.757  1.00  0.00           H  
ATOM   3109 HD23 LEU B 199     -18.337  -4.045   7.425  1.00  0.00           H  
ATOM   3110  N   PHE B 200     -15.505  -8.362   5.049  1.00 76.51           N  
ATOM   3111  CA  PHE B 200     -14.735  -9.550   5.414  1.00 73.77           C  
ATOM   3112  C   PHE B 200     -13.558  -9.781   4.452  1.00 80.29           C  
ATOM   3113  O   PHE B 200     -12.424  -9.855   4.914  1.00 96.07           O  
ATOM   3114  CB  PHE B 200     -15.675 -10.772   5.485  1.00 70.12           C  
ATOM   3115  CG  PHE B 200     -15.047 -12.109   5.841  1.00 72.70           C  
ATOM   3116  CD1 PHE B 200     -14.528 -12.322   7.134  1.00 75.86           C  
ATOM   3117  CD2 PHE B 200     -15.019 -13.155   4.893  1.00 71.68           C  
ATOM   3118  CE1 PHE B 200     -13.992 -13.577   7.480  1.00 75.57           C  
ATOM   3119  CE2 PHE B 200     -14.491 -14.413   5.243  1.00 69.44           C  
ATOM   3120  CZ  PHE B 200     -13.981 -14.625   6.539  1.00 72.97           C  
ATOM   3121  H   PHE B 200     -16.484  -8.508   4.823  1.00  0.00           H  
ATOM   3122  HA  PHE B 200     -14.325  -9.377   6.410  1.00  0.00           H  
ATOM   3123  HB3 PHE B 200     -16.215 -10.888   4.548  1.00  0.00           H  
ATOM   3124  HB2 PHE B 200     -16.433 -10.578   6.239  1.00  0.00           H  
ATOM   3125  HD1 PHE B 200     -14.550 -11.531   7.871  1.00  0.00           H  
ATOM   3126  HD2 PHE B 200     -15.417 -13.003   3.899  1.00  0.00           H  
ATOM   3127  HE1 PHE B 200     -13.602 -13.738   8.474  1.00  0.00           H  
ATOM   3128  HE2 PHE B 200     -14.477 -15.216   4.520  1.00  0.00           H  
ATOM   3129  HZ  PHE B 200     -13.578 -15.589   6.813  1.00  0.00           H  
ATOM   3130  N   TYR B 201     -13.793  -9.831   3.131  1.00 78.87           N  
ATOM   3131  CA  TYR B 201     -12.789 -10.140   2.109  1.00 67.69           C  
ATOM   3132  C   TYR B 201     -11.607  -9.152   2.107  1.00 73.65           C  
ATOM   3133  O   TYR B 201     -10.453  -9.578   2.034  1.00 84.79           O  
ATOM   3134  CB  TYR B 201     -13.414 -10.130   0.698  1.00 63.12           C  
ATOM   3135  CG  TYR B 201     -14.515 -11.119   0.346  1.00 79.40           C  
ATOM   3136  CD1 TYR B 201     -14.603 -12.401   0.936  1.00 81.89           C  
ATOM   3137  CD2 TYR B 201     -15.441 -10.751  -0.653  1.00 76.48           C  
ATOM   3138  CE1 TYR B 201     -15.594 -13.309   0.506  1.00 83.23           C  
ATOM   3139  CE2 TYR B 201     -16.436 -11.650  -1.071  1.00 79.71           C  
ATOM   3140  CZ  TYR B 201     -16.502 -12.935  -0.506  1.00 90.21           C  
ATOM   3141  OH  TYR B 201     -17.437 -13.809  -0.970  1.00 94.82           O  
ATOM   3142  H   TYR B 201     -14.764  -9.764   2.820  1.00  0.00           H  
ATOM   3143  HA  TYR B 201     -12.390 -11.132   2.319  1.00  0.00           H  
ATOM   3144  HB3 TYR B 201     -12.618 -10.323  -0.023  1.00  0.00           H  
ATOM   3145  HB2 TYR B 201     -13.779  -9.125   0.477  1.00  0.00           H  
ATOM   3146  HD1 TYR B 201     -13.904 -12.713   1.698  1.00  0.00           H  
ATOM   3147  HD2 TYR B 201     -15.385  -9.777  -1.119  1.00  0.00           H  
ATOM   3148  HE1 TYR B 201     -15.643 -14.296   0.946  1.00  0.00           H  
ATOM   3149  HE2 TYR B 201     -17.133 -11.359  -1.843  1.00  0.00           H  
ATOM   3150  HH  TYR B 201     -17.219 -14.751  -0.818  1.00  0.00           H  
ATOM   3151  N   THR B 202     -11.883  -7.844   2.189  1.00 78.28           N  
ATOM   3152  CA  THR B 202     -10.870  -6.787   2.206  1.00 76.59           C  
ATOM   3153  C   THR B 202     -10.007  -6.835   3.489  1.00 77.46           C  
ATOM   3154  O   THR B 202      -8.777  -6.808   3.394  1.00 73.71           O  
ATOM   3155  CB  THR B 202     -11.542  -5.407   1.977  1.00 68.06           C  
ATOM   3156  OG1 THR B 202     -12.646  -5.185   2.837  1.00108.58           O  
ATOM   3157  CG2 THR B 202     -12.012  -5.201   0.528  1.00 58.56           C  
ATOM   3158  H   THR B 202     -12.851  -7.565   2.287  1.00  0.00           H  
ATOM   3159  HA  THR B 202     -10.187  -6.966   1.372  1.00  0.00           H  
ATOM   3160  HB  THR B 202     -10.807  -4.630   2.197  1.00  0.00           H  
ATOM   3161  HG1 THR B 202     -13.393  -5.697   2.526  1.00  0.00           H  
ATOM   3162 HG21 THR B 202     -12.750  -5.944   0.226  1.00  0.00           H  
ATOM   3163 HG22 THR B 202     -12.456  -4.214   0.393  1.00  0.00           H  
ATOM   3164 HG23 THR B 202     -11.172  -5.272  -0.164  1.00  0.00           H  
ATOM   3165  N   LEU B 203     -10.622  -6.994   4.670  1.00 71.21           N  
ATOM   3166  CA  LEU B 203      -9.920  -7.137   5.948  1.00 81.77           C  
ATOM   3167  C   LEU B 203      -9.167  -8.479   6.037  1.00 83.25           C  
ATOM   3168  O   LEU B 203      -8.048  -8.521   6.546  1.00 74.96           O  
ATOM   3169  CB  LEU B 203     -10.926  -7.022   7.113  1.00 81.40           C  
ATOM   3170  CG  LEU B 203     -11.556  -5.622   7.304  1.00 76.25           C  
ATOM   3171  CD1 LEU B 203     -12.697  -5.683   8.332  1.00 85.73           C  
ATOM   3172  CD2 LEU B 203     -10.526  -4.555   7.716  1.00 69.78           C  
ATOM   3173  H   LEU B 203     -11.637  -7.000   4.687  1.00  0.00           H  
ATOM   3174  HA  LEU B 203      -9.174  -6.345   6.028  1.00  0.00           H  
ATOM   3175  HB3 LEU B 203     -10.435  -7.308   8.043  1.00  0.00           H  
ATOM   3176  HB2 LEU B 203     -11.717  -7.761   6.968  1.00  0.00           H  
ATOM   3177  HG  LEU B 203     -11.994  -5.305   6.356  1.00  0.00           H  
ATOM   3178 HD11 LEU B 203     -13.461  -6.401   8.031  1.00  0.00           H  
ATOM   3179 HD12 LEU B 203     -12.334  -5.981   9.316  1.00  0.00           H  
ATOM   3180 HD13 LEU B 203     -13.188  -4.714   8.435  1.00  0.00           H  
ATOM   3181 HD21 LEU B 203      -9.774  -4.393   6.944  1.00  0.00           H  
ATOM   3182 HD22 LEU B 203     -11.010  -3.592   7.887  1.00  0.00           H  
ATOM   3183 HD23 LEU B 203     -10.010  -4.831   8.636  1.00  0.00           H  
ATOM   3184  N   ARG B 204      -9.729  -9.560   5.479  1.00 81.95           N  
ATOM   3185  CA  ARG B 204      -9.119 -10.884   5.385  1.00 83.38           C  
ATOM   3186  C   ARG B 204      -7.862 -10.857   4.506  1.00 84.03           C  
ATOM   3187  O   ARG B 204      -6.839 -11.423   4.885  1.00 91.11           O  
ATOM   3188  CB  ARG B 204     -10.163 -11.878   4.836  1.00 80.78           C  
ATOM   3189  CG  ARG B 204      -9.674 -13.323   4.673  1.00 80.16           C  
ATOM   3190  CD  ARG B 204     -10.821 -14.286   4.350  1.00 71.14           C  
ATOM   3191  NE  ARG B 204     -11.166 -14.282   2.918  1.00 81.31           N  
ATOM   3192  CZ  ARG B 204     -11.728 -15.296   2.251  1.00 79.34           C  
ATOM   3193  NH1 ARG B 204     -12.047 -16.431   2.864  1.00 79.99           N  
ATOM   3194  NH2 ARG B 204     -11.922 -15.204   0.942  1.00 83.15           N1+
ATOM   3195  H   ARG B 204     -10.687  -9.472   5.140  1.00  0.00           H  
ATOM   3196  HA  ARG B 204      -8.826 -11.196   6.389  1.00  0.00           H  
ATOM   3197  HB3 ARG B 204     -10.541 -11.530   3.875  1.00  0.00           H  
ATOM   3198  HB2 ARG B 204     -11.018 -11.885   5.511  1.00  0.00           H  
ATOM   3199  HG3 ARG B 204      -9.186 -13.650   5.592  1.00  0.00           H  
ATOM   3200  HG2 ARG B 204      -8.918 -13.383   3.892  1.00  0.00           H  
ATOM   3201  HD2 ARG B 204     -11.702 -14.080   4.957  1.00  0.00           H  
ATOM   3202  HD3 ARG B 204     -10.483 -15.286   4.616  1.00  0.00           H  
ATOM   3203  HE  ARG B 204     -10.951 -13.428   2.422  1.00  0.00           H  
ATOM   3204 HH11 ARG B 204     -12.431 -17.261   2.326  1.00  0.00           H  
ATOM   3205 HH12 ARG B 204     -12.044 -16.519   3.879  1.00  0.00           H  
ATOM   3206 HH21 ARG B 204     -12.390 -15.947   0.441  1.00  0.00           H  
ATOM   3207 HH22 ARG B 204     -11.743 -14.342   0.408  1.00  0.00           H  
ATOM   3208  N   SER B 205      -7.910 -10.170   3.358  1.00 81.09           N  
ATOM   3209  CA  SER B 205      -6.771 -10.012   2.454  1.00 78.72           C  
ATOM   3210  C   SER B 205      -5.654  -9.165   3.103  1.00 79.51           C  
ATOM   3211  O   SER B 205      -4.473  -9.429   2.878  1.00 91.42           O  
ATOM   3212  CB  SER B 205      -7.249  -9.353   1.146  1.00 79.65           C  
ATOM   3213  OG  SER B 205      -8.217 -10.160   0.497  1.00 87.08           O  
ATOM   3214  H   SER B 205      -8.793  -9.746   3.090  1.00  0.00           H  
ATOM   3215  HA  SER B 205      -6.360 -10.997   2.226  1.00  0.00           H  
ATOM   3216  HB3 SER B 205      -6.404  -9.235   0.466  1.00  0.00           H  
ATOM   3217  HB2 SER B 205      -7.659  -8.357   1.324  1.00  0.00           H  
ATOM   3218  HG  SER B 205      -9.030 -10.106   1.000  1.00  0.00           H  
ATOM   3219  N   TYR B 206      -6.020  -8.199   3.959  1.00 68.73           N  
ATOM   3220  CA  TYR B 206      -5.094  -7.407   4.766  1.00 75.66           C  
ATOM   3221  C   TYR B 206      -4.434  -8.286   5.851  1.00 83.32           C  
ATOM   3222  O   TYR B 206      -3.210  -8.291   5.974  1.00 87.95           O  
ATOM   3223  CB  TYR B 206      -5.858  -6.217   5.396  1.00 76.66           C  
ATOM   3224  CG  TYR B 206      -4.980  -5.064   5.845  1.00 98.94           C  
ATOM   3225  CD1 TYR B 206      -4.828  -4.758   7.214  1.00107.36           C  
ATOM   3226  CD2 TYR B 206      -4.306  -4.287   4.881  1.00103.06           C  
ATOM   3227  CE1 TYR B 206      -3.985  -3.700   7.613  1.00 99.95           C  
ATOM   3228  CE2 TYR B 206      -3.446  -3.248   5.281  1.00 95.70           C  
ATOM   3229  CZ  TYR B 206      -3.274  -2.962   6.647  1.00 89.28           C  
ATOM   3230  OH  TYR B 206      -2.396  -1.994   7.031  1.00 93.02           O  
ATOM   3231  H   TYR B 206      -7.011  -8.037   4.091  1.00  0.00           H  
ATOM   3232  HA  TYR B 206      -4.319  -7.026   4.100  1.00  0.00           H  
ATOM   3233  HB3 TYR B 206      -6.466  -6.546   6.239  1.00  0.00           H  
ATOM   3234  HB2 TYR B 206      -6.564  -5.811   4.673  1.00  0.00           H  
ATOM   3235  HD1 TYR B 206      -5.342  -5.338   7.967  1.00  0.00           H  
ATOM   3236  HD2 TYR B 206      -4.437  -4.496   3.829  1.00  0.00           H  
ATOM   3237  HE1 TYR B 206      -3.856  -3.482   8.663  1.00  0.00           H  
ATOM   3238  HE2 TYR B 206      -2.914  -2.677   4.534  1.00  0.00           H  
ATOM   3239  HH  TYR B 206      -1.640  -1.981   6.441  1.00  0.00           H  
ATOM   3240  N   ALA B 207      -5.229  -9.087   6.577  1.00 78.36           N  
ATOM   3241  CA  ALA B 207      -4.781  -9.990   7.638  1.00 83.10           C  
ATOM   3242  C   ALA B 207      -3.879 -11.125   7.114  1.00 90.79           C  
ATOM   3243  O   ALA B 207      -2.848 -11.422   7.718  1.00 94.79           O  
ATOM   3244  CB  ALA B 207      -6.011 -10.588   8.338  1.00 81.63           C  
ATOM   3245  H   ALA B 207      -6.233  -9.011   6.432  1.00  0.00           H  
ATOM   3246  HA  ALA B 207      -4.214  -9.400   8.359  1.00  0.00           H  
ATOM   3247  HB1 ALA B 207      -6.611 -11.198   7.662  1.00  0.00           H  
ATOM   3248  HB2 ALA B 207      -5.709 -11.219   9.174  1.00  0.00           H  
ATOM   3249  HB3 ALA B 207      -6.654  -9.806   8.741  1.00  0.00           H  
ATOM   3250  N   ARG B 208      -4.222 -11.717   5.959  1.00 95.25           N  
ATOM   3251  CA  ARG B 208      -3.394 -12.696   5.246  1.00 85.01           C  
ATOM   3252  C   ARG B 208      -2.058 -12.077   4.788  1.00 89.57           C  
ATOM   3253  O   ARG B 208      -1.035 -12.759   4.803  1.00 93.22           O  
ATOM   3254  CB  ARG B 208      -4.148 -13.229   4.007  1.00 83.09           C  
ATOM   3255  CG  ARG B 208      -5.330 -14.172   4.288  1.00 88.09           C  
ATOM   3256  CD  ARG B 208      -6.224 -14.321   3.043  1.00 75.90           C  
ATOM   3257  NE  ARG B 208      -7.183 -15.432   3.163  1.00 86.50           N  
ATOM   3258  CZ  ARG B 208      -8.214 -15.675   2.345  1.00102.23           C  
ATOM   3259  NH1 ARG B 208      -8.408 -14.971   1.231  1.00106.15           N  
ATOM   3260  NH2 ARG B 208      -9.062 -16.644   2.668  1.00113.59           N1+
ATOM   3261  H   ARG B 208      -5.114 -11.457   5.544  1.00  0.00           H  
ATOM   3262  HA  ARG B 208      -3.170 -13.526   5.920  1.00  0.00           H  
ATOM   3263  HB3 ARG B 208      -3.449 -13.782   3.377  1.00  0.00           H  
ATOM   3264  HB2 ARG B 208      -4.485 -12.382   3.407  1.00  0.00           H  
ATOM   3265  HG3 ARG B 208      -5.927 -13.799   5.119  1.00  0.00           H  
ATOM   3266  HG2 ARG B 208      -4.944 -15.142   4.603  1.00  0.00           H  
ATOM   3267  HD3 ARG B 208      -5.619 -14.472   2.154  1.00  0.00           H  
ATOM   3268  HD2 ARG B 208      -6.773 -13.395   2.875  1.00  0.00           H  
ATOM   3269  HE  ARG B 208      -7.086 -16.025   3.978  1.00  0.00           H  
ATOM   3270 HH11 ARG B 208      -9.206 -15.120   0.634  1.00  0.00           H  
ATOM   3271 HH12 ARG B 208      -7.658 -14.415   0.829  1.00  0.00           H  
ATOM   3272 HH21 ARG B 208      -9.993 -16.711   2.278  1.00  0.00           H  
ATOM   3273 HH22 ARG B 208      -8.835 -17.265   3.497  1.00  0.00           H  
ATOM   3274  N   GLY B 209      -2.069 -10.791   4.408  1.00 87.32           N  
ATOM   3275  CA  GLY B 209      -0.907 -10.023   3.974  1.00 90.22           C  
ATOM   3276  C   GLY B 209       0.057  -9.714   5.124  1.00100.37           C  
ATOM   3277  O   GLY B 209       1.260  -9.927   4.989  1.00101.18           O  
ATOM   3278  H   GLY B 209      -2.955 -10.301   4.432  1.00  0.00           H  
ATOM   3279  HA3 GLY B 209      -1.253  -9.083   3.542  1.00  0.00           H  
ATOM   3280  HA2 GLY B 209      -0.388 -10.562   3.182  1.00  0.00           H  
ATOM   3281  N   LEU B 210      -0.465  -9.285   6.281  1.00102.37           N  
ATOM   3282  CA  LEU B 210       0.307  -8.990   7.493  1.00102.64           C  
ATOM   3283  C   LEU B 210       1.038 -10.226   8.050  1.00104.62           C  
ATOM   3284  O   LEU B 210       2.112 -10.100   8.637  1.00112.78           O  
ATOM   3285  CB  LEU B 210      -0.628  -8.414   8.576  1.00 99.68           C  
ATOM   3286  CG  LEU B 210      -1.089  -6.963   8.333  1.00 96.26           C  
ATOM   3287  CD1 LEU B 210      -2.321  -6.649   9.190  1.00 93.39           C  
ATOM   3288  CD2 LEU B 210       0.028  -5.947   8.623  1.00 95.89           C  
ATOM   3289  H   LEU B 210      -1.465  -9.095   6.303  1.00  0.00           H  
ATOM   3290  HA  LEU B 210       1.073  -8.257   7.235  1.00  0.00           H  
ATOM   3291  HB3 LEU B 210      -0.139  -8.457   9.550  1.00  0.00           H  
ATOM   3292  HB2 LEU B 210      -1.498  -9.067   8.664  1.00  0.00           H  
ATOM   3293  HG  LEU B 210      -1.381  -6.854   7.288  1.00  0.00           H  
ATOM   3294 HD11 LEU B 210      -3.164  -7.287   8.923  1.00  0.00           H  
ATOM   3295 HD12 LEU B 210      -2.119  -6.790  10.253  1.00  0.00           H  
ATOM   3296 HD13 LEU B 210      -2.640  -5.618   9.052  1.00  0.00           H  
ATOM   3297 HD21 LEU B 210       0.924  -6.140   8.034  1.00  0.00           H  
ATOM   3298 HD22 LEU B 210      -0.301  -4.933   8.394  1.00  0.00           H  
ATOM   3299 HD23 LEU B 210       0.317  -5.969   9.674  1.00  0.00           H  
ATOM   3300  N   ARG B 211       0.490 -11.427   7.826  1.00 98.57           N  
ATOM   3301  CA  ARG B 211       1.115 -12.696   8.176  1.00101.01           C  
ATOM   3302  C   ARG B 211       2.382 -12.961   7.336  1.00106.39           C  
ATOM   3303  O   ARG B 211       3.321 -13.581   7.839  1.00108.28           O  
ATOM   3304  CB  ARG B 211       0.062 -13.820   8.021  1.00 96.46           C  
ATOM   3305  CG  ARG B 211       0.574 -15.259   8.231  1.00100.03           C  
ATOM   3306  CD  ARG B 211       1.165 -15.899   6.959  1.00104.43           C  
ATOM   3307  NE  ARG B 211       0.422 -17.099   6.563  1.00111.78           N  
ATOM   3308  CZ  ARG B 211      -0.380 -17.233   5.501  1.00110.62           C  
ATOM   3309  NH1 ARG B 211      -0.939 -18.411   5.268  1.00117.52           N  
ATOM   3310  NH2 ARG B 211      -0.647 -16.221   4.676  1.00114.54           N1+
ATOM   3311  H   ARG B 211      -0.410 -11.445   7.362  1.00  0.00           H  
ATOM   3312  HA  ARG B 211       1.418 -12.649   9.224  1.00  0.00           H  
ATOM   3313  HB3 ARG B 211      -0.435 -13.758   7.055  1.00  0.00           H  
ATOM   3314  HB2 ARG B 211      -0.724 -13.635   8.755  1.00  0.00           H  
ATOM   3315  HG3 ARG B 211      -0.254 -15.867   8.594  1.00  0.00           H  
ATOM   3316  HG2 ARG B 211       1.315 -15.274   9.030  1.00  0.00           H  
ATOM   3317  HD2 ARG B 211       2.197 -16.194   7.142  1.00  0.00           H  
ATOM   3318  HD3 ARG B 211       1.210 -15.196   6.129  1.00  0.00           H  
ATOM   3319  HE  ARG B 211       0.595 -17.915   7.136  1.00  0.00           H  
ATOM   3320 HH11 ARG B 211      -1.522 -18.538   4.410  1.00  0.00           H  
ATOM   3321 HH12 ARG B 211      -0.925 -19.215   5.926  1.00  0.00           H  
ATOM   3322 HH21 ARG B 211      -1.289 -16.387   3.856  1.00  0.00           H  
ATOM   3323 HH22 ARG B 211      -0.311 -15.280   4.800  1.00  0.00           H  
ATOM   3324  N   LEU B 212       2.433 -12.503   6.073  1.00101.84           N  
ATOM   3325  CA  LEU B 212       3.577 -12.692   5.174  1.00 98.75           C  
ATOM   3326  C   LEU B 212       4.807 -11.944   5.706  1.00111.24           C  
ATOM   3327  O   LEU B 212       5.911 -12.484   5.672  1.00112.39           O  
ATOM   3328  CB  LEU B 212       3.279 -12.180   3.745  1.00 95.21           C  
ATOM   3329  CG  LEU B 212       2.007 -12.729   3.069  1.00 93.14           C  
ATOM   3330  CD1 LEU B 212       1.764 -12.008   1.737  1.00 90.64           C  
ATOM   3331  CD2 LEU B 212       2.047 -14.252   2.861  1.00 86.30           C  
ATOM   3332  H   LEU B 212       1.668 -11.928   5.737  1.00  0.00           H  
ATOM   3333  HA  LEU B 212       3.812 -13.757   5.130  1.00  0.00           H  
ATOM   3334  HB3 LEU B 212       4.139 -12.408   3.113  1.00  0.00           H  
ATOM   3335  HB2 LEU B 212       3.223 -11.091   3.759  1.00  0.00           H  
ATOM   3336  HG  LEU B 212       1.160 -12.500   3.709  1.00  0.00           H  
ATOM   3337 HD11 LEU B 212       2.580 -12.194   1.040  1.00  0.00           H  
ATOM   3338 HD12 LEU B 212       0.841 -12.345   1.268  1.00  0.00           H  
ATOM   3339 HD13 LEU B 212       1.684 -10.930   1.877  1.00  0.00           H  
ATOM   3340 HD21 LEU B 212       2.883 -14.544   2.225  1.00  0.00           H  
ATOM   3341 HD22 LEU B 212       2.144 -14.787   3.806  1.00  0.00           H  
ATOM   3342 HD23 LEU B 212       1.131 -14.607   2.386  1.00  0.00           H  
ATOM   3343  N   GLU B 213       4.589 -10.743   6.258  1.00115.89           N  
ATOM   3344  CA  GLU B 213       5.578  -9.897   6.915  1.00115.62           C  
ATOM   3345  C   GLU B 213       6.240 -10.645   8.083  1.00116.00           C  
ATOM   3346  O   GLU B 213       7.435 -10.936   8.025  1.00121.71           O  
ATOM   3347  CB  GLU B 213       4.913  -8.581   7.378  1.00113.48           C  
ATOM   3348  CG  GLU B 213       4.206  -7.783   6.261  1.00123.46           C  
ATOM   3349  CD  GLU B 213       5.175  -7.312   5.182  1.00134.91           C  
ATOM   3350  OE1 GLU B 213       6.068  -6.510   5.515  1.00138.88           O  
ATOM   3351  OE2 GLU B 213       5.039  -7.770   4.026  1.00139.49           O1-
ATOM   3352  H   GLU B 213       3.639 -10.399   6.235  1.00  0.00           H  
ATOM   3353  HA  GLU B 213       6.356  -9.668   6.186  1.00  0.00           H  
ATOM   3354  HB3 GLU B 213       5.670  -7.947   7.835  1.00  0.00           H  
ATOM   3355  HB2 GLU B 213       4.196  -8.773   8.174  1.00  0.00           H  
ATOM   3356  HG2 GLU B 213       3.724  -6.910   6.700  1.00  0.00           H  
ATOM   3357  HG3 GLU B 213       3.404  -8.368   5.810  1.00  0.00           H  
ATOM   3358  N   LEU B 214       5.439 -11.047   9.085  1.00113.44           N  
ATOM   3359  CA  LEU B 214       5.859 -11.795  10.273  1.00117.87           C  
ATOM   3360  C   LEU B 214       6.674 -13.048   9.916  1.00124.23           C  
ATOM   3361  O   LEU B 214       7.828 -13.188  10.317  1.00125.75           O  
ATOM   3362  CB  LEU B 214       4.634 -12.201  11.127  1.00112.30           C  
ATOM   3363  CG  LEU B 214       3.806 -11.057  11.744  1.00118.82           C  
ATOM   3364  CD1 LEU B 214       2.520 -11.627  12.361  1.00119.51           C  
ATOM   3365  CD2 LEU B 214       4.596 -10.269  12.801  1.00118.77           C  
ATOM   3366  H   LEU B 214       4.461 -10.797   9.020  1.00  0.00           H  
ATOM   3367  HA  LEU B 214       6.512 -11.145  10.857  1.00  0.00           H  
ATOM   3368  HB3 LEU B 214       4.967 -12.857  11.935  1.00  0.00           H  
ATOM   3369  HB2 LEU B 214       3.972 -12.816  10.515  1.00  0.00           H  
ATOM   3370  HG  LEU B 214       3.513 -10.364  10.954  1.00  0.00           H  
ATOM   3371 HD11 LEU B 214       1.886 -10.838  12.763  1.00  0.00           H  
ATOM   3372 HD12 LEU B 214       1.932 -12.167  11.619  1.00  0.00           H  
ATOM   3373 HD13 LEU B 214       2.739 -12.320  13.174  1.00  0.00           H  
ATOM   3374 HD21 LEU B 214       3.982  -9.485  13.243  1.00  0.00           H  
ATOM   3375 HD22 LEU B 214       4.942 -10.916  13.608  1.00  0.00           H  
ATOM   3376 HD23 LEU B 214       5.468  -9.782  12.368  1.00  0.00           H  
ATOM   3377  N   THR B 215       6.078 -13.937   9.117  1.00130.05           N  
ATOM   3378  CA  THR B 215       6.646 -15.238   8.790  1.00137.80           C  
ATOM   3379  C   THR B 215       7.903 -15.162   7.898  1.00145.35           C  
ATOM   3380  O   THR B 215       8.710 -16.094   7.936  1.00157.10           O  
ATOM   3381  CB  THR B 215       5.541 -16.127   8.167  1.00137.25           C  
ATOM   3382  OG1 THR B 215       4.986 -15.569   6.987  1.00140.74           O  
ATOM   3383  CG2 THR B 215       4.398 -16.444   9.137  1.00135.55           C  
ATOM   3384  H   THR B 215       5.146 -13.728   8.778  1.00  0.00           H  
ATOM   3385  HA  THR B 215       6.968 -15.700   9.723  1.00  0.00           H  
ATOM   3386  HB  THR B 215       5.992 -17.080   7.901  1.00  0.00           H  
ATOM   3387  HG1 THR B 215       4.443 -14.821   7.237  1.00  0.00           H  
ATOM   3388 HG21 THR B 215       3.688 -17.139   8.690  1.00  0.00           H  
ATOM   3389 HG22 THR B 215       4.775 -16.914  10.044  1.00  0.00           H  
ATOM   3390 HG23 THR B 215       3.851 -15.555   9.447  1.00  0.00           H  
ATOM   3391  N   THR B 216       8.108 -14.083   7.125  1.00128.68           N  
ATOM   3392  CA  THR B 216       9.285 -13.919   6.270  1.00118.78           C  
ATOM   3393  C   THR B 216      10.404 -13.165   7.014  1.00121.25           C  
ATOM   3394  O   THR B 216      11.572 -13.469   6.774  1.00118.61           O  
ATOM   3395  CB  THR B 216       8.901 -13.186   4.958  1.00113.96           C  
ATOM   3396  OG1 THR B 216       7.833 -13.887   4.344  1.00125.05           O  
ATOM   3397  CG2 THR B 216      10.030 -13.163   3.914  1.00109.77           C  
ATOM   3398  H   THR B 216       7.408 -13.350   7.112  1.00  0.00           H  
ATOM   3399  HA  THR B 216       9.688 -14.894   6.000  1.00  0.00           H  
ATOM   3400  HB  THR B 216       8.580 -12.163   5.167  1.00  0.00           H  
ATOM   3401  HG1 THR B 216       7.037 -13.588   4.789  1.00  0.00           H  
ATOM   3402 HG21 THR B 216      10.865 -12.545   4.244  1.00  0.00           H  
ATOM   3403 HG22 THR B 216      10.414 -14.162   3.711  1.00  0.00           H  
ATOM   3404 HG23 THR B 216       9.683 -12.745   2.969  1.00  0.00           H  
ATOM   3405  N   TYR B 217      10.103 -12.238   7.936  1.00127.60           N  
ATOM   3406  CA  TYR B 217      11.134 -11.530   8.706  1.00137.68           C  
ATOM   3407  C   TYR B 217      11.667 -12.406   9.852  1.00143.77           C  
ATOM   3408  O   TYR B 217      12.866 -12.382  10.126  1.00147.36           O  
ATOM   3409  CB  TYR B 217      10.556 -10.231   9.315  1.00139.84           C  
ATOM   3410  CG  TYR B 217      10.101  -9.163   8.328  1.00150.34           C  
ATOM   3411  CD1 TYR B 217      10.772  -8.959   7.104  1.00151.55           C  
ATOM   3412  CD2 TYR B 217       8.979  -8.366   8.636  1.00159.73           C  
ATOM   3413  CE1 TYR B 217      10.303  -8.003   6.184  1.00158.51           C  
ATOM   3414  CE2 TYR B 217       8.505  -7.416   7.713  1.00167.64           C  
ATOM   3415  CZ  TYR B 217       9.154  -7.249   6.480  1.00169.26           C  
ATOM   3416  OH  TYR B 217       8.651  -6.385   5.556  1.00175.72           O  
ATOM   3417  H   TYR B 217       9.134 -11.964   8.081  1.00  0.00           H  
ATOM   3418  HA  TYR B 217      11.985 -11.291   8.066  1.00  0.00           H  
ATOM   3419  HB3 TYR B 217      11.309  -9.766   9.952  1.00  0.00           H  
ATOM   3420  HB2 TYR B 217       9.723 -10.478   9.977  1.00  0.00           H  
ATOM   3421  HD1 TYR B 217      11.632  -9.552   6.843  1.00  0.00           H  
ATOM   3422  HD2 TYR B 217       8.448  -8.514   9.563  1.00  0.00           H  
ATOM   3423  HE1 TYR B 217      10.803  -7.876   5.234  1.00  0.00           H  
ATOM   3424  HE2 TYR B 217       7.629  -6.826   7.941  1.00  0.00           H  
ATOM   3425  HH  TYR B 217       7.672  -6.368   5.554  1.00  0.00           H  
ATOM   3426  N   LEU B 218      10.802 -13.197  10.498  1.00145.71           N  
ATOM   3427  CA  LEU B 218      11.142 -14.007  11.669  1.00144.39           C  
ATOM   3428  C   LEU B 218      11.495 -15.460  11.287  1.00135.06           C  
ATOM   3429  O   LEU B 218      11.703 -16.289  12.171  1.00129.48           O  
ATOM   3430  CB  LEU B 218       9.943 -14.000  12.646  1.00141.87           C  
ATOM   3431  CG  LEU B 218       9.487 -12.597  13.118  1.00138.61           C  
ATOM   3432  CD1 LEU B 218       8.221 -12.701  13.982  1.00129.60           C  
ATOM   3433  CD2 LEU B 218      10.598 -11.836  13.861  1.00133.23           C  
ATOM   3434  H   LEU B 218       9.819 -13.163  10.238  1.00  0.00           H  
ATOM   3435  HA  LEU B 218      12.014 -13.597  12.180  1.00  0.00           H  
ATOM   3436  HB3 LEU B 218      10.194 -14.596  13.525  1.00  0.00           H  
ATOM   3437  HB2 LEU B 218       9.103 -14.511  12.175  1.00  0.00           H  
ATOM   3438  HG  LEU B 218       9.219 -12.000  12.246  1.00  0.00           H  
ATOM   3439 HD11 LEU B 218       7.871 -11.715  14.290  1.00  0.00           H  
ATOM   3440 HD12 LEU B 218       7.408 -13.178  13.433  1.00  0.00           H  
ATOM   3441 HD13 LEU B 218       8.400 -13.286  14.884  1.00  0.00           H  
ATOM   3442 HD21 LEU B 218      10.241 -10.866  14.210  1.00  0.00           H  
ATOM   3443 HD22 LEU B 218      10.954 -12.394  14.728  1.00  0.00           H  
ATOM   3444 HD23 LEU B 218      11.455 -11.638  13.218  1.00  0.00           H  
ATOM   3445  N   PHE B 219      11.604 -15.783   9.992  1.00136.10           N  
ATOM   3446  CA  PHE B 219      12.218 -17.007   9.493  1.00127.79           C  
ATOM   3447  C   PHE B 219      12.798 -16.724   8.109  1.00139.16           C  
ATOM   3448  O   PHE B 219      12.037 -16.687   7.116  1.00145.69           O  
ATOM   3449  CB  PHE B 219      11.288 -18.236   9.594  1.00109.08           C  
ATOM   3450  O1  PHE B 219      14.008 -16.410   8.025  1.00  0.00           O1-
ATOM   3451  CG  PHE B 219      11.984 -19.568   9.356  1.00  0.00           C  
ATOM   3452  CD1 PHE B 219      13.061 -19.952  10.182  1.00  0.00           C  
ATOM   3453  CD2 PHE B 219      11.572 -20.426   8.314  1.00  0.00           C  
ATOM   3454  CE1 PHE B 219      13.723 -21.172   9.963  1.00  0.00           C  
ATOM   3455  CE2 PHE B 219      12.226 -21.657   8.105  1.00  0.00           C  
ATOM   3456  CZ  PHE B 219      13.295 -22.038   8.938  1.00  0.00           C  
ATOM   3457  H   PHE B 219      11.434 -15.061   9.306  1.00  0.00           H  
ATOM   3458  HA  PHE B 219      13.080 -17.196  10.134  1.00  0.00           H  
ATOM   3459  HB2 PHE B 219      10.843 -18.287  10.588  1.00  0.00           H  
ATOM   3460  HB3 PHE B 219      10.456 -18.120   8.902  1.00  0.00           H  
ATOM   3461  HD1 PHE B 219      13.387 -19.311  10.990  1.00  0.00           H  
ATOM   3462  HD2 PHE B 219      10.750 -20.156   7.670  1.00  0.00           H  
ATOM   3463  HE1 PHE B 219      14.555 -21.440  10.595  1.00  0.00           H  
ATOM   3464  HE2 PHE B 219      11.898 -22.312   7.310  1.00  0.00           H  
ATOM   3465  HZ  PHE B 219      13.780 -22.994   8.796  1.00  0.00           H  
TER    3466      PHE B 219
HETATM 3467 CL1  UNK   900      -7.349  -3.517   2.670  1.00  0.00          Cl  
HETATM 3468  C1  UNK   900      -7.050  -2.342   1.438  1.00  0.00           C  
HETATM 3469  C2  UNK   900      -5.744  -1.871   1.181  1.00  0.00           C  
HETATM 3470 CL2  UNK   900      -4.384  -2.440   2.067  1.00  0.00          Cl  
HETATM 3471  C3  UNK   900      -5.526  -0.915   0.179  1.00  0.00           C  
HETATM 3472  C4  UNK   900      -6.600  -0.418  -0.578  1.00  0.00           C  
HETATM 3473  C5  UNK   900      -7.906  -0.889  -0.332  1.00  0.00           C  
HETATM 3474  C6  UNK   900      -8.128  -1.847   0.677  1.00  0.00           C  
HETATM 3475  C7  UNK   900      -6.328   0.623  -1.647  1.00  0.00           C  
HETATM 3476  C8  UNK   900      -6.593   2.045  -1.138  1.00  0.00           C  
HETATM 3477  O1  UNK   900      -6.528   2.278   0.067  1.00  0.00           O  
HETATM 3478  N1  UNK   900      -6.928   3.001  -2.025  1.00  0.00           N  
HETATM 3479  C9  UNK   900      -7.073   2.812  -3.469  1.00  0.00           C  
HETATM 3480  C10 UNK   900      -7.359   4.343  -1.637  1.00  0.00           C  
HETATM 3481  C11 UNK   900      -8.160   4.847  -2.832  1.00  0.00           C  
HETATM 3482  C12 UNK   900      -7.470   4.186  -4.030  1.00  0.00           C  
HETATM 3483  C13 UNK   900      -8.309   4.106  -5.311  1.00  0.00           C  
HETATM 3484  C14 UNK   900      -7.342   4.140  -6.474  1.00  0.00           C  
HETATM 3485  C15 UNK   900      -6.245   4.985  -4.486  1.00  0.00           C  
HETATM 3486  C16 UNK   900      -5.484   5.813  -6.742  1.00  0.00           C  
HETATM 3487  C17 UNK   900      -6.300   7.106  -6.921  1.00  0.00           C  
HETATM 3488  C18 UNK   900      -5.600   8.161  -7.767  1.00  0.00           C  
HETATM 3489  C19 UNK   900      -4.336   7.940  -8.365  1.00  0.00           C  
HETATM 3490  C20 UNK   900      -3.728   8.947  -9.132  1.00  0.00           C  
HETATM 3491  C21 UNK   900      -4.374  10.182  -9.316  1.00  0.00           C  
HETATM 3492  C22 UNK   900      -5.630  10.411  -8.727  1.00  0.00           C  
HETATM 3493  C23 UNK   900      -6.239   9.402  -7.955  1.00  0.00           C  
HETATM 3494  N2  UNK   900      -6.128   4.760  -5.933  1.00  0.00           N1+
HETATM 3495  H1  UNK   900      -4.528  -0.554  -0.007  1.00  0.00           H  
HETATM 3496  H2  UNK   900      -8.737  -0.517  -0.914  1.00  0.00           H  
HETATM 3497  H3  UNK   900      -9.130  -2.204   0.867  1.00  0.00           H  
HETATM 3498  H4  UNK   900      -6.928   0.375  -2.522  1.00  0.00           H  
HETATM 3499  H5  UNK   900      -5.281   0.570  -1.933  1.00  0.00           H  
HETATM 3500  H6  UNK   900      -6.159   2.424  -3.924  1.00  0.00           H  
HETATM 3501  H7  UNK   900      -7.870   2.089  -3.647  1.00  0.00           H  
HETATM 3502  H8  UNK   900      -7.962   4.360  -0.728  1.00  0.00           H  
HETATM 3503  H9  UNK   900      -6.479   4.966  -1.467  1.00  0.00           H  
HETATM 3504  H10 UNK   900      -8.198   5.936  -2.886  1.00  0.00           H  
HETATM 3505  H11 UNK   900      -9.187   4.494  -2.733  1.00  0.00           H  
HETATM 3506  H12 UNK   900      -8.928   3.214  -5.364  1.00  0.00           H  
HETATM 3507  H13 UNK   900      -8.928   4.995  -5.393  1.00  0.00           H  
HETATM 3508  H14 UNK   900      -7.756   4.661  -7.337  1.00  0.00           H  
HETATM 3509  H15 UNK   900      -7.091   3.127  -6.792  1.00  0.00           H  
HETATM 3510  H16 UNK   900      -5.328   4.727  -3.955  1.00  0.00           H  
HETATM 3511  H17 UNK   900      -6.414   6.035  -4.333  1.00  0.00           H  
HETATM 3512  H18 UNK   900      -4.528   6.039  -6.274  1.00  0.00           H  
HETATM 3513  H19 UNK   900      -5.266   5.374  -7.718  1.00  0.00           H  
HETATM 3514  H20 UNK   900      -7.260   6.890  -7.388  1.00  0.00           H  
HETATM 3515  H21 UNK   900      -6.520   7.555  -5.953  1.00  0.00           H  
HETATM 3516  H22 UNK   900      -3.797   7.013  -8.246  1.00  0.00           H  
HETATM 3517  H23 UNK   900      -2.743   8.770  -9.533  1.00  0.00           H  
HETATM 3518  H24 UNK   900      -3.894  10.954  -9.898  1.00  0.00           H  
HETATM 3519  H25 UNK   900      -6.128  11.360  -8.865  1.00  0.00           H  
HETATM 3520  H26 UNK   900      -7.209   9.576  -7.515  1.00  0.00           H  
HETATM 3521  H27 UNK   900      -5.452   3.994  -6.043  1.00  0.00           H  
CONECT 3467 3468
CONECT 3468 3467 3474 3469
CONECT 3468 3469
CONECT 3469 3468 3470 3471
CONECT 3469 3468
CONECT 3470 3469
CONECT 3471 3469 3472 3495
CONECT 3471 3472
CONECT 3472 3471 3473 3475
CONECT 3472 3471
CONECT 3473 3472 3474 3496
CONECT 3473 3474
CONECT 3474 3468 3473 3497
CONECT 3474 3473
CONECT 3475 3472 3476 3498 3499
CONECT 3476 3475 3477 3478
CONECT 3476 3477
CONECT 3477 3476
CONECT 3477 3476
CONECT 3478 3476 3479 3480
CONECT 3479 3478 3482 3500 3501
CONECT 3480 3478 3481 3502 3503
CONECT 3481 3480 3482 3504 3505
CONECT 3482 3479 3481 3485 3483
CONECT 3483 3482 3484 3506 3507
CONECT 3484 3483 3508 3509 3494
CONECT 3485 3482 3510 3511 3494
CONECT 3486 3487 3512 3513 3494
CONECT 3487 3486 3488 3514 3515
CONECT 3488 3487 3493 3489
CONECT 3488 3489
CONECT 3489 3488 3490 3516
CONECT 3489 3488
CONECT 3490 3489 3491 3517
CONECT 3490 3491
CONECT 3491 3490 3492 3518
CONECT 3491 3490
CONECT 3492 3491 3493 3519
CONECT 3492 3493
CONECT 3493 3488 3492 3520
CONECT 3493 3492
CONECT 3495 3471
CONECT 3496 3473
CONECT 3497 3474
CONECT 3498 3475
CONECT 3499 3475
CONECT 3500 3479
CONECT 3501 3479
CONECT 3502 3480
CONECT 3503 3480
CONECT 3504 3481
CONECT 3505 3481
CONECT 3506 3483
CONECT 3507 3483
CONECT 3508 3484
CONECT 3509 3484
CONECT 3510 3485
CONECT 3511 3485
CONECT 3512 3486
CONECT 3513 3486
CONECT 3514 3487
CONECT 3515 3487
CONECT 3516 3489
CONECT 3517 3490
CONECT 3518 3491
CONECT 3519 3492
CONECT 3520 3493
CONECT 3494 3484 3485 3486 3521
CONECT 3521 3494
CONECT 2002 2007
CONECT 3447 3450
CONECT 3450 3447
CONECT 2007 2002
END   
