# Supplementary material for: Discovery of AD258 as a Sigma Receptor Ligand with Potent Antiallodynic Activity
Source: J Med Chem. 2023 Aug 3;66(16):11447–63. doi: 10.1021/acs.jmedchem.3c00959 (PMC10461227; doi:10.1021/acs.jmedchem.3c00959)
Supplement: Supplementary file 5 — jm3c00959_si_005.pdb [file jm3c00959_si_005.pdb]

HEADER    MEMBRANE PROTEIN                        30-MAR-21   7M95
TITLE     BOVINE SIGMA-2 RECEPTOR BOUND TO Z1241145220
EXPDTA    X-RAY DIFFRACTION
REMARK   2 RESOLUTION.    2.41 ANGSTROMS
REMARK   4 7M95 COMPLIES WITH FORMAT V. 3.30,
REMARK 200  TEMPERATURE           (KELVIN) : 80.00
REMARK 200  PH                             : 6.00
REMARK 350 BIOMOLECULE: 1
REMARK 350 APPLY THE FOLLOWING TO CHAINS: A, B
REMARK 350   BIOMT1  1   1.000000 0.000000 0.000000   0.000000
REMARK 350   BIOMT2  1   0.000000 1.000000 0.000000   0.000000
REMARK 350   BIOMT3  1   0.000000 0.000000 1.000000   0.000000
REMARK 888
REMARK 888 WRITTEN BY MAESTRO (A PRODUCT OF SCHRODINGER, LLC)
CRYST1   68.348   82.904  105.599  90.00  90.00  90.00 P 1           8
ATOM      1  N   MET B   1      22.887 -46.752 -18.557  1.00  0.00           N1+
ATOM      2  CA  MET B   1      21.638 -46.002 -18.343  1.00  0.00           C  
ATOM      3  C   MET B   1      21.947 -44.503 -18.471  1.00  0.00           C  
ATOM      4  O   MET B   1      23.036 -44.065 -18.090  1.00  0.00           O  
ATOM      5  CB  MET B   1      21.017 -46.343 -16.963  1.00  0.00           C  
ATOM      6  CG  MET B   1      19.559 -45.880 -16.782  1.00  0.00           C  
ATOM      7  SD  MET B   1      18.805 -46.355 -15.197  1.00  0.00           S  
ATOM      8  CE  MET B   1      18.496 -48.121 -15.483  1.00  0.00           C  
ATOM      9  H   MET B   1      22.755 -47.741 -18.459  1.00  0.00           H  
ATOM     10  HA  MET B   1      20.947 -46.297 -19.134  1.00  0.00           H  
ATOM     11  HB2 MET B   1      21.047 -47.424 -16.826  1.00  0.00           H  
ATOM     12  HB3 MET B   1      21.630 -45.926 -16.163  1.00  0.00           H  
ATOM     13  HG2 MET B   1      19.508 -44.793 -16.841  1.00  0.00           H  
ATOM     14  HG3 MET B   1      18.933 -46.260 -17.590  1.00  0.00           H  
ATOM     15  HE1 MET B   1      19.429 -48.664 -15.634  1.00  0.00           H  
ATOM     16  HE2 MET B   1      17.988 -48.559 -14.623  1.00  0.00           H  
ATOM     17  HE3 MET B   1      17.864 -48.266 -16.360  1.00  0.00           H  
ATOM     18  H1  MET B   1      23.578 -46.427 -17.902  1.00  0.00           H  
ATOM     19  H2  MET B   1      23.234 -46.557 -19.479  1.00  0.00           H  
ATOM     20  N   GLY B   2      21.006 -43.717 -19.007  1.00 83.87           N  
ATOM     21  CA  GLY B   2      21.104 -42.263 -19.142  1.00 97.08           C  
ATOM     22  C   GLY B   2      20.757 -41.519 -17.844  1.00101.85           C  
ATOM     23  O   GLY B   2      20.298 -42.124 -16.875  1.00102.90           O  
ATOM     24  H1  GLY B   2      20.131 -44.137 -19.288  1.00  0.00           H  
ATOM     25  HA2 GLY B   2      20.416 -41.938 -19.923  1.00  0.00           H  
ATOM     26  HA3 GLY B   2      22.106 -41.977 -19.469  1.00  0.00           H  
ATOM     27  N   ALA B   3      20.960 -40.199 -17.843  1.00104.77           N  
ATOM     28  CA  ALA B   3      20.692 -39.252 -16.759  1.00106.62           C  
ATOM     29  C   ALA B   3      20.292 -37.898 -17.381  1.00 99.98           C  
ATOM     30  O   ALA B   3      20.659 -37.662 -18.538  1.00103.71           O  
ATOM     31  CB  ALA B   3      21.912 -39.183 -15.823  1.00  0.00           C  
ATOM     32  H   ALA B   3      21.283 -39.765 -18.700  1.00  0.00           H  
ATOM     33  HA  ALA B   3      19.842 -39.619 -16.185  1.00  0.00           H  
ATOM     34  HB1 ALA B   3      21.737 -38.514 -14.984  1.00  0.00           H  
ATOM     35  HB2 ALA B   3      22.145 -40.163 -15.405  1.00  0.00           H  
ATOM     36  HB3 ALA B   3      22.798 -38.825 -16.348  1.00  0.00           H  
ATOM     37  N   PRO B   4      19.550 -37.010 -16.679  1.00 84.68           N  
ATOM     38  CA  PRO B   4      19.108 -35.727 -17.245  1.00 81.47           C  
ATOM     39  C   PRO B   4      20.269 -34.726 -17.400  1.00 80.24           C  
ATOM     40  O   PRO B   4      21.198 -34.697 -16.591  1.00 81.79           O  
ATOM     41  CD  PRO B   4      19.059 -37.176 -15.307  1.00  0.00           C  
ATOM     42  CB  PRO B   4      18.024 -35.221 -16.282  1.00  0.00           C  
ATOM     43  CG  PRO B   4      18.367 -35.858 -14.944  1.00  0.00           C  
ATOM     44  HA  PRO B   4      18.662 -35.902 -18.225  1.00  0.00           H  
ATOM     45  HD3 PRO B   4      18.344 -37.999 -15.274  1.00  0.00           H  
ATOM     46  HD2 PRO B   4      19.859 -37.391 -14.600  1.00  0.00           H  
ATOM     47  HB2 PRO B   4      17.962 -34.133 -16.226  1.00  0.00           H  
ATOM     48  HB3 PRO B   4      17.050 -35.583 -16.616  1.00  0.00           H  
ATOM     49  HG3 PRO B   4      17.494 -35.995 -14.306  1.00  0.00           H  
ATOM     50  HG2 PRO B   4      19.069 -35.218 -14.410  1.00  0.00           H  
ATOM     51  N   ALA B   5      20.215 -33.919 -18.465  1.00 70.09           N  
ATOM     52  CA  ALA B   5      21.236 -32.944 -18.847  1.00 62.84           C  
ATOM     53  C   ALA B   5      21.171 -31.668 -17.986  1.00 62.79           C  
ATOM     54  O   ALA B   5      20.179 -31.420 -17.303  1.00 60.98           O  
ATOM     55  CB  ALA B   5      20.979 -32.546 -20.312  1.00  0.00           C  
ATOM     56  H   ALA B   5      19.413 -34.005 -19.073  1.00  0.00           H  
ATOM     57  HA2 ALA B   5      22.225 -33.398 -18.753  1.00  0.00           H  
ATOM     58  HB1 ALA B   5      20.007 -32.068 -20.441  1.00  0.00           H  
ATOM     59  HB2 ALA B   5      21.736 -31.851 -20.677  1.00  0.00           H  
ATOM     60  HB3 ALA B   5      21.009 -33.418 -20.965  1.00  0.00           H  
ATOM     61  N   THR B   6      22.228 -30.849 -18.074  1.00 54.28           N  
ATOM     62  CA  THR B   6      22.477 -29.552 -17.431  1.00 52.69           C  
ATOM     63  C   THR B   6      21.228 -28.658 -17.210  1.00 55.45           C  
ATOM     64  O   THR B   6      20.866 -28.379 -16.067  1.00 55.57           O  
ATOM     65  CB  THR B   6      23.710 -28.895 -18.127  1.00  0.00           C  
ATOM     66  OG1 THR B   6      24.082 -27.652 -17.564  1.00  0.00           O  
ATOM     67  CG2 THR B   6      23.535 -28.655 -19.638  1.00  0.00           C  
ATOM     68  H   THR B   6      22.974 -31.177 -18.668  1.00  0.00           H  
ATOM     69  HA  THR B   6      22.807 -29.809 -16.423  1.00  0.00           H  
ATOM     70  HB  THR B   6      24.565 -29.560 -17.992  1.00  0.00           H  
ATOM     71  HG1 THR B   6      24.509 -27.810 -16.721  1.00  0.00           H  
ATOM     72 HG21 THR B   6      22.804 -27.875 -19.847  1.00  0.00           H  
ATOM     73 HG22 THR B   6      24.477 -28.351 -20.092  1.00  0.00           H  
ATOM     74 HG23 THR B   6      23.219 -29.556 -20.165  1.00  0.00           H  
ATOM     75  N   ARG B   7      20.527 -28.273 -18.291  1.00 58.10           N  
ATOM     76  CA  ARG B   7      19.323 -27.435 -18.232  1.00 55.92           C  
ATOM     77  C   ARG B   7      18.091 -28.254 -17.791  1.00 54.29           C  
ATOM     78  O   ARG B   7      17.221 -27.747 -17.084  1.00 50.18           O  
ATOM     79  CB  ARG B   7      19.019 -26.871 -19.643  1.00 60.23           C  
ATOM     80  CG  ARG B   7      20.024 -25.831 -20.181  1.00 61.66           C  
ATOM     81  CD  ARG B   7      19.660 -25.384 -21.611  1.00 65.60           C  
ATOM     82  NE  ARG B   7      20.403 -24.187 -22.040  1.00 71.86           N  
ATOM     83  CZ  ARG B   7      19.938 -23.103 -22.674  1.00 77.41           C  
ATOM     84  NH1 ARG B   7      20.813 -22.142 -22.929  1.00 75.40           N  
ATOM     85  NH2 ARG B   7      18.664 -22.989 -23.056  1.00 71.06           N1+
ATOM     86  H   ARG B   7      20.864 -28.560 -19.196  1.00  0.00           H  
ATOM     87  HA  ARG B   7      19.471 -26.614 -17.530  1.00  0.00           H  
ATOM     88  HB2 ARG B   7      18.035 -26.399 -19.625  1.00  0.00           H  
ATOM     89  HB3 ARG B   7      18.935 -27.693 -20.357  1.00  0.00           H  
ATOM     90  HG3 ARG B   7      21.032 -26.245 -20.177  1.00  0.00           H  
ATOM     91  HG2 ARG B   7      20.045 -24.968 -19.514  1.00  0.00           H  
ATOM     92  HD3 ARG B   7      18.592 -25.171 -21.653  1.00  0.00           H  
ATOM     93  HD2 ARG B   7      19.842 -26.191 -22.322  1.00  0.00           H  
ATOM     94  HE  ARG B   7      21.427 -24.200 -21.926  1.00  0.00           H  
ATOM     95 HH11 ARG B   7      20.572 -21.164 -23.220  1.00  0.00           H  
ATOM     96 HH12 ARG B   7      21.801 -22.362 -22.712  1.00  0.00           H  
ATOM     97 HH21 ARG B   7      18.343 -22.192 -23.657  1.00  0.00           H  
ATOM     98 HH22 ARG B   7      17.988 -23.712 -22.872  1.00  0.00           H  
ATOM     99  N   ARG B   8      18.016 -29.518 -18.224  1.00 54.07           N  
ATOM    100  CA  ARG B   8      16.877 -30.417 -18.048  1.00 51.14           C  
ATOM    101  C   ARG B   8      16.713 -30.884 -16.588  1.00 51.35           C  
ATOM    102  O   ARG B   8      15.592 -31.090 -16.127  1.00 52.91           O  
ATOM    103  CB  ARG B   8      17.081 -31.617 -19.005  1.00 54.37           C  
ATOM    104  CG  ARG B   8      16.040 -32.747 -18.932  1.00 56.85           C  
ATOM    105  CD  ARG B   8      14.598 -32.290 -19.184  1.00 58.47           C  
ATOM    106  NE  ARG B   8      13.651 -33.373 -18.914  1.00 62.10           N  
ATOM    107  CZ  ARG B   8      12.362 -33.223 -18.592  1.00 59.39           C  
ATOM    108  NH1 ARG B   8      11.776 -32.023 -18.567  1.00 64.35           N  
ATOM    109  NH2 ARG B   8      11.667 -34.314 -18.287  1.00 52.28           N1+
ATOM    110  H   ARG B   8      18.819 -29.878 -18.716  1.00  0.00           H  
ATOM    111  HA  ARG B   8      15.974 -29.876 -18.336  1.00  0.00           H  
ATOM    112  HB3 ARG B   8      18.059 -32.061 -18.822  1.00  0.00           H  
ATOM    113  HB2 ARG B   8      17.111 -31.246 -20.030  1.00  0.00           H  
ATOM    114  HG2 ARG B   8      16.108 -33.262 -17.973  1.00  0.00           H  
ATOM    115  HG3 ARG B   8      16.303 -33.491 -19.682  1.00  0.00           H  
ATOM    116  HD3 ARG B   8      14.464 -31.918 -20.200  1.00  0.00           H  
ATOM    117  HD2 ARG B   8      14.358 -31.479 -18.503  1.00  0.00           H  
ATOM    118  HE  ARG B   8      14.072 -34.332 -18.889  1.00  0.00           H  
ATOM    119 HH11 ARG B   8      10.877 -31.850 -18.124  1.00  0.00           H  
ATOM    120 HH12 ARG B   8      12.258 -31.141 -18.871  1.00  0.00           H  
ATOM    121 HH21 ARG B   8      10.663 -34.308 -18.081  1.00  0.00           H  
ATOM    122 HH22 ARG B   8      12.149 -35.194 -18.178  1.00  0.00           H  
ATOM    123  N   CYS B   9      17.813 -31.016 -15.839  1.00 51.86           N  
ATOM    124  CA  CYS B   9      17.825 -31.418 -14.432  1.00 49.59           C  
ATOM    125  C   CYS B   9      17.075 -30.405 -13.532  1.00 53.60           C  
ATOM    126  O   CYS B   9      16.439 -30.799 -12.554  1.00 53.85           O  
ATOM    127  CB  CYS B   9      19.293 -31.609 -13.994  1.00  0.00           C  
ATOM    128  SG  CYS B   9      19.411 -32.658 -12.518  1.00  0.00           S  
ATOM    129  H   CYS B   9      18.710 -30.903 -16.308  1.00  0.00           H  
ATOM    130  HA2 CYS B   9      17.309 -32.378 -14.372  1.00  0.00           H  
ATOM    131  HB2 CYS B   9      19.866 -32.109 -14.775  1.00  0.00           H  
ATOM    132  HB3 CYS B   9      19.780 -30.650 -13.809  1.00  0.00           H  
ATOM    133  HG  CYS B   9      18.811 -33.726 -13.052  1.00  0.00           H  
ATOM    134  N   VAL B  10      17.060 -29.117 -13.913  1.00 55.73           N  
ATOM    135  CA  VAL B  10      16.313 -28.057 -13.235  1.00 52.57           C  
ATOM    136  C   VAL B  10      14.792 -28.229 -13.471  1.00 50.69           C  
ATOM    137  O   VAL B  10      14.000 -27.974 -12.566  1.00 52.91           O  
ATOM    138  CB  VAL B  10      16.794 -26.662 -13.730  1.00  0.00           C  
ATOM    139  CG1 VAL B  10      16.194 -25.514 -12.894  1.00  0.00           C  
ATOM    140  CG2 VAL B  10      18.328 -26.523 -13.723  1.00  0.00           C  
ATOM    141  H   VAL B  10      17.559 -28.863 -14.754  1.00  0.00           H  
ATOM    142  HA  VAL B  10      16.518 -28.135 -12.166  1.00  0.00           H  
ATOM    143  HB  VAL B  10      16.461 -26.523 -14.760  1.00  0.00           H  
ATOM    144 HG11 VAL B  10      16.436 -25.630 -11.837  1.00  0.00           H  
ATOM    145 HG12 VAL B  10      16.580 -24.545 -13.211  1.00  0.00           H  
ATOM    146 HG13 VAL B  10      15.108 -25.470 -12.978  1.00  0.00           H  
ATOM    147 HG21 VAL B  10      18.816 -27.221 -14.403  1.00  0.00           H  
ATOM    148 HG22 VAL B  10      18.627 -25.523 -14.032  1.00  0.00           H  
ATOM    149 HG23 VAL B  10      18.734 -26.682 -12.724  1.00  0.00           H  
ATOM    150  N   GLU B  11      14.374 -28.717 -14.650  1.00 46.57           N  
ATOM    151  CA  GLU B  11      12.973 -29.005 -14.969  1.00 48.20           C  
ATOM    152  C   GLU B  11      12.456 -30.190 -14.133  1.00 49.92           C  
ATOM    153  O   GLU B  11      11.341 -30.140 -13.614  1.00 46.48           O  
ATOM    154  CB  GLU B  11      12.810 -29.330 -16.467  1.00 53.48           C  
ATOM    155  CG  GLU B  11      13.424 -28.288 -17.423  1.00 55.45           C  
ATOM    156  CD  GLU B  11      13.126 -28.563 -18.894  1.00 56.06           C  
ATOM    157  OE1 GLU B  11      13.305 -27.625 -19.699  1.00 61.67           O  
ATOM    158  OE2 GLU B  11      12.727 -29.694 -19.237  1.00 60.46           O1-
ATOM    159  H   GLU B  11      15.070 -28.984 -15.332  1.00  0.00           H  
ATOM    160  HA  GLU B  11      12.379 -28.120 -14.730  1.00  0.00           H  
ATOM    161  HB3 GLU B  11      11.745 -29.415 -16.683  1.00  0.00           H  
ATOM    162  HB2 GLU B  11      13.228 -30.312 -16.689  1.00  0.00           H  
ATOM    163  HG3 GLU B  11      14.505 -28.241 -17.299  1.00  0.00           H  
ATOM    164  HG2 GLU B  11      13.037 -27.303 -17.169  1.00  0.00           H  
ATOM    165  N   TRP B  12      13.285 -31.226 -13.946  1.00 49.21           N  
ATOM    166  CA  TRP B  12      13.011 -32.340 -13.040  1.00 44.76           C  
ATOM    167  C   TRP B  12      12.908 -31.873 -11.577  1.00 48.28           C  
ATOM    168  O   TRP B  12      11.938 -32.213 -10.907  1.00 46.32           O  
ATOM    169  CB  TRP B  12      14.073 -33.443 -13.197  1.00 51.43           C  
ATOM    170  CG  TRP B  12      13.831 -34.395 -14.327  1.00 53.09           C  
ATOM    171  CD1 TRP B  12      14.497 -34.427 -15.502  1.00 58.64           C  
ATOM    172  CD2 TRP B  12      12.849 -35.471 -14.395  1.00 51.04           C  
ATOM    173  NE1 TRP B  12      13.987 -35.439 -16.294  1.00 62.03           N  
ATOM    174  CE2 TRP B  12      12.958 -36.109 -15.667  1.00 59.00           C  
ATOM    175  CE3 TRP B  12      11.873 -35.975 -13.506  1.00 61.20           C  
ATOM    176  CZ2 TRP B  12      12.121 -37.176 -16.045  1.00 64.11           C  
ATOM    177  CZ3 TRP B  12      11.050 -37.061 -13.860  1.00 66.43           C  
ATOM    178  CH2 TRP B  12      11.165 -37.656 -15.131  1.00 58.66           C  
ATOM    179  H   TRP B  12      14.172 -31.209 -14.435  1.00  0.00           H  
ATOM    180  HA  TRP B  12      12.038 -32.760 -13.307  1.00  0.00           H  
ATOM    181  HB3 TRP B  12      14.085 -34.059 -12.298  1.00  0.00           H  
ATOM    182  HB2 TRP B  12      15.072 -33.016 -13.280  1.00  0.00           H  
ATOM    183  HD1 TRP B  12      15.293 -33.748 -15.772  1.00  0.00           H  
ATOM    184  HE1 TRP B  12      14.321 -35.606 -17.273  1.00  0.00           H  
ATOM    185  HE3 TRP B  12      11.762 -35.517 -12.536  1.00  0.00           H  
ATOM    186  HZ2 TRP B  12      12.210 -37.631 -17.019  1.00  0.00           H  
ATOM    187  HZ3 TRP B  12      10.324 -37.430 -13.150  1.00  0.00           H  
ATOM    188  HH2 TRP B  12      10.522 -38.482 -15.401  1.00  0.00           H  
ATOM    189  N   LEU B  13      13.857 -31.051 -11.104  1.00 48.09           N  
ATOM    190  CA  LEU B  13      13.868 -30.416  -9.781  1.00 49.32           C  
ATOM    191  C   LEU B  13      12.557 -29.659  -9.480  1.00 52.87           C  
ATOM    192  O   LEU B  13      11.895 -29.942  -8.479  1.00 52.01           O  
ATOM    193  CB  LEU B  13      15.142 -29.541  -9.664  1.00  0.00           C  
ATOM    194  CG  LEU B  13      15.414 -28.786  -8.341  1.00  0.00           C  
ATOM    195  CD1 LEU B  13      14.695 -27.430  -8.252  1.00  0.00           C  
ATOM    196  CD2 LEU B  13      15.207 -29.635  -7.078  1.00  0.00           C  
ATOM    197  H   LEU B  13      14.640 -30.843 -11.717  1.00  0.00           H  
ATOM    198  HA  LEU B  13      13.945 -31.224  -9.053  1.00  0.00           H  
ATOM    199  HB2 LEU B  13      16.003 -30.184  -9.852  1.00  0.00           H  
ATOM    200  HB3 LEU B  13      15.158 -28.817 -10.473  1.00  0.00           H  
ATOM    201  HG  LEU B  13      16.475 -28.546  -8.372  1.00  0.00           H  
ATOM    202 HD11 LEU B  13      15.098 -26.832  -7.435  1.00  0.00           H  
ATOM    203 HD12 LEU B  13      14.821 -26.848  -9.166  1.00  0.00           H  
ATOM    204 HD13 LEU B  13      13.627 -27.546  -8.074  1.00  0.00           H  
ATOM    205 HD21 LEU B  13      15.531 -29.095  -6.188  1.00  0.00           H  
ATOM    206 HD22 LEU B  13      14.160 -29.899  -6.933  1.00  0.00           H  
ATOM    207 HD23 LEU B  13      15.781 -30.560  -7.123  1.00  0.00           H  
ATOM    208  N   LEU B  14      12.147 -28.751 -10.377  1.00 44.96           N  
ATOM    209  CA  LEU B  14      10.911 -27.976 -10.266  1.00 46.42           C  
ATOM    210  C   LEU B  14       9.663 -28.872 -10.372  1.00 51.03           C  
ATOM    211  O   LEU B  14       8.754 -28.769  -9.548  1.00 49.91           O  
ATOM    212  CB  LEU B  14      10.871 -26.897 -11.374  1.00 46.61           C  
ATOM    213  CG  LEU B  14      11.913 -25.765 -11.227  1.00 47.04           C  
ATOM    214  CD1 LEU B  14      11.958 -24.899 -12.495  1.00 41.48           C  
ATOM    215  CD2 LEU B  14      11.647 -24.897  -9.991  1.00 47.27           C  
ATOM    216  H   LEU B  14      12.750 -28.564 -11.174  1.00  0.00           H  
ATOM    217  HA  LEU B  14      10.888 -27.503  -9.284  1.00  0.00           H  
ATOM    218  HB3 LEU B  14       9.876 -26.449 -11.410  1.00  0.00           H  
ATOM    219  HB2 LEU B  14      11.000 -27.382 -12.344  1.00  0.00           H  
ATOM    220  HG  LEU B  14      12.902 -26.204 -11.103  1.00  0.00           H  
ATOM    221 HD11 LEU B  14      10.991 -24.438 -12.703  1.00  0.00           H  
ATOM    222 HD12 LEU B  14      12.695 -24.101 -12.406  1.00  0.00           H  
ATOM    223 HD13 LEU B  14      12.231 -25.494 -13.368  1.00  0.00           H  
ATOM    224 HD21 LEU B  14      10.628 -24.512  -9.993  1.00  0.00           H  
ATOM    225 HD22 LEU B  14      11.780 -25.462  -9.072  1.00  0.00           H  
ATOM    226 HD23 LEU B  14      12.333 -24.051  -9.944  1.00  0.00           H  
ATOM    227  N   GLY B  15       9.628 -29.778 -11.355  1.00 44.24           N  
ATOM    228  CA  GLY B  15       8.503 -30.663 -11.627  1.00 48.56           C  
ATOM    229  C   GLY B  15       8.216 -31.653 -10.493  1.00 45.55           C  
ATOM    230  O   GLY B  15       7.057 -31.840 -10.123  1.00 40.30           O  
ATOM    231  H   GLY B  15      10.418 -29.832 -11.993  1.00  0.00           H  
ATOM    232  HA2 GLY B  15       8.737 -31.218 -12.534  1.00  0.00           H  
ATOM    233  HA3 GLY B  15       7.611 -30.069 -11.835  1.00  0.00           H  
ATOM    234  N   LEU B  16       9.263 -32.254  -9.911  1.00 43.25           N  
ATOM    235  CA  LEU B  16       9.144 -33.191  -8.798  1.00 49.19           C  
ATOM    236  C   LEU B  16       8.820 -32.461  -7.483  1.00 44.66           C  
ATOM    237  O   LEU B  16       8.066 -33.008  -6.682  1.00 45.96           O  
ATOM    238  CB  LEU B  16      10.445 -34.007  -8.628  1.00  0.00           C  
ATOM    239  CG  LEU B  16      10.764 -34.991  -9.781  1.00  0.00           C  
ATOM    240  CD1 LEU B  16      12.178 -35.571  -9.618  1.00  0.00           C  
ATOM    241  CD2 LEU B  16       9.734 -36.126  -9.922  1.00  0.00           C  
ATOM    242  H   LEU B  16      10.200 -32.070 -10.268  1.00  0.00           H  
ATOM    243  HA  LEU B  16       8.320 -33.875  -9.003  1.00  0.00           H  
ATOM    244  HB2 LEU B  16      11.280 -33.316  -8.494  1.00  0.00           H  
ATOM    245  HB3 LEU B  16      10.387 -34.572  -7.698  1.00  0.00           H  
ATOM    246  HG  LEU B  16      10.751 -34.437 -10.717  1.00  0.00           H  
ATOM    247 HD11 LEU B  16      12.426 -36.259 -10.426  1.00  0.00           H  
ATOM    248 HD12 LEU B  16      12.929 -34.781  -9.626  1.00  0.00           H  
ATOM    249 HD13 LEU B  16      12.279 -36.120  -8.681  1.00  0.00           H  
ATOM    250 HD21 LEU B  16       8.733 -35.753 -10.134  1.00  0.00           H  
ATOM    251 HD22 LEU B  16       9.998 -36.791 -10.746  1.00  0.00           H  
ATOM    252 HD23 LEU B  16       9.678 -36.737  -9.023  1.00  0.00           H  
ATOM    253  N   TYR B  17       9.299 -31.223  -7.272  1.00 45.51           N  
ATOM    254  CA  TYR B  17       8.913 -30.344  -6.156  1.00 40.65           C  
ATOM    255  C   TYR B  17       7.391 -30.103  -6.144  1.00 43.36           C  
ATOM    256  O   TYR B  17       6.728 -30.351  -5.136  1.00 43.47           O  
ATOM    257  CB  TYR B  17       9.708 -29.015  -6.226  1.00 40.17           C  
ATOM    258  CG  TYR B  17       9.184 -27.856  -5.385  1.00 35.50           C  
ATOM    259  CD1 TYR B  17       9.518 -27.752  -4.019  1.00 33.45           C  
ATOM    260  CD2 TYR B  17       8.361 -26.872  -5.975  1.00 43.55           C  
ATOM    261  CE1 TYR B  17       9.036 -26.672  -3.252  1.00 39.34           C  
ATOM    262  CE2 TYR B  17       7.865 -25.802  -5.206  1.00 40.51           C  
ATOM    263  CZ  TYR B  17       8.204 -25.700  -3.843  1.00 41.69           C  
ATOM    264  OH  TYR B  17       7.722 -24.668  -3.093  1.00 41.40           O  
ATOM    265  H   TYR B  17       9.932 -30.837  -7.964  1.00  0.00           H  
ATOM    266  HA  TYR B  17       9.170 -30.844  -5.221  1.00  0.00           H  
ATOM    267  HB3 TYR B  17       9.761 -28.664  -7.255  1.00  0.00           H  
ATOM    268  HB2 TYR B  17      10.742 -29.203  -5.940  1.00  0.00           H  
ATOM    269  HD1 TYR B  17      10.149 -28.496  -3.554  1.00  0.00           H  
ATOM    270  HD2 TYR B  17       8.091 -26.938  -7.021  1.00  0.00           H  
ATOM    271  HE1 TYR B  17       9.299 -26.601  -2.207  1.00  0.00           H  
ATOM    272  HE2 TYR B  17       7.222 -25.068  -5.672  1.00  0.00           H  
ATOM    273  HH  TYR B  17       7.019 -24.186  -3.531  1.00  0.00           H  
ATOM    274  N   PHE B  18       6.830 -29.685  -7.286  1.00 45.96           N  
ATOM    275  CA  PHE B  18       5.405 -29.406  -7.439  1.00 41.17           C  
ATOM    276  C   PHE B  18       4.526 -30.664  -7.345  1.00 41.40           C  
ATOM    277  O   PHE B  18       3.344 -30.546  -7.034  1.00 44.93           O  
ATOM    278  CB  PHE B  18       5.159 -28.698  -8.787  1.00 41.81           C  
ATOM    279  CG  PHE B  18       5.400 -27.199  -8.755  1.00 42.07           C  
ATOM    280  CD1 PHE B  18       4.613 -26.387  -7.912  1.00 43.63           C  
ATOM    281  CD2 PHE B  18       6.363 -26.603  -9.596  1.00 41.31           C  
ATOM    282  CE1 PHE B  18       4.774 -24.991  -7.920  1.00 39.16           C  
ATOM    283  CE2 PHE B  18       6.533 -25.205  -9.597  1.00 39.76           C  
ATOM    284  CZ  PHE B  18       5.730 -24.401  -8.767  1.00 37.73           C  
ATOM    285  H   PHE B  18       7.438 -29.482  -8.075  1.00  0.00           H  
ATOM    286  HA  PHE B  18       5.096 -28.755  -6.619  1.00  0.00           H  
ATOM    287  HB3 PHE B  18       4.121 -28.825  -9.098  1.00  0.00           H  
ATOM    288  HB2 PHE B  18       5.751 -29.162  -9.579  1.00  0.00           H  
ATOM    289  HD1 PHE B  18       3.872 -26.833  -7.266  1.00  0.00           H  
ATOM    290  HD2 PHE B  18       6.952 -27.207 -10.270  1.00  0.00           H  
ATOM    291  HE1 PHE B  18       4.161 -24.369  -7.283  1.00  0.00           H  
ATOM    292  HE2 PHE B  18       7.263 -24.749 -10.251  1.00  0.00           H  
ATOM    293  HZ  PHE B  18       5.837 -23.328  -8.781  1.00  0.00           H  
ATOM    294  N   LEU B  19       5.088 -31.855  -7.586  1.00 42.06           N  
ATOM    295  CA  LEU B  19       4.397 -33.134  -7.486  1.00 45.74           C  
ATOM    296  C   LEU B  19       4.454 -33.669  -6.045  1.00 42.75           C  
ATOM    297  O   LEU B  19       3.419 -34.008  -5.473  1.00 44.54           O  
ATOM    298  CB  LEU B  19       5.090 -34.121  -8.456  1.00 46.93           C  
ATOM    299  CG  LEU B  19       4.529 -35.559  -8.501  1.00 55.79           C  
ATOM    300  CD1 LEU B  19       3.022 -35.601  -8.797  1.00 57.64           C  
ATOM    301  CD2 LEU B  19       5.304 -36.386  -9.534  1.00 51.73           C  
ATOM    302  H   LEU B  19       6.067 -31.860  -7.840  1.00  0.00           H  
ATOM    303  HA  LEU B  19       3.353 -33.009  -7.774  1.00  0.00           H  
ATOM    304  HB3 LEU B  19       6.150 -34.181  -8.212  1.00  0.00           H  
ATOM    305  HB2 LEU B  19       5.050 -33.704  -9.463  1.00  0.00           H  
ATOM    306  HG  LEU B  19       4.689 -36.029  -7.530  1.00  0.00           H  
ATOM    307 HD11 LEU B  19       2.786 -35.113  -9.742  1.00  0.00           H  
ATOM    308 HD12 LEU B  19       2.669 -36.629  -8.854  1.00  0.00           H  
ATOM    309 HD13 LEU B  19       2.442 -35.119  -8.011  1.00  0.00           H  
ATOM    310 HD21 LEU B  19       4.985 -37.426  -9.520  1.00  0.00           H  
ATOM    311 HD22 LEU B  19       5.157 -36.011 -10.546  1.00  0.00           H  
ATOM    312 HD23 LEU B  19       6.375 -36.375  -9.327  1.00  0.00           H  
ATOM    313  N   SER B  20       5.651 -33.762  -5.453  1.00 42.05           N  
ATOM    314  CA  SER B  20       5.893 -34.428  -4.172  1.00 41.47           C  
ATOM    315  C   SER B  20       5.266 -33.725  -2.952  1.00 46.04           C  
ATOM    316  O   SER B  20       5.077 -34.375  -1.923  1.00 48.51           O  
ATOM    317  CB  SER B  20       7.410 -34.642  -3.983  1.00 39.29           C  
ATOM    318  OG  SER B  20       8.141 -33.431  -3.990  1.00 51.22           O  
ATOM    319  H   SER B  20       6.468 -33.434  -5.962  1.00  0.00           H  
ATOM    320  HA  SER B  20       5.431 -35.414  -4.231  1.00  0.00           H  
ATOM    321  HB2 SER B  20       7.800 -35.294  -4.765  1.00  0.00           H  
ATOM    322  HB3 SER B  20       7.596 -35.150  -3.036  1.00  0.00           H  
ATOM    323  HG  SER B  20       8.168 -33.119  -4.893  1.00  0.00           H  
ATOM    324  N   HIS B  21       4.898 -32.438  -3.056  1.00 46.57           N  
ATOM    325  CA  HIS B  21       4.284 -31.689  -1.961  1.00 43.41           C  
ATOM    326  C   HIS B  21       2.746 -31.830  -1.935  1.00 43.68           C  
ATOM    327  O   HIS B  21       2.128 -31.531  -0.913  1.00 47.44           O  
ATOM    328  CB  HIS B  21       4.659 -30.198  -2.089  1.00 45.23           C  
ATOM    329  CG  HIS B  21       4.385 -29.422  -0.826  1.00 45.88           C  
ATOM    330  ND1 HIS B  21       5.025 -29.724   0.384  1.00 42.84           N  
ATOM    331  CD2 HIS B  21       3.518 -28.372  -0.618  1.00 44.88           C  
ATOM    332  CE1 HIS B  21       4.475 -28.907   1.274  1.00 45.40           C  
ATOM    333  NE2 HIS B  21       3.586 -28.079   0.735  1.00 41.00           N  
ATOM    334  H   HIS B  21       5.134 -31.950  -3.910  1.00  0.00           H  
ATOM    335  HA  HIS B  21       4.680 -32.058  -1.015  1.00  0.00           H  
ATOM    336  HB3 HIS B  21       4.128 -29.733  -2.921  1.00  0.00           H  
ATOM    337  HB2 HIS B  21       5.722 -30.093  -2.306  1.00  0.00           H  
ATOM    338  HD2 HIS B  21       2.846 -27.857  -1.290  1.00  0.00           H  
ATOM    339  HE1 HIS B  21       4.712 -28.910   2.329  1.00  0.00           H  
ATOM    340  HE2 HIS B  21       2.992 -27.434   1.282  1.00  0.00           H  
ATOM    341  N   ILE B  22       2.114 -32.300  -3.024  1.00 46.16           N  
ATOM    342  CA  ILE B  22       0.670 -32.571  -3.137  1.00 47.18           C  
ATOM    343  C   ILE B  22       0.094 -33.469  -2.006  1.00 49.40           C  
ATOM    344  O   ILE B  22      -0.900 -33.064  -1.405  1.00 46.31           O  
ATOM    345  CB  ILE B  22       0.284 -33.019  -4.584  1.00 46.28           C  
ATOM    346  CG1 ILE B  22       0.624 -31.910  -5.609  1.00 41.60           C  
ATOM    347  CG2 ILE B  22      -1.204 -33.413  -4.725  1.00 37.25           C  
ATOM    348  CD1 ILE B  22       0.467 -32.310  -7.085  1.00 39.61           C  
ATOM    349  H   ILE B  22       2.693 -32.573  -3.810  1.00  0.00           H  
ATOM    350  HA  ILE B  22       0.196 -31.599  -2.986  1.00  0.00           H  
ATOM    351  HB  ILE B  22       0.871 -33.904  -4.831  1.00  0.00           H  
ATOM    352 HG13 ILE B  22       1.656 -31.595  -5.466  1.00  0.00           H  
ATOM    353 HG12 ILE B  22       0.016 -31.027  -5.410  1.00  0.00           H  
ATOM    354 HG21 ILE B  22      -1.480 -34.226  -4.057  1.00  0.00           H  
ATOM    355 HG22 ILE B  22      -1.861 -32.571  -4.506  1.00  0.00           H  
ATOM    356 HG23 ILE B  22      -1.434 -33.764  -5.729  1.00  0.00           H  
ATOM    357 HD11 ILE B  22       0.847 -31.523  -7.735  1.00  0.00           H  
ATOM    358 HD12 ILE B  22       1.033 -33.213  -7.306  1.00  0.00           H  
ATOM    359 HD13 ILE B  22      -0.574 -32.480  -7.361  1.00  0.00           H  
ATOM    360  N   PRO B  23       0.676 -34.639  -1.651  1.00 43.74           N  
ATOM    361  CA  PRO B  23       0.187 -35.427  -0.509  1.00 40.97           C  
ATOM    362  C   PRO B  23       0.575 -34.832   0.861  1.00 43.87           C  
ATOM    363  O   PRO B  23      -0.112 -35.095   1.846  1.00 46.96           O  
ATOM    364  CB  PRO B  23       0.806 -36.818  -0.708  1.00 37.79           C  
ATOM    365  CG  PRO B  23       2.090 -36.559  -1.479  1.00 38.80           C  
ATOM    366  CD  PRO B  23       1.779 -35.327  -2.328  1.00 42.09           C  
ATOM    367  HA  PRO B  23      -0.900 -35.512  -0.541  1.00  0.00           H  
ATOM    368  HB3 PRO B  23       0.139 -37.428  -1.317  1.00  0.00           H  
ATOM    369  HB2 PRO B  23       0.977 -37.359   0.224  1.00  0.00           H  
ATOM    370  HG3 PRO B  23       2.408 -37.415  -2.071  1.00  0.00           H  
ATOM    371  HG2 PRO B  23       2.896 -36.328  -0.781  1.00  0.00           H  
ATOM    372  HD2 PRO B  23       2.661 -34.707  -2.426  1.00  0.00           H  
ATOM    373  HD3 PRO B  23       1.475 -35.619  -3.332  1.00  0.00           H  
ATOM    374  N   ILE B  24       1.656 -34.041   0.939  1.00 40.68           N  
ATOM    375  CA  ILE B  24       2.177 -33.430   2.163  1.00 44.40           C  
ATOM    376  C   ILE B  24       1.243 -32.289   2.621  1.00 44.68           C  
ATOM    377  O   ILE B  24       0.798 -32.288   3.770  1.00 46.69           O  
ATOM    378  CB  ILE B  24       3.639 -32.935   1.908  1.00 45.77           C  
ATOM    379  CG1 ILE B  24       4.570 -34.133   1.584  1.00 43.53           C  
ATOM    380  CG2 ILE B  24       4.225 -32.085   3.058  1.00 46.12           C  
ATOM    381  CD1 ILE B  24       6.032 -33.766   1.276  1.00 48.46           C  
ATOM    382  H   ILE B  24       2.158 -33.844   0.086  1.00  0.00           H  
ATOM    383  HA  ILE B  24       2.193 -34.184   2.954  1.00  0.00           H  
ATOM    384  HB  ILE B  24       3.626 -32.280   1.039  1.00  0.00           H  
ATOM    385 HG13 ILE B  24       4.183 -34.673   0.720  1.00  0.00           H  
ATOM    386 HG12 ILE B  24       4.552 -34.844   2.411  1.00  0.00           H  
ATOM    387 HG21 ILE B  24       5.211 -31.696   2.808  1.00  0.00           H  
ATOM    388 HG22 ILE B  24       3.616 -31.209   3.280  1.00  0.00           H  
ATOM    389 HG23 ILE B  24       4.324 -32.670   3.969  1.00  0.00           H  
ATOM    390 HD11 ILE B  24       6.559 -33.412   2.162  1.00  0.00           H  
ATOM    391 HD12 ILE B  24       6.577 -34.636   0.908  1.00  0.00           H  
ATOM    392 HD13 ILE B  24       6.102 -32.992   0.512  1.00  0.00           H  
ATOM    393  N   THR B  25       0.938 -31.327   1.737  1.00 42.26           N  
ATOM    394  CA  THR B  25       0.203 -30.093   2.038  1.00 49.62           C  
ATOM    395  C   THR B  25      -1.158 -30.342   2.735  1.00 52.67           C  
ATOM    396  O   THR B  25      -1.494 -29.676   3.717  1.00 48.19           O  
ATOM    397  CB  THR B  25       0.125 -29.215   0.754  1.00 44.66           C  
ATOM    398  OG1 THR B  25      -0.254 -27.886   1.040  1.00 44.30           O  
ATOM    399  CG2 THR B  25      -0.824 -29.727  -0.339  1.00 45.52           C  
ATOM    400  H   THR B  25       1.336 -31.405   0.803  1.00  0.00           H  
ATOM    401  HA  THR B  25       0.832 -29.572   2.760  1.00  0.00           H  
ATOM    402  HB  THR B  25       1.121 -29.158   0.322  1.00  0.00           H  
ATOM    403  HG1 THR B  25       0.479 -27.470   1.514  1.00  0.00           H  
ATOM    404 HG21 THR B  25      -0.565 -30.743  -0.621  1.00  0.00           H  
ATOM    405 HG22 THR B  25      -1.866 -29.722  -0.018  1.00  0.00           H  
ATOM    406 HG23 THR B  25      -0.755 -29.119  -1.240  1.00  0.00           H  
ATOM    407  N   LEU B  26      -1.874 -31.387   2.291  1.00 48.80           N  
ATOM    408  CA  LEU B  26      -3.208 -31.807   2.718  1.00 51.42           C  
ATOM    409  C   LEU B  26      -3.306 -32.252   4.191  1.00 52.09           C  
ATOM    410  O   LEU B  26      -4.419 -32.395   4.700  1.00 45.40           O  
ATOM    411  CB  LEU B  26      -3.689 -32.952   1.796  1.00 51.37           C  
ATOM    412  CG  LEU B  26      -3.833 -32.580   0.302  1.00 51.20           C  
ATOM    413  CD1 LEU B  26      -4.035 -33.840  -0.552  1.00 51.11           C  
ATOM    414  CD2 LEU B  26      -4.967 -31.571   0.047  1.00 49.03           C  
ATOM    415  H   LEU B  26      -1.468 -31.911   1.528  1.00  0.00           H  
ATOM    416  HA  LEU B  26      -3.877 -30.954   2.612  1.00  0.00           H  
ATOM    417  HB3 LEU B  26      -4.648 -33.334   2.153  1.00  0.00           H  
ATOM    418  HB2 LEU B  26      -2.993 -33.789   1.894  1.00  0.00           H  
ATOM    419  HG  LEU B  26      -2.906 -32.119  -0.036  1.00  0.00           H  
ATOM    420 HD11 LEU B  26      -3.216 -34.546  -0.411  1.00  0.00           H  
ATOM    421 HD12 LEU B  26      -4.965 -34.352  -0.300  1.00  0.00           H  
ATOM    422 HD13 LEU B  26      -4.065 -33.597  -1.614  1.00  0.00           H  
ATOM    423 HD21 LEU B  26      -5.927 -31.951   0.399  1.00  0.00           H  
ATOM    424 HD22 LEU B  26      -4.781 -30.619   0.543  1.00  0.00           H  
ATOM    425 HD23 LEU B  26      -5.067 -31.357  -1.018  1.00  0.00           H  
ATOM    426  N   PHE B  27      -2.183 -32.445   4.893  1.00 53.04           N  
ATOM    427  CA  PHE B  27      -2.170 -32.685   6.336  1.00 53.42           C  
ATOM    428  C   PHE B  27      -1.015 -32.007   7.081  1.00 50.86           C  
ATOM    429  O   PHE B  27      -1.165 -31.734   8.269  1.00 52.15           O  
ATOM    430  CB  PHE B  27      -2.379 -34.176   6.687  1.00  0.00           C  
ATOM    431  CG  PHE B  27      -1.160 -35.079   6.581  1.00  0.00           C  
ATOM    432  CD1 PHE B  27      -0.669 -35.468   5.318  1.00  0.00           C  
ATOM    433  CD2 PHE B  27      -0.532 -35.556   7.752  1.00  0.00           C  
ATOM    434  CE1 PHE B  27       0.436 -36.336   5.226  1.00  0.00           C  
ATOM    435  CE2 PHE B  27       0.573 -36.424   7.660  1.00  0.00           C  
ATOM    436  CZ  PHE B  27       1.056 -36.816   6.396  1.00  0.00           C  
ATOM    437  H   PHE B  27      -1.301 -32.330   4.411  1.00  0.00           H  
ATOM    438  HA  PHE B  27      -3.045 -32.171   6.740  1.00  0.00           H  
ATOM    439  HB2 PHE B  27      -2.749 -34.235   7.712  1.00  0.00           H  
ATOM    440  HB3 PHE B  27      -3.175 -34.599   6.075  1.00  0.00           H  
ATOM    441  HD1 PHE B  27      -1.142 -35.111   4.413  1.00  0.00           H  
ATOM    442  HD2 PHE B  27      -0.894 -35.265   8.728  1.00  0.00           H  
ATOM    443  HE1 PHE B  27       0.807 -36.630   4.254  1.00  0.00           H  
ATOM    444  HE2 PHE B  27       1.048 -36.787   8.561  1.00  0.00           H  
ATOM    445  HZ  PHE B  27       1.906 -37.480   6.324  1.00  0.00           H  
ATOM    446  N   MET B  28       0.120 -31.725   6.425  1.00 49.61           N  
ATOM    447  CA  MET B  28       1.327 -31.231   7.088  1.00 49.00           C  
ATOM    448  C   MET B  28       1.520 -29.714   6.904  1.00 51.82           C  
ATOM    449  O   MET B  28       2.250 -29.114   7.694  1.00 53.00           O  
ATOM    450  CB  MET B  28       2.561 -31.963   6.526  1.00 47.70           C  
ATOM    451  CG  MET B  28       2.478 -33.497   6.610  1.00 52.73           C  
ATOM    452  SD  MET B  28       4.011 -34.376   6.201  1.00 57.56           S  
ATOM    453  CE  MET B  28       4.960 -34.116   7.724  1.00 49.21           C  
ATOM    454  H   MET B  28       0.223 -32.002   5.451  1.00  0.00           H  
ATOM    455  HA  MET B  28       1.286 -31.428   8.161  1.00  0.00           H  
ATOM    456  HB3 MET B  28       3.423 -31.636   7.101  1.00  0.00           H  
ATOM    457  HB2 MET B  28       2.749 -31.660   5.497  1.00  0.00           H  
ATOM    458  HG2 MET B  28       1.712 -33.851   5.921  1.00  0.00           H  
ATOM    459  HG3 MET B  28       2.161 -33.810   7.603  1.00  0.00           H  
ATOM    460  HE1 MET B  28       5.090 -33.056   7.938  1.00  0.00           H  
ATOM    461  HE2 MET B  28       4.462 -34.583   8.574  1.00  0.00           H  
ATOM    462  HE3 MET B  28       5.948 -34.560   7.614  1.00  0.00           H  
ATOM    463  N   ASP B  29       0.866 -29.078   5.918  1.00 46.99           N  
ATOM    464  CA  ASP B  29       0.791 -27.612   5.827  1.00 50.32           C  
ATOM    465  C   ASP B  29      -0.507 -27.184   6.510  1.00 49.43           C  
ATOM    466  O   ASP B  29      -0.480 -26.475   7.513  1.00 50.66           O  
ATOM    467  CB  ASP B  29       0.708 -27.064   4.377  1.00 51.33           C  
ATOM    468  CG  ASP B  29       1.962 -27.150   3.526  1.00 51.08           C  
ATOM    469  OD1 ASP B  29       3.020 -27.584   4.021  1.00 53.22           O  
ATOM    470  OD2 ASP B  29       1.854 -26.778   2.335  1.00 48.55           O1-
ATOM    471  H   ASP B  29       0.260 -29.626   5.324  1.00  0.00           H  
ATOM    472  HA  ASP B  29       1.632 -27.132   6.330  1.00  0.00           H  
ATOM    473  HB3 ASP B  29       0.458 -26.003   4.419  1.00  0.00           H  
ATOM    474  HB2 ASP B  29      -0.103 -27.531   3.822  1.00  0.00           H  
ATOM    475  N   LEU B  30      -1.652 -27.638   5.985  1.00 46.29           N  
ATOM    476  CA  LEU B  30      -2.995 -27.138   6.281  1.00 48.88           C  
ATOM    477  C   LEU B  30      -3.562 -27.640   7.630  1.00 48.67           C  
ATOM    478  O   LEU B  30      -4.764 -27.540   7.879  1.00 55.83           O  
ATOM    479  CB  LEU B  30      -3.923 -27.569   5.119  1.00 49.00           C  
ATOM    480  CG  LEU B  30      -3.563 -26.985   3.730  1.00 49.26           C  
ATOM    481  CD1 LEU B  30      -4.421 -27.635   2.635  1.00 51.85           C  
ATOM    482  CD2 LEU B  30      -3.692 -25.454   3.672  1.00 37.83           C  
ATOM    483  H   LEU B  30      -1.579 -28.251   5.178  1.00  0.00           H  
ATOM    484  HA  LEU B  30      -2.963 -26.050   6.344  1.00  0.00           H  
ATOM    485  HB3 LEU B  30      -4.959 -27.308   5.342  1.00  0.00           H  
ATOM    486  HB2 LEU B  30      -3.902 -28.658   5.056  1.00  0.00           H  
ATOM    487  HG  LEU B  30      -2.526 -27.228   3.499  1.00  0.00           H  
ATOM    488 HD11 LEU B  30      -4.275 -28.714   2.611  1.00  0.00           H  
ATOM    489 HD12 LEU B  30      -5.484 -27.450   2.794  1.00  0.00           H  
ATOM    490 HD13 LEU B  30      -4.159 -27.254   1.647  1.00  0.00           H  
ATOM    491 HD21 LEU B  30      -3.464 -25.078   2.674  1.00  0.00           H  
ATOM    492 HD22 LEU B  30      -4.698 -25.123   3.925  1.00  0.00           H  
ATOM    493 HD23 LEU B  30      -3.000 -24.960   4.351  1.00  0.00           H  
ATOM    494  N   GLN B  31      -2.701 -28.124   8.534  1.00 50.59           N  
ATOM    495  CA  GLN B  31      -2.987 -28.614   9.886  1.00 54.30           C  
ATOM    496  C   GLN B  31      -3.708 -27.595  10.790  1.00 55.69           C  
ATOM    497  O   GLN B  31      -4.367 -27.984  11.751  1.00 58.23           O  
ATOM    498  CB  GLN B  31      -1.660 -29.107  10.514  1.00 50.17           C  
ATOM    499  CG  GLN B  31      -0.558 -28.044  10.761  1.00 57.50           C  
ATOM    500  CD  GLN B  31      -0.644 -27.292  12.093  1.00 58.43           C  
ATOM    501  OE1 GLN B  31      -1.279 -27.739  13.046  1.00 62.09           O  
ATOM    502  NE2 GLN B  31       0.007 -26.141  12.169  1.00 51.70           N  
ATOM    503  H   GLN B  31      -1.728 -28.079   8.263  1.00  0.00           H  
ATOM    504  HA  GLN B  31      -3.655 -29.471   9.778  1.00  0.00           H  
ATOM    505  HB2 GLN B  31      -1.234 -29.864   9.861  1.00  0.00           H  
ATOM    506  HB3 GLN B  31      -1.871 -29.646  11.436  1.00  0.00           H  
ATOM    507  HG3 GLN B  31      -0.527 -27.328   9.943  1.00  0.00           H  
ATOM    508  HG2 GLN B  31       0.409 -28.546  10.746  1.00  0.00           H  
ATOM    509 HE21 GLN B  31       0.067 -25.634  13.044  1.00  0.00           H  
ATOM    510 HE22 GLN B  31       0.532 -25.809  11.375  1.00  0.00           H  
ATOM    511  N   ALA B  32      -3.569 -26.297  10.496  1.00 59.50           N  
ATOM    512  CA  ALA B  32      -4.166 -25.204  11.252  1.00 56.25           C  
ATOM    513  C   ALA B  32      -5.522 -24.767  10.674  1.00 57.32           C  
ATOM    514  O   ALA B  32      -6.145 -23.874  11.245  1.00 66.32           O  
ATOM    515  CB  ALA B  32      -3.241 -23.987  11.144  1.00  0.00           C  
ATOM    516  H   ALA B  32      -2.996 -26.063   9.698  1.00  0.00           H  
ATOM    517  HA2 ALA B  32      -4.287 -25.479  12.301  1.00  0.00           H  
ATOM    518  HB1 ALA B  32      -2.198 -24.251  11.321  1.00  0.00           H  
ATOM    519  HB2 ALA B  32      -3.314 -23.513  10.169  1.00  0.00           H  
ATOM    520  HB3 ALA B  32      -3.524 -23.237  11.880  1.00  0.00           H  
ATOM    521  N   VAL B  33      -5.978 -25.353   9.560  1.00 54.95           N  
ATOM    522  CA  VAL B  33      -7.206 -24.971   8.863  1.00 58.39           C  
ATOM    523  C   VAL B  33      -8.118 -26.194   8.677  1.00 52.96           C  
ATOM    524  O   VAL B  33      -9.293 -26.138   9.039  1.00 50.03           O  
ATOM    525  CB  VAL B  33      -6.912 -24.114   7.599  1.00 51.06           C  
ATOM    526  CG1 VAL B  33      -6.107 -22.842   7.933  1.00 51.22           C  
ATOM    527  CG2 VAL B  33      -6.223 -24.862   6.447  1.00 50.76           C  
ATOM    528  H   VAL B  33      -5.431 -26.107   9.158  1.00  0.00           H  
ATOM    529  HA  VAL B  33      -7.787 -24.319   9.516  1.00  0.00           H  
ATOM    530  HB  VAL B  33      -7.880 -23.787   7.218  1.00  0.00           H  
ATOM    531 HG11 VAL B  33      -5.081 -23.073   8.218  1.00  0.00           H  
ATOM    532 HG12 VAL B  33      -6.062 -22.170   7.075  1.00  0.00           H  
ATOM    533 HG13 VAL B  33      -6.560 -22.290   8.756  1.00  0.00           H  
ATOM    534 HG21 VAL B  33      -5.222 -25.185   6.727  1.00  0.00           H  
ATOM    535 HG22 VAL B  33      -6.789 -25.734   6.122  1.00  0.00           H  
ATOM    536 HG23 VAL B  33      -6.123 -24.210   5.578  1.00  0.00           H  
ATOM    537  N   LEU B  34      -7.567 -27.327   8.223  1.00 54.38           N  
ATOM    538  CA  LEU B  34      -8.221 -28.635   8.244  1.00 55.40           C  
ATOM    539  C   LEU B  34      -8.072 -29.248   9.654  1.00 54.93           C  
ATOM    540  O   LEU B  34      -7.129 -28.903  10.373  1.00 55.00           O  
ATOM    541  CB  LEU B  34      -7.503 -29.585   7.250  1.00 50.77           C  
ATOM    542  CG  LEU B  34      -7.807 -29.328   5.759  1.00 50.11           C  
ATOM    543  CD1 LEU B  34      -6.827 -30.097   4.862  1.00 53.45           C  
ATOM    544  CD2 LEU B  34      -9.247 -29.726   5.393  1.00 57.94           C  
ATOM    545  H   LEU B  34      -6.572 -27.327   8.010  1.00  0.00           H  
ATOM    546  HA  LEU B  34      -9.275 -28.521   7.991  1.00  0.00           H  
ATOM    547  HB3 LEU B  34      -7.757 -30.624   7.467  1.00  0.00           H  
ATOM    548  HB2 LEU B  34      -6.426 -29.526   7.419  1.00  0.00           H  
ATOM    549  HG  LEU B  34      -7.671 -28.266   5.552  1.00  0.00           H  
ATOM    550 HD11 LEU B  34      -6.953 -31.175   4.969  1.00  0.00           H  
ATOM    551 HD12 LEU B  34      -6.973 -29.848   3.811  1.00  0.00           H  
ATOM    552 HD13 LEU B  34      -5.793 -29.865   5.111  1.00  0.00           H  
ATOM    553 HD21 LEU B  34      -9.433 -30.779   5.608  1.00  0.00           H  
ATOM    554 HD22 LEU B  34      -9.986 -29.142   5.938  1.00  0.00           H  
ATOM    555 HD23 LEU B  34      -9.439 -29.579   4.330  1.00  0.00           H  
ATOM    556  N   PRO B  35      -8.955 -30.187  10.058  1.00 55.21           N  
ATOM    557  CA  PRO B  35      -8.771 -30.971  11.283  1.00 57.14           C  
ATOM    558  C   PRO B  35      -7.607 -31.970  11.129  1.00 56.37           C  
ATOM    559  O   PRO B  35      -7.391 -32.532  10.055  1.00 60.38           O  
ATOM    560  CB  PRO B  35     -10.121 -31.670  11.507  1.00 58.69           C  
ATOM    561  CG  PRO B  35     -10.741 -31.775  10.120  1.00 59.07           C  
ATOM    562  CD  PRO B  35     -10.174 -30.583   9.348  1.00 58.50           C  
ATOM    563  HA  PRO B  35      -8.566 -30.306  12.124  1.00  0.00           H  
ATOM    564  HB3 PRO B  35     -10.750 -31.042  12.140  1.00  0.00           H  
ATOM    565  HB2 PRO B  35     -10.031 -32.638  12.004  1.00  0.00           H  
ATOM    566  HG3 PRO B  35     -11.831 -31.794  10.138  1.00  0.00           H  
ATOM    567  HG2 PRO B  35     -10.403 -32.691   9.637  1.00  0.00           H  
ATOM    568  HD2 PRO B  35      -9.977 -30.849   8.309  1.00  0.00           H  
ATOM    569  HD3 PRO B  35     -10.881 -29.752   9.358  1.00  0.00           H  
ATOM    570  N   ARG B  36      -6.873 -32.200  12.219  1.00 58.32           N  
ATOM    571  CA  ARG B  36      -5.835 -33.225  12.343  1.00 59.21           C  
ATOM    572  C   ARG B  36      -6.486 -34.498  12.919  1.00 59.67           C  
ATOM    573  O   ARG B  36      -6.099 -35.615  12.579  1.00 54.63           O  
ATOM    574  CB  ARG B  36      -4.770 -32.721  13.347  1.00 67.89           C  
ATOM    575  CG  ARG B  36      -3.948 -31.522  12.823  1.00 74.18           C  
ATOM    576  CD  ARG B  36      -3.206 -30.743  13.924  1.00 77.34           C  
ATOM    577  NE  ARG B  36      -2.098 -31.507  14.523  1.00 79.41           N  
ATOM    578  CZ  ARG B  36      -0.918 -31.025  14.950  1.00 88.59           C  
ATOM    579  NH1 ARG B  36      -0.081 -31.832  15.598  1.00 88.55           N  
ATOM    580  NH2 ARG B  36      -0.565 -29.755  14.752  1.00 85.35           N1+
ATOM    581  H   ARG B  36      -7.251 -31.841  13.105  1.00  0.00           H  
ATOM    582  HA  ARG B  36      -5.373 -33.453  11.380  1.00  0.00           H  
ATOM    583  HB3 ARG B  36      -4.084 -33.533  13.594  1.00  0.00           H  
ATOM    584  HB2 ARG B  36      -5.258 -32.449  14.285  1.00  0.00           H  
ATOM    585  HG3 ARG B  36      -4.607 -30.818  12.313  1.00  0.00           H  
ATOM    586  HG2 ARG B  36      -3.245 -31.860  12.061  1.00  0.00           H  
ATOM    587  HD2 ARG B  36      -3.895 -30.450  14.717  1.00  0.00           H  
ATOM    588  HD3 ARG B  36      -2.830 -29.814  13.499  1.00  0.00           H  
ATOM    589  HE  ARG B  36      -2.325 -32.470  14.731  1.00  0.00           H  
ATOM    590 HH11 ARG B  36       0.802 -31.498  15.954  1.00  0.00           H  
ATOM    591 HH12 ARG B  36      -0.308 -32.791  15.813  1.00  0.00           H  
ATOM    592 HH21 ARG B  36       0.298 -29.350  15.133  1.00  0.00           H  
ATOM    593 HH22 ARG B  36      -1.091 -29.107  14.162  1.00  0.00           H  
ATOM    594  N   GLU B  37      -7.519 -34.311  13.750  1.00 60.15           N  
ATOM    595  CA  GLU B  37      -8.310 -35.294  14.479  1.00 58.39           C  
ATOM    596  C   GLU B  37      -9.189 -36.178  13.568  1.00 55.29           C  
ATOM    597  O   GLU B  37      -9.704 -37.203  14.011  1.00 61.03           O  
ATOM    598  CB  GLU B  37      -9.228 -34.533  15.472  1.00  0.00           C  
ATOM    599  CG  GLU B  37      -8.546 -33.435  16.330  1.00  0.00           C  
ATOM    600  CD  GLU B  37      -8.597 -32.027  15.734  1.00  0.00           C  
ATOM    601  OE1 GLU B  37      -9.126 -31.121  16.407  1.00  0.00           O  
ATOM    602  OE2 GLU B  37      -8.070 -31.828  14.616  1.00  0.00           O1-
ATOM    603  H   GLU B  37      -7.734 -33.335  13.990  1.00  0.00           H  
ATOM    604  HA  GLU B  37      -7.629 -35.941  15.034  1.00  0.00           H  
ATOM    605  HB2 GLU B  37     -10.065 -34.085  14.932  1.00  0.00           H  
ATOM    606  HB3 GLU B  37      -9.682 -35.263  16.143  1.00  0.00           H  
ATOM    607  HG2 GLU B  37      -9.044 -33.398  17.300  1.00  0.00           H  
ATOM    608  HG3 GLU B  37      -7.510 -33.701  16.542  1.00  0.00           H  
ATOM    609  N   LEU B  38      -9.373 -35.779  12.304  1.00 50.81           N  
ATOM    610  CA  LEU B  38     -10.116 -36.517  11.283  1.00 55.04           C  
ATOM    611  C   LEU B  38      -9.263 -37.670  10.721  1.00 62.51           C  
ATOM    612  O   LEU B  38      -9.796 -38.734  10.400  1.00 62.94           O  
ATOM    613  CB  LEU B  38     -10.476 -35.515  10.159  1.00 55.94           C  
ATOM    614  CG  LEU B  38     -11.308 -36.076   8.978  1.00 54.57           C  
ATOM    615  CD1 LEU B  38     -12.376 -35.068   8.530  1.00 51.06           C  
ATOM    616  CD2 LEU B  38     -10.431 -36.453   7.769  1.00 44.03           C  
ATOM    617  H   LEU B  38      -8.909 -34.926  12.032  1.00  0.00           H  
ATOM    618  HA  LEU B  38     -11.031 -36.926  11.714  1.00  0.00           H  
ATOM    619  HB2 LEU B  38      -9.575 -35.030   9.776  1.00  0.00           H  
ATOM    620  HB3 LEU B  38     -11.049 -34.719  10.635  1.00  0.00           H  
ATOM    621  HG  LEU B  38     -11.838 -36.969   9.313  1.00  0.00           H  
ATOM    622 HD11 LEU B  38     -11.909 -34.150   8.172  1.00  0.00           H  
ATOM    623 HD12 LEU B  38     -12.982 -35.469   7.718  1.00  0.00           H  
ATOM    624 HD13 LEU B  38     -13.054 -34.809   9.343  1.00  0.00           H  
ATOM    625 HD21 LEU B  38      -9.693 -37.216   8.013  1.00  0.00           H  
ATOM    626 HD22 LEU B  38     -11.037 -36.847   6.953  1.00  0.00           H  
ATOM    627 HD23 LEU B  38      -9.888 -35.588   7.385  1.00  0.00           H  
ATOM    628  N   TYR B  39      -7.945 -37.472  10.612  1.00 55.68           N  
ATOM    629  CA  TYR B  39      -7.005 -38.447  10.064  1.00 57.94           C  
ATOM    630  C   TYR B  39      -6.587 -39.445  11.166  1.00 58.10           C  
ATOM    631  O   TYR B  39      -6.551 -39.051  12.339  1.00 59.21           O  
ATOM    632  CB  TYR B  39      -5.744 -37.695   9.588  1.00 54.80           C  
ATOM    633  CG  TYR B  39      -5.973 -36.746   8.418  1.00 52.23           C  
ATOM    634  CD1 TYR B  39      -6.506 -37.232   7.205  1.00 51.75           C  
ATOM    635  CD2 TYR B  39      -5.629 -35.380   8.524  1.00 53.07           C  
ATOM    636  CE1 TYR B  39      -6.679 -36.369   6.107  1.00 52.60           C  
ATOM    637  CE2 TYR B  39      -5.796 -34.517   7.421  1.00 54.42           C  
ATOM    638  CZ  TYR B  39      -6.309 -35.015   6.207  1.00 50.29           C  
ATOM    639  OH  TYR B  39      -6.441 -34.202   5.120  1.00 54.53           O  
ATOM    640  H   TYR B  39      -7.555 -36.620  10.988  1.00  0.00           H  
ATOM    641  HA  TYR B  39      -7.475 -38.955   9.223  1.00  0.00           H  
ATOM    642  HB2 TYR B  39      -4.989 -38.415   9.268  1.00  0.00           H  
ATOM    643  HB3 TYR B  39      -5.291 -37.151  10.419  1.00  0.00           H  
ATOM    644  HD1 TYR B  39      -6.767 -38.275   7.098  1.00  0.00           H  
ATOM    645  HD2 TYR B  39      -5.224 -34.988   9.446  1.00  0.00           H  
ATOM    646  HE1 TYR B  39      -7.072 -36.757   5.178  1.00  0.00           H  
ATOM    647  HE2 TYR B  39      -5.522 -33.476   7.514  1.00  0.00           H  
ATOM    648  HH  TYR B  39      -5.814 -33.476   5.104  1.00  0.00           H  
ATOM    649  N   PRO B  40      -6.274 -40.721  10.831  1.00 57.41           N  
ATOM    650  CA  PRO B  40      -5.752 -41.729  11.773  1.00 61.50           C  
ATOM    651  C   PRO B  40      -4.545 -41.256  12.605  1.00 59.63           C  
ATOM    652  O   PRO B  40      -3.706 -40.489  12.125  1.00 58.45           O  
ATOM    653  CB  PRO B  40      -5.356 -42.936  10.909  1.00 56.98           C  
ATOM    654  CG  PRO B  40      -6.193 -42.808   9.648  1.00 63.10           C  
ATOM    655  CD  PRO B  40      -6.481 -41.313   9.505  1.00 60.04           C  
ATOM    656  HA  PRO B  40      -6.572 -42.003  12.438  1.00  0.00           H  
ATOM    657  HB3 PRO B  40      -5.528 -43.883  11.422  1.00  0.00           H  
ATOM    658  HB2 PRO B  40      -4.298 -42.907  10.643  1.00  0.00           H  
ATOM    659  HG3 PRO B  40      -7.134 -43.342   9.790  1.00  0.00           H  
ATOM    660  HG2 PRO B  40      -5.711 -43.235   8.768  1.00  0.00           H  
ATOM    661  HD2 PRO B  40      -5.795 -40.856   8.789  1.00  0.00           H  
ATOM    662  HD3 PRO B  40      -7.499 -41.164   9.142  1.00  0.00           H  
ATOM    663  N   VAL B  41      -4.449 -41.750  13.845  1.00 65.88           N  
ATOM    664  CA  VAL B  41      -3.448 -41.397  14.856  1.00 68.51           C  
ATOM    665  C   VAL B  41      -1.982 -41.572  14.406  1.00 59.72           C  
ATOM    666  O   VAL B  41      -1.106 -40.854  14.884  1.00 60.47           O  
ATOM    667  CB  VAL B  41      -3.749 -42.160  16.172  1.00 68.85           C  
ATOM    668  CG1 VAL B  41      -5.055 -41.667  16.820  1.00 66.87           C  
ATOM    669  CG2 VAL B  41      -3.771 -43.695  16.013  1.00 76.87           C  
ATOM    670  H   VAL B  41      -5.172 -42.386  14.147  1.00  0.00           H  
ATOM    671  HA  VAL B  41      -3.571 -40.330  15.052  1.00  0.00           H  
ATOM    672  HB  VAL B  41      -2.947 -41.924  16.875  1.00  0.00           H  
ATOM    673 HG11 VAL B  41      -5.925 -41.865  16.193  1.00  0.00           H  
ATOM    674 HG12 VAL B  41      -5.225 -42.153  17.782  1.00  0.00           H  
ATOM    675 HG13 VAL B  41      -5.018 -40.594  17.003  1.00  0.00           H  
ATOM    676 HG21 VAL B  41      -4.569 -44.028  15.350  1.00  0.00           H  
ATOM    677 HG22 VAL B  41      -2.829 -44.074  15.614  1.00  0.00           H  
ATOM    678 HG23 VAL B  41      -3.926 -44.182  16.976  1.00  0.00           H  
ATOM    679  N   GLU B  42      -1.722 -42.466  13.443  1.00 56.48           N  
ATOM    680  CA  GLU B  42      -0.414 -42.713  12.836  1.00 56.50           C  
ATOM    681  C   GLU B  42       0.108 -41.486  12.060  1.00 55.49           C  
ATOM    682  O   GLU B  42       1.309 -41.215  12.067  1.00 51.20           O  
ATOM    683  CB  GLU B  42      -0.527 -43.920  11.877  1.00 57.15           C  
ATOM    684  CG  GLU B  42      -1.053 -45.227  12.520  1.00 66.71           C  
ATOM    685  CD  GLU B  42      -0.155 -45.802  13.616  1.00 68.95           C  
ATOM    686  OE1 GLU B  42       1.078 -45.635  13.539  1.00 60.82           O  
ATOM    687  OE2 GLU B  42      -0.695 -46.450  14.533  1.00 73.24           O1-
ATOM    688  H   GLU B  42      -2.503 -43.004  13.100  1.00  0.00           H  
ATOM    689  HA  GLU B  42       0.301 -42.936  13.631  1.00  0.00           H  
ATOM    690  HB2 GLU B  42       0.449 -44.113  11.428  1.00  0.00           H  
ATOM    691  HB3 GLU B  42      -1.180 -43.661  11.041  1.00  0.00           H  
ATOM    692  HG3 GLU B  42      -1.152 -45.987  11.743  1.00  0.00           H  
ATOM    693  HG2 GLU B  42      -2.058 -45.078  12.916  1.00  0.00           H  
ATOM    694  N   PHE B  43      -0.792 -40.715  11.437  1.00 52.97           N  
ATOM    695  CA  PHE B  43      -0.462 -39.495  10.701  1.00 53.97           C  
ATOM    696  C   PHE B  43      -0.353 -38.306  11.666  1.00 52.21           C  
ATOM    697  O   PHE B  43       0.478 -37.426  11.454  1.00 56.00           O  
ATOM    698  CB  PHE B  43      -1.573 -39.195   9.677  1.00  0.00           C  
ATOM    699  CG  PHE B  43      -1.692 -40.248   8.589  1.00  0.00           C  
ATOM    700  CD1 PHE B  43      -0.754 -40.285   7.535  1.00  0.00           C  
ATOM    701  CD2 PHE B  43      -2.739 -41.191   8.626  1.00  0.00           C  
ATOM    702  CE1 PHE B  43      -0.865 -41.260   6.525  1.00  0.00           C  
ATOM    703  CE2 PHE B  43      -2.848 -42.167   7.617  1.00  0.00           C  
ATOM    704  CZ  PHE B  43      -1.911 -42.201   6.566  1.00  0.00           C  
ATOM    705  H   PHE B  43      -1.772 -40.965  11.509  1.00  0.00           H  
ATOM    706  HA  PHE B  43       0.490 -39.611  10.178  1.00  0.00           H  
ATOM    707  HB2 PHE B  43      -2.536 -39.070  10.173  1.00  0.00           H  
ATOM    708  HB3 PHE B  43      -1.372 -38.240   9.187  1.00  0.00           H  
ATOM    709  HD1 PHE B  43       0.047 -39.560   7.493  1.00  0.00           H  
ATOM    710  HD2 PHE B  43      -3.462 -41.163   9.427  1.00  0.00           H  
ATOM    711  HE1 PHE B  43      -0.149 -41.281   5.716  1.00  0.00           H  
ATOM    712  HE2 PHE B  43      -3.651 -42.889   7.646  1.00  0.00           H  
ATOM    713  HZ  PHE B  43      -1.997 -42.949   5.789  1.00  0.00           H  
ATOM    714  N   ARG B  44      -1.121 -38.304  12.769  1.00 49.53           N  
ATOM    715  CA  ARG B  44      -1.022 -37.299  13.833  1.00 50.55           C  
ATOM    716  C   ARG B  44       0.301 -37.453  14.608  1.00 49.63           C  
ATOM    717  O   ARG B  44       0.911 -36.459  14.999  1.00 55.04           O  
ATOM    718  CB  ARG B  44      -2.192 -37.448  14.827  1.00 50.76           C  
ATOM    719  CG  ARG B  44      -3.592 -37.345  14.196  1.00 57.59           C  
ATOM    720  CD  ARG B  44      -4.707 -37.341  15.257  1.00 65.08           C  
ATOM    721  NE  ARG B  44      -5.848 -38.170  14.849  1.00 74.10           N  
ATOM    722  CZ  ARG B  44      -6.800 -38.688  15.632  1.00 74.97           C  
ATOM    723  NH1 ARG B  44      -7.736 -39.447  15.072  1.00 72.80           N  
ATOM    724  NH2 ARG B  44      -6.820 -38.455  16.944  1.00 73.80           N1+
ATOM    725  H   ARG B  44      -1.770 -39.069  12.885  1.00  0.00           H  
ATOM    726  HA  ARG B  44      -1.051 -36.303  13.387  1.00  0.00           H  
ATOM    727  HB3 ARG B  44      -2.097 -36.670  15.588  1.00  0.00           H  
ATOM    728  HB2 ARG B  44      -2.110 -38.394  15.365  1.00  0.00           H  
ATOM    729  HG3 ARG B  44      -3.740 -38.162  13.489  1.00  0.00           H  
ATOM    730  HG2 ARG B  44      -3.656 -36.428  13.609  1.00  0.00           H  
ATOM    731  HD3 ARG B  44      -5.041 -36.323  15.464  1.00  0.00           H  
ATOM    732  HD2 ARG B  44      -4.325 -37.744  16.196  1.00  0.00           H  
ATOM    733  HE  ARG B  44      -5.941 -38.319  13.837  1.00  0.00           H  
ATOM    734 HH11 ARG B  44      -8.503 -39.852  15.589  1.00  0.00           H  
ATOM    735 HH12 ARG B  44      -7.752 -39.576  14.068  1.00  0.00           H  
ATOM    736 HH21 ARG B  44      -6.127 -37.873  17.389  1.00  0.00           H  
ATOM    737 HH22 ARG B  44      -7.529 -38.842  17.550  1.00  0.00           H  
ATOM    738  N   ASN B  45       0.774 -38.697  14.779  1.00 50.60           N  
ATOM    739  CA  ASN B  45       2.050 -39.044  15.410  1.00 54.41           C  
ATOM    740  C   ASN B  45       3.248 -38.516  14.596  1.00 53.22           C  
ATOM    741  O   ASN B  45       4.258 -38.143  15.187  1.00 50.78           O  
ATOM    742  CB  ASN B  45       2.146 -40.579  15.571  1.00 56.08           C  
ATOM    743  CG  ASN B  45       3.292 -41.016  16.490  1.00 59.14           C  
ATOM    744  OD1 ASN B  45       3.298 -40.695  17.676  1.00 66.62           O  
ATOM    745  ND2 ASN B  45       4.276 -41.736  15.965  1.00 61.17           N  
ATOM    746  H   ASN B  45       0.165 -39.464  14.511  1.00  0.00           H  
ATOM    747  HA  ASN B  45       2.062 -38.581  16.398  1.00  0.00           H  
ATOM    748  HB3 ASN B  45       2.232 -41.066  14.599  1.00  0.00           H  
ATOM    749  HB2 ASN B  45       1.230 -40.960  16.021  1.00  0.00           H  
ATOM    750 HD21 ASN B  45       5.047 -42.038  16.545  1.00  0.00           H  
ATOM    751 HD22 ASN B  45       4.264 -42.008  14.992  1.00  0.00           H  
ATOM    752  N   LEU B  46       3.130 -38.419  13.262  1.00 49.86           N  
ATOM    753  CA  LEU B  46       4.148 -37.825  12.391  1.00 47.32           C  
ATOM    754  C   LEU B  46       4.255 -36.309  12.642  1.00 52.46           C  
ATOM    755  O   LEU B  46       5.361 -35.789  12.786  1.00 54.35           O  
ATOM    756  CB  LEU B  46       3.801 -38.114  10.910  1.00 46.94           C  
ATOM    757  CG  LEU B  46       4.872 -37.684   9.879  1.00 51.12           C  
ATOM    758  CD1 LEU B  46       6.178 -38.483  10.021  1.00 50.55           C  
ATOM    759  CD2 LEU B  46       4.325 -37.799   8.449  1.00 46.55           C  
ATOM    760  H   LEU B  46       2.267 -38.730  12.840  1.00  0.00           H  
ATOM    761  HA  LEU B  46       5.106 -38.288  12.637  1.00  0.00           H  
ATOM    762  HB3 LEU B  46       2.868 -37.609  10.661  1.00  0.00           H  
ATOM    763  HB2 LEU B  46       3.601 -39.179  10.787  1.00  0.00           H  
ATOM    764  HG  LEU B  46       5.109 -36.631  10.034  1.00  0.00           H  
ATOM    765 HD11 LEU B  46       6.664 -38.296  10.979  1.00  0.00           H  
ATOM    766 HD12 LEU B  46       6.003 -39.556   9.936  1.00  0.00           H  
ATOM    767 HD13 LEU B  46       6.895 -38.205   9.248  1.00  0.00           H  
ATOM    768 HD21 LEU B  46       3.448 -37.167   8.314  1.00  0.00           H  
ATOM    769 HD22 LEU B  46       5.065 -37.476   7.716  1.00  0.00           H  
ATOM    770 HD23 LEU B  46       4.041 -38.823   8.207  1.00  0.00           H  
ATOM    771  N   LEU B  47       3.116 -35.610  12.775  1.00 50.46           N  
ATOM    772  CA  LEU B  47       3.062 -34.186  13.119  1.00 54.78           C  
ATOM    773  C   LEU B  47       3.629 -33.948  14.533  1.00 55.23           C  
ATOM    774  O   LEU B  47       4.429 -33.036  14.736  1.00 49.20           O  
ATOM    775  CB  LEU B  47       1.611 -33.652  13.042  1.00  0.00           C  
ATOM    776  CG  LEU B  47       0.858 -33.880  11.711  1.00  0.00           C  
ATOM    777  CD1 LEU B  47      -0.570 -33.318  11.796  1.00  0.00           C  
ATOM    778  CD2 LEU B  47       1.583 -33.306  10.484  1.00  0.00           C  
ATOM    779  H   LEU B  47       2.241 -36.101  12.652  1.00  0.00           H  
ATOM    780  HA  LEU B  47       3.685 -33.637  12.410  1.00  0.00           H  
ATOM    781  HB2 LEU B  47       1.022 -34.098  13.845  1.00  0.00           H  
ATOM    782  HB3 LEU B  47       1.624 -32.584  13.263  1.00  0.00           H  
ATOM    783  HG  LEU B  47       0.766 -34.951  11.552  1.00  0.00           H  
ATOM    784 HD11 LEU B  47      -0.564 -32.239  11.957  1.00  0.00           H  
ATOM    785 HD12 LEU B  47      -1.126 -33.511  10.877  1.00  0.00           H  
ATOM    786 HD13 LEU B  47      -1.127 -33.773  12.615  1.00  0.00           H  
ATOM    787 HD21 LEU B  47       1.002 -33.492   9.581  1.00  0.00           H  
ATOM    788 HD22 LEU B  47       1.724 -32.229  10.560  1.00  0.00           H  
ATOM    789 HD23 LEU B  47       2.560 -33.767  10.336  1.00  0.00           H  
ATOM    790  N   LYS B  48       3.270 -34.815  15.493  1.00 53.35           N  
ATOM    791  CA  LYS B  48       3.766 -34.818  16.870  1.00 51.81           C  
ATOM    792  C   LYS B  48       5.292 -35.036  16.944  1.00 54.01           C  
ATOM    793  O   LYS B  48       5.951 -34.420  17.778  1.00 50.07           O  
ATOM    794  CB  LYS B  48       3.011 -35.902  17.672  1.00  0.00           C  
ATOM    795  CG  LYS B  48       3.194 -35.813  19.200  1.00  0.00           C  
ATOM    796  CD  LYS B  48       2.402 -36.897  19.949  1.00  0.00           C  
ATOM    797  CE  LYS B  48       2.579 -36.814  21.478  1.00  0.00           C  
ATOM    798  NZ  LYS B  48       1.816 -37.857  22.185  1.00  0.00           N1+
ATOM    799  H   LYS B  48       2.576 -35.514  15.243  1.00  0.00           H  
ATOM    800  HA  LYS B  48       3.534 -33.842  17.300  1.00  0.00           H  
ATOM    801  HB2 LYS B  48       1.945 -35.829  17.454  1.00  0.00           H  
ATOM    802  HB3 LYS B  48       3.324 -36.889  17.335  1.00  0.00           H  
ATOM    803  HG2 LYS B  48       4.250 -35.904  19.454  1.00  0.00           H  
ATOM    804  HG3 LYS B  48       2.880 -34.826  19.544  1.00  0.00           H  
ATOM    805  HD2 LYS B  48       1.344 -36.806  19.698  1.00  0.00           H  
ATOM    806  HD3 LYS B  48       2.719 -37.880  19.597  1.00  0.00           H  
ATOM    807  HE2 LYS B  48       3.634 -36.913  21.739  1.00  0.00           H  
ATOM    808  HE3 LYS B  48       2.257 -35.837  21.840  1.00  0.00           H  
ATOM    809  HZ1 LYS B  48       2.115 -38.775  21.908  1.00  0.00           H  
ATOM    810  HZ2 LYS B  48       1.959 -37.771  23.177  1.00  0.00           H  
ATOM    811  HZ3 LYS B  48       0.832 -37.768  22.006  1.00  0.00           H  
ATOM    812  N   TRP B  49       5.856 -35.877  16.064  1.00 53.23           N  
ATOM    813  CA  TRP B  49       7.287 -36.165  15.952  1.00 49.91           C  
ATOM    814  C   TRP B  49       8.067 -34.907  15.532  1.00 49.31           C  
ATOM    815  O   TRP B  49       8.982 -34.485  16.240  1.00 50.00           O  
ATOM    816  CB  TRP B  49       7.503 -37.321  14.953  1.00 52.25           C  
ATOM    817  CG  TRP B  49       8.867 -37.942  14.926  1.00 49.48           C  
ATOM    818  CD1 TRP B  49       9.251 -39.003  15.672  1.00 46.85           C  
ATOM    819  CD2 TRP B  49      10.018 -37.598  14.094  1.00 48.72           C  
ATOM    820  NE1 TRP B  49      10.555 -39.335  15.365  1.00 52.71           N  
ATOM    821  CE2 TRP B  49      11.081 -38.504  14.399  1.00 48.50           C  
ATOM    822  CE3 TRP B  49      10.276 -36.617  13.106  1.00 46.95           C  
ATOM    823  CZ2 TRP B  49      12.333 -38.437  13.764  1.00 49.37           C  
ATOM    824  CZ3 TRP B  49      11.527 -36.543  12.459  1.00 50.94           C  
ATOM    825  CH2 TRP B  49      12.554 -37.450  12.787  1.00 54.50           C  
ATOM    826  H   TRP B  49       5.231 -36.390  15.450  1.00  0.00           H  
ATOM    827  HA  TRP B  49       7.642 -36.485  16.933  1.00  0.00           H  
ATOM    828  HB3 TRP B  49       7.257 -37.018  13.937  1.00  0.00           H  
ATOM    829  HB2 TRP B  49       6.813 -38.128  15.197  1.00  0.00           H  
ATOM    830  HD1 TRP B  49       8.616 -39.509  16.386  1.00  0.00           H  
ATOM    831  HE1 TRP B  49      11.045 -40.111  15.806  1.00  0.00           H  
ATOM    832  HE3 TRP B  49       9.500 -35.915  12.836  1.00  0.00           H  
ATOM    833  HZ2 TRP B  49      13.117 -39.136  14.017  1.00  0.00           H  
ATOM    834  HZ3 TRP B  49      11.698 -35.786  11.706  1.00  0.00           H  
ATOM    835  HH2 TRP B  49      13.511 -37.391  12.288  1.00  0.00           H  
ATOM    836  N   TYR B  50       7.665 -34.244  14.438  1.00 47.51           N  
ATOM    837  CA  TYR B  50       8.279 -32.993  13.978  1.00 49.99           C  
ATOM    838  C   TYR B  50       8.086 -31.840  14.983  1.00 49.10           C  
ATOM    839  O   TYR B  50       8.979 -31.007  15.149  1.00 42.84           O  
ATOM    840  CB  TYR B  50       7.716 -32.594  12.600  1.00 44.38           C  
ATOM    841  CG  TYR B  50       8.239 -33.425  11.441  1.00 42.03           C  
ATOM    842  CD1 TYR B  50       7.376 -34.290  10.738  1.00 42.51           C  
ATOM    843  CD2 TYR B  50       9.592 -33.326  11.051  1.00 39.30           C  
ATOM    844  CE1 TYR B  50       7.864 -35.064   9.670  1.00 46.27           C  
ATOM    845  CE2 TYR B  50      10.075 -34.085   9.967  1.00 44.69           C  
ATOM    846  CZ  TYR B  50       9.209 -34.955   9.274  1.00 46.33           C  
ATOM    847  OH  TYR B  50       9.654 -35.691   8.215  1.00 45.93           O  
ATOM    848  H   TYR B  50       6.894 -34.628  13.901  1.00  0.00           H  
ATOM    849  HA  TYR B  50       9.355 -33.156  13.886  1.00  0.00           H  
ATOM    850  HB3 TYR B  50       7.969 -31.554  12.381  1.00  0.00           H  
ATOM    851  HB2 TYR B  50       6.627 -32.635  12.618  1.00  0.00           H  
ATOM    852  HD1 TYR B  50       6.334 -34.365  11.010  1.00  0.00           H  
ATOM    853  HD2 TYR B  50      10.268 -32.664  11.572  1.00  0.00           H  
ATOM    854  HE1 TYR B  50       7.200 -35.735   9.146  1.00  0.00           H  
ATOM    855  HE2 TYR B  50      11.113 -33.987   9.686  1.00  0.00           H  
ATOM    856  HH  TYR B  50      10.542 -35.471   7.960  1.00  0.00           H  
ATOM    857  N   ALA B  51       6.968 -31.833  15.719  1.00 49.63           N  
ATOM    858  CA  ALA B  51       6.659 -30.866  16.768  1.00 56.67           C  
ATOM    859  C   ALA B  51       7.438 -31.103  18.079  1.00 57.61           C  
ATOM    860  O   ALA B  51       7.309 -30.276  18.981  1.00 56.60           O  
ATOM    861  CB  ALA B  51       5.156 -30.950  17.080  1.00  0.00           C  
ATOM    862  H   ALA B  51       6.257 -32.525  15.506  1.00  0.00           H  
ATOM    863  HA  ALA B  51       6.889 -29.860  16.411  1.00  0.00           H  
ATOM    864  HB1 ALA B  51       4.558 -30.725  16.197  1.00  0.00           H  
ATOM    865  HB2 ALA B  51       4.875 -31.940  17.434  1.00  0.00           H  
ATOM    866  HB3 ALA B  51       4.864 -30.240  17.852  1.00  0.00           H  
ATOM    867  N   LYS B  52       8.246 -32.170  18.206  1.00 54.94           N  
ATOM    868  CA  LYS B  52       8.996 -32.498  19.425  1.00 54.91           C  
ATOM    869  C   LYS B  52      10.480 -32.815  19.176  1.00 57.48           C  
ATOM    870  O   LYS B  52      11.312 -32.479  20.018  1.00 57.35           O  
ATOM    871  CB  LYS B  52       8.250 -33.555  20.274  1.00  0.00           C  
ATOM    872  CG  LYS B  52       8.469 -35.023  19.853  1.00  0.00           C  
ATOM    873  CD  LYS B  52       7.586 -36.008  20.634  1.00  0.00           C  
ATOM    874  CE  LYS B  52       7.853 -37.487  20.292  1.00  0.00           C  
ATOM    875  NZ  LYS B  52       9.120 -37.989  20.856  1.00  0.00           N1+
ATOM    876  H   LYS B  52       8.257 -32.841  17.448  1.00  0.00           H  
ATOM    877  HA  LYS B  52       9.030 -31.601  20.047  1.00  0.00           H  
ATOM    878  HB2 LYS B  52       8.567 -33.450  21.312  1.00  0.00           H  
ATOM    879  HB3 LYS B  52       7.183 -33.330  20.271  1.00  0.00           H  
ATOM    880  HG2 LYS B  52       8.278 -35.131  18.787  1.00  0.00           H  
ATOM    881  HG3 LYS B  52       9.515 -35.285  20.005  1.00  0.00           H  
ATOM    882  HD2 LYS B  52       7.696 -35.848  21.707  1.00  0.00           H  
ATOM    883  HD3 LYS B  52       6.543 -35.784  20.407  1.00  0.00           H  
ATOM    884  HE2 LYS B  52       7.044 -38.097  20.697  1.00  0.00           H  
ATOM    885  HE3 LYS B  52       7.846 -37.643  19.212  1.00  0.00           H  
ATOM    886  HZ1 LYS B  52       9.186 -37.800  21.839  1.00  0.00           H  
ATOM    887  HZ2 LYS B  52       9.186 -38.982  20.722  1.00  0.00           H  
ATOM    888  HZ3 LYS B  52       9.953 -37.582  20.393  1.00  0.00           H  
ATOM    889  N   GLU B  53      10.829 -33.453  18.051  1.00 52.76           N  
ATOM    890  CA  GLU B  53      12.207 -33.832  17.731  1.00 48.84           C  
ATOM    891  C   GLU B  53      12.897 -32.721  16.920  1.00 56.21           C  
ATOM    892  O   GLU B  53      14.081 -32.452  17.130  1.00 56.34           O  
ATOM    893  CB  GLU B  53      12.197 -35.123  16.877  1.00 48.28           C  
ATOM    894  CG  GLU B  53      11.510 -36.339  17.542  1.00 56.73           C  
ATOM    895  CD  GLU B  53      12.101 -36.764  18.883  1.00 59.16           C  
ATOM    896  OE1 GLU B  53      11.311 -37.192  19.750  1.00 62.72           O  
ATOM    897  OE2 GLU B  53      13.334 -36.692  19.054  1.00 64.40           O1-
ATOM    898  H   GLU B  53      10.099 -33.788  17.425  1.00  0.00           H  
ATOM    899  HA  GLU B  53      12.786 -34.001  18.641  1.00  0.00           H  
ATOM    900  HB3 GLU B  53      13.225 -35.396  16.630  1.00  0.00           H  
ATOM    901  HB2 GLU B  53      11.708 -34.940  15.919  1.00  0.00           H  
ATOM    902  HG2 GLU B  53      11.575 -37.192  16.869  1.00  0.00           H  
ATOM    903  HG3 GLU B  53      10.445 -36.145  17.670  1.00  0.00           H  
ATOM    904  N   PHE B  54      12.165 -32.066  16.008  1.00 51.75           N  
ATOM    905  CA  PHE B  54      12.655 -30.938  15.211  1.00 49.62           C  
ATOM    906  C   PHE B  54      12.215 -29.603  15.839  1.00 49.55           C  
ATOM    907  O   PHE B  54      12.973 -28.638  15.772  1.00 49.95           O  
ATOM    908  CB  PHE B  54      12.168 -31.064  13.748  1.00 46.22           C  
ATOM    909  CG  PHE B  54      13.069 -31.947  12.891  1.00 53.42           C  
ATOM    910  CD1 PHE B  54      13.796 -31.388  11.818  1.00 48.80           C  
ATOM    911  CD2 PHE B  54      13.223 -33.321  13.183  1.00 54.96           C  
ATOM    912  CE1 PHE B  54      14.700 -32.177  11.080  1.00 46.21           C  
ATOM    913  CE2 PHE B  54      14.126 -34.109  12.443  1.00 49.18           C  
ATOM    914  CZ  PHE B  54      14.871 -33.536  11.396  1.00 48.65           C  
ATOM    915  H   PHE B  54      11.202 -32.346  15.896  1.00  0.00           H  
ATOM    916  HA  PHE B  54      13.746 -30.923  15.198  1.00  0.00           H  
ATOM    917  HB3 PHE B  54      12.131 -30.075  13.286  1.00  0.00           H  
ATOM    918  HB2 PHE B  54      11.148 -31.442  13.701  1.00  0.00           H  
ATOM    919  HD1 PHE B  54      13.678 -30.346  11.557  1.00  0.00           H  
ATOM    920  HD2 PHE B  54      12.663 -33.780  13.984  1.00  0.00           H  
ATOM    921  HE1 PHE B  54      15.262 -31.737  10.270  1.00  0.00           H  
ATOM    922  HE2 PHE B  54      14.252 -35.155  12.681  1.00  0.00           H  
ATOM    923  HZ  PHE B  54      15.561 -34.143  10.827  1.00  0.00           H  
ATOM    924  N   LYS B  55      11.050 -29.571  16.506  1.00 48.52           N  
ATOM    925  CA  LYS B  55      10.591 -28.549  17.453  1.00 54.76           C  
ATOM    926  C   LYS B  55       9.880 -27.350  16.804  1.00 55.99           C  
ATOM    927  O   LYS B  55       9.999 -26.224  17.286  1.00 57.50           O  
ATOM    928  CB  LYS B  55      11.630 -28.210  18.555  1.00 52.90           C  
ATOM    929  CG  LYS B  55      11.892 -29.396  19.499  1.00 55.95           C  
ATOM    930  CD  LYS B  55      12.707 -29.016  20.741  1.00 63.44           C  
ATOM    931  CE  LYS B  55      13.043 -30.233  21.623  1.00 68.45           C  
ATOM    932  NZ  LYS B  55      13.715 -29.835  22.868  1.00 80.19           N1+
ATOM    933  H   LYS B  55      10.430 -30.359  16.368  1.00  0.00           H  
ATOM    934  HA  LYS B  55       9.766 -29.032  17.979  1.00  0.00           H  
ATOM    935  HB2 LYS B  55      11.265 -27.373  19.149  1.00  0.00           H  
ATOM    936  HB3 LYS B  55      12.565 -27.850  18.126  1.00  0.00           H  
ATOM    937  HG3 LYS B  55      12.403 -30.187  18.949  1.00  0.00           H  
ATOM    938  HG2 LYS B  55      10.938 -29.809  19.828  1.00  0.00           H  
ATOM    939  HD3 LYS B  55      12.161 -28.275  21.324  1.00  0.00           H  
ATOM    940  HD2 LYS B  55      13.626 -28.529  20.421  1.00  0.00           H  
ATOM    941  HE3 LYS B  55      13.689 -30.920  21.074  1.00  0.00           H  
ATOM    942  HE2 LYS B  55      12.139 -30.783  21.884  1.00  0.00           H  
ATOM    943  HZ1 LYS B  55      13.059 -29.377  23.492  1.00  0.00           H  
ATOM    944  HZ2 LYS B  55      14.099 -30.634  23.339  1.00  0.00           H  
ATOM    945  HZ3 LYS B  55      14.494 -29.183  22.650  1.00  0.00           H  
ATOM    946  N   ASP B  56       9.145 -27.581  15.705  1.00 49.72           N  
ATOM    947  CA  ASP B  56       8.377 -26.548  14.989  1.00 51.84           C  
ATOM    948  C   ASP B  56       7.265 -25.959  15.899  1.00 49.63           C  
ATOM    949  O   ASP B  56       6.396 -26.722  16.332  1.00 49.93           O  
ATOM    950  CB  ASP B  56       7.813 -27.147  13.672  1.00 51.22           C  
ATOM    951  CG  ASP B  56       7.011 -26.182  12.781  1.00 49.59           C  
ATOM    952  OD1 ASP B  56       6.214 -25.377  13.306  1.00 41.97           O  
ATOM    953  OD2 ASP B  56       7.169 -26.285  11.547  1.00 41.78           O1-
ATOM    954  H   ASP B  56       9.091 -28.532  15.369  1.00  0.00           H  
ATOM    955  HA  ASP B  56       9.087 -25.777  14.698  1.00  0.00           H  
ATOM    956  HB3 ASP B  56       7.174 -28.001  13.900  1.00  0.00           H  
ATOM    957  HB2 ASP B  56       8.639 -27.544  13.081  1.00  0.00           H  
ATOM    958  N   PRO B  57       7.274 -24.641  16.207  1.00 49.57           N  
ATOM    959  CA  PRO B  57       6.305 -24.021  17.117  1.00 49.86           C  
ATOM    960  C   PRO B  57       4.945 -23.720  16.459  1.00 42.61           C  
ATOM    961  O   PRO B  57       3.953 -23.566  17.171  1.00 42.19           O  
ATOM    962  CB  PRO B  57       6.985 -22.713  17.552  1.00 49.62           C  
ATOM    963  CG  PRO B  57       7.845 -22.320  16.360  1.00 52.32           C  
ATOM    964  CD  PRO B  57       8.269 -23.660  15.765  1.00 48.12           C  
ATOM    965  HA  PRO B  57       6.142 -24.655  17.988  1.00  0.00           H  
ATOM    966  HB3 PRO B  57       7.624 -22.906  18.415  1.00  0.00           H  
ATOM    967  HB2 PRO B  57       6.284 -21.928  17.840  1.00  0.00           H  
ATOM    968  HG3 PRO B  57       8.698 -21.699  16.631  1.00  0.00           H  
ATOM    969  HG2 PRO B  57       7.245 -21.765  15.637  1.00  0.00           H  
ATOM    970  HD2 PRO B  57       8.330 -23.611  14.677  1.00  0.00           H  
ATOM    971  HD3 PRO B  57       9.245 -23.944  16.158  1.00  0.00           H  
ATOM    972  N   LEU B  58       4.866 -23.640  15.126  1.00 43.24           N  
ATOM    973  CA  LEU B  58       3.639 -23.334  14.393  1.00 48.08           C  
ATOM    974  C   LEU B  58       2.847 -24.640  14.199  1.00 48.34           C  
ATOM    975  O   LEU B  58       1.617 -24.634  14.241  1.00 47.37           O  
ATOM    976  CB  LEU B  58       4.000 -22.738  13.011  1.00 46.48           C  
ATOM    977  CG  LEU B  58       4.941 -21.508  13.038  1.00 46.18           C  
ATOM    978  CD1 LEU B  58       5.368 -21.116  11.617  1.00 41.92           C  
ATOM    979  CD2 LEU B  58       4.325 -20.294  13.750  1.00 43.73           C  
ATOM    980  H   LEU B  58       5.647 -23.973  14.557  1.00  0.00           H  
ATOM    981  HA  LEU B  58       3.025 -22.625  14.951  1.00  0.00           H  
ATOM    982  HB2 LEU B  58       3.078 -22.465  12.499  1.00  0.00           H  
ATOM    983  HB3 LEU B  58       4.458 -23.512  12.393  1.00  0.00           H  
ATOM    984  HG  LEU B  58       5.852 -21.781  13.572  1.00  0.00           H  
ATOM    985 HD11 LEU B  58       5.854 -21.949  11.107  1.00  0.00           H  
ATOM    986 HD12 LEU B  58       4.513 -20.812  11.014  1.00  0.00           H  
ATOM    987 HD13 LEU B  58       6.074 -20.285  11.634  1.00  0.00           H  
ATOM    988 HD21 LEU B  58       5.036 -19.468  13.796  1.00  0.00           H  
ATOM    989 HD22 LEU B  58       3.447 -19.933  13.217  1.00  0.00           H  
ATOM    990 HD23 LEU B  58       4.035 -20.525  14.775  1.00  0.00           H  
ATOM    991  N   LEU B  59       3.549 -25.775  14.078  1.00 52.49           N  
ATOM    992  CA  LEU B  59       2.995 -27.128  14.094  1.00 54.71           C  
ATOM    993  C   LEU B  59       2.499 -27.532  15.500  1.00 54.35           C  
ATOM    994  O   LEU B  59       1.633 -28.401  15.619  1.00 57.00           O  
ATOM    995  CB  LEU B  59       4.097 -28.095  13.606  1.00 51.91           C  
ATOM    996  CG  LEU B  59       3.679 -29.556  13.336  1.00 51.96           C  
ATOM    997  CD1 LEU B  59       2.517 -29.666  12.338  1.00 51.65           C  
ATOM    998  CD2 LEU B  59       4.887 -30.354  12.829  1.00 49.26           C  
ATOM    999  H   LEU B  59       4.560 -25.672  13.916  1.00  0.00           H  
ATOM   1000  HA  LEU B  59       2.153 -27.151  13.405  1.00  0.00           H  
ATOM   1001  HB3 LEU B  59       4.910 -28.091  14.333  1.00  0.00           H  
ATOM   1002  HB2 LEU B  59       4.518 -27.694  12.683  1.00  0.00           H  
ATOM   1003  HG  LEU B  59       3.357 -30.015  14.271  1.00  0.00           H  
ATOM   1004 HD11 LEU B  59       2.738 -29.146  11.405  1.00  0.00           H  
ATOM   1005 HD12 LEU B  59       2.311 -30.705  12.096  1.00  0.00           H  
ATOM   1006 HD13 LEU B  59       1.596 -29.255  12.750  1.00  0.00           H  
ATOM   1007 HD21 LEU B  59       4.616 -31.389  12.629  1.00  0.00           H  
ATOM   1008 HD22 LEU B  59       5.287 -29.934  11.905  1.00  0.00           H  
ATOM   1009 HD23 LEU B  59       5.690 -30.359  13.566  1.00  0.00           H  
ATOM   1010  N   GLN B  60       3.008 -26.889  16.561  1.00 52.48           N  
ATOM   1011  CA  GLN B  60       2.519 -27.023  17.933  1.00 60.46           C  
ATOM   1012  C   GLN B  60       1.266 -26.151  18.129  1.00 61.75           C  
ATOM   1013  O   GLN B  60       0.217 -26.669  18.510  1.00 66.35           O  
ATOM   1014  CB  GLN B  60       3.603 -26.547  18.923  1.00 58.36           C  
ATOM   1015  CG  GLN B  60       4.730 -27.569  19.143  1.00 66.93           C  
ATOM   1016  CD  GLN B  60       5.951 -26.968  19.840  1.00 69.07           C  
ATOM   1017  OE1 GLN B  60       5.884 -25.920  20.480  1.00 77.20           O  
ATOM   1018  NE2 GLN B  60       7.089 -27.629  19.711  1.00 77.49           N  
ATOM   1019  H   GLN B  60       3.728 -26.206  16.374  1.00  0.00           H  
ATOM   1020  HA  GLN B  60       2.260 -28.062  18.147  1.00  0.00           H  
ATOM   1021  HB3 GLN B  60       3.155 -26.333  19.893  1.00  0.00           H  
ATOM   1022  HB2 GLN B  60       4.023 -25.602  18.592  1.00  0.00           H  
ATOM   1023  HG3 GLN B  60       5.049 -27.965  18.180  1.00  0.00           H  
ATOM   1024  HG2 GLN B  60       4.362 -28.414  19.726  1.00  0.00           H  
ATOM   1025 HE21 GLN B  60       7.949 -27.289  20.134  1.00  0.00           H  
ATOM   1026 HE22 GLN B  60       7.110 -28.537  19.250  1.00  0.00           H  
ATOM   1027  N   GLU B  61       1.366 -24.838  17.878  1.00 61.45           N  
ATOM   1028  CA  GLU B  61       0.315 -23.857  18.136  1.00 65.25           C  
ATOM   1029  C   GLU B  61       0.319 -22.830  16.982  1.00 65.49           C  
ATOM   1030  O   GLU B  61       1.140 -21.911  17.012  1.00 62.70           O  
ATOM   1031  CB  GLU B  61       0.522 -23.268  19.561  1.00  0.00           C  
ATOM   1032  CG  GLU B  61      -0.778 -23.007  20.350  1.00  0.00           C  
ATOM   1033  CD  GLU B  61      -1.706 -21.997  19.686  1.00  0.00           C  
ATOM   1034  OE1 GLU B  61      -1.486 -20.784  19.869  1.00  0.00           O  
ATOM   1035  OE2 GLU B  61      -2.645 -22.437  18.997  1.00  0.00           O1-
ATOM   1036  H   GLU B  61       2.257 -24.466  17.553  1.00  0.00           H  
ATOM   1037  HA  GLU B  61      -0.645 -24.372  18.150  1.00  0.00           H  
ATOM   1038  HB2 GLU B  61       1.119 -23.954  20.162  1.00  0.00           H  
ATOM   1039  HB3 GLU B  61       1.109 -22.350  19.520  1.00  0.00           H  
ATOM   1040  HG2 GLU B  61      -1.313 -23.947  20.495  1.00  0.00           H  
ATOM   1041  HG3 GLU B  61      -0.530 -22.651  21.351  1.00  0.00           H  
ATOM   1042  N   PRO B  62      -0.534 -22.976  15.942  1.00 54.34           N  
ATOM   1043  CA  PRO B  62      -0.508 -22.093  14.768  1.00 49.59           C  
ATOM   1044  C   PRO B  62      -1.186 -20.727  15.047  1.00 51.45           C  
ATOM   1045  O   PRO B  62      -2.374 -20.708  15.384  1.00 54.77           O  
ATOM   1046  CB  PRO B  62      -1.273 -22.876  13.691  1.00 51.05           C  
ATOM   1047  CG  PRO B  62      -2.208 -23.810  14.448  1.00 53.36           C  
ATOM   1048  CD  PRO B  62      -1.494 -24.070  15.772  1.00 50.11           C  
ATOM   1049  HA  PRO B  62       0.522 -21.981  14.433  1.00  0.00           H  
ATOM   1050  HB3 PRO B  62      -0.568 -23.467  13.108  1.00  0.00           H  
ATOM   1051  HB2 PRO B  62      -1.801 -22.227  12.991  1.00  0.00           H  
ATOM   1052  HG3 PRO B  62      -2.422 -24.730  13.903  1.00  0.00           H  
ATOM   1053  HG2 PRO B  62      -3.157 -23.306  14.635  1.00  0.00           H  
ATOM   1054  HD3 PRO B  62      -2.213 -24.110  16.592  1.00  0.00           H  
ATOM   1055  HD2 PRO B  62      -0.956 -25.019  15.737  1.00  0.00           H  
ATOM   1056  N   PRO B  63      -0.484 -19.583  14.883  1.00 51.93           N  
ATOM   1057  CA  PRO B  63      -1.057 -18.243  15.086  1.00 47.76           C  
ATOM   1058  C   PRO B  63      -1.931 -17.784  13.901  1.00 45.39           C  
ATOM   1059  O   PRO B  63      -1.889 -18.358  12.811  1.00 50.51           O  
ATOM   1060  CB  PRO B  63       0.167 -17.330  15.251  1.00 47.03           C  
ATOM   1061  CG  PRO B  63       1.256 -18.003  14.433  1.00 46.32           C  
ATOM   1062  CD  PRO B  63       0.939 -19.493  14.544  1.00 48.33           C  
ATOM   1063  HA  PRO B  63      -1.660 -18.224  15.996  1.00  0.00           H  
ATOM   1064  HB3 PRO B  63       0.463 -17.307  16.301  1.00  0.00           H  
ATOM   1065  HB2 PRO B  63      -0.005 -16.297  14.945  1.00  0.00           H  
ATOM   1066  HG3 PRO B  63       2.261 -17.759  14.779  1.00  0.00           H  
ATOM   1067  HG2 PRO B  63       1.181 -17.681  13.394  1.00  0.00           H  
ATOM   1068  HD2 PRO B  63       1.173 -20.014  13.617  1.00  0.00           H  
ATOM   1069  HD3 PRO B  63       1.531 -19.940  15.343  1.00  0.00           H  
ATOM   1070  N   ALA B  64      -2.711 -16.714  14.112  1.00 41.27           N  
ATOM   1071  CA  ALA B  64      -3.686 -16.166  13.164  1.00 47.73           C  
ATOM   1072  C   ALA B  64      -3.071 -15.679  11.838  1.00 46.48           C  
ATOM   1073  O   ALA B  64      -3.689 -15.835  10.786  1.00 49.48           O  
ATOM   1074  CB  ALA B  64      -4.450 -15.017  13.840  1.00 39.75           C  
ATOM   1075  H   ALA B  64      -2.675 -16.286  15.027  1.00  0.00           H  
ATOM   1076  HA  ALA B  64      -4.400 -16.955  12.928  1.00  0.00           H  
ATOM   1077  HB1 ALA B  64      -3.776 -14.235  14.189  1.00  0.00           H  
ATOM   1078  HB2 ALA B  64      -5.165 -14.560  13.155  1.00  0.00           H  
ATOM   1079  HB3 ALA B  64      -5.014 -15.375  14.702  1.00  0.00           H  
ATOM   1080  N   TRP B  65      -1.847 -15.133  11.864  1.00 43.44           N  
ATOM   1081  CA  TRP B  65      -1.130 -14.700  10.659  1.00 41.83           C  
ATOM   1082  C   TRP B  65      -0.626 -15.903   9.833  1.00 45.05           C  
ATOM   1083  O   TRP B  65      -0.556 -15.818   8.610  1.00 46.64           O  
ATOM   1084  CB  TRP B  65       0.050 -13.773  11.030  1.00 41.75           C  
ATOM   1085  CG  TRP B  65       1.069 -14.275  12.011  1.00 39.81           C  
ATOM   1086  CD1 TRP B  65       1.094 -13.992  13.333  1.00 37.84           C  
ATOM   1087  CD2 TRP B  65       2.236 -15.116  11.759  1.00 37.74           C  
ATOM   1088  NE1 TRP B  65       2.179 -14.615  13.916  1.00 37.82           N  
ATOM   1089  CE2 TRP B  65       2.922 -15.322  12.994  1.00 36.77           C  
ATOM   1090  CE3 TRP B  65       2.789 -15.725  10.609  1.00 37.05           C  
ATOM   1091  CZ2 TRP B  65       4.085 -16.109  13.084  1.00 39.27           C  
ATOM   1092  CZ3 TRP B  65       3.949 -16.520  10.687  1.00 36.97           C  
ATOM   1093  CH2 TRP B  65       4.593 -16.719  11.922  1.00 36.40           C  
ATOM   1094  H   TRP B  65      -1.380 -15.049  12.756  1.00  0.00           H  
ATOM   1095  HA  TRP B  65      -1.815 -14.128  10.030  1.00  0.00           H  
ATOM   1096  HB2 TRP B  65      -0.352 -12.838  11.421  1.00  0.00           H  
ATOM   1097  HB3 TRP B  65       0.588 -13.491  10.124  1.00  0.00           H  
ATOM   1098  HD1 TRP B  65       0.374 -13.364  13.838  1.00  0.00           H  
ATOM   1099  HE1 TRP B  65       2.403 -14.517  14.901  1.00  0.00           H  
ATOM   1100  HE3 TRP B  65       2.303 -15.586   9.655  1.00  0.00           H  
ATOM   1101  HZ2 TRP B  65       4.581 -16.254  14.032  1.00  0.00           H  
ATOM   1102  HZ3 TRP B  65       4.341 -16.981   9.794  1.00  0.00           H  
ATOM   1103  HH2 TRP B  65       5.477 -17.337  11.979  1.00  0.00           H  
ATOM   1104  N   PHE B  66      -0.334 -17.040  10.477  1.00 46.82           N  
ATOM   1105  CA  PHE B  66       0.076 -18.275   9.810  1.00 45.62           C  
ATOM   1106  C   PHE B  66      -1.165 -18.991   9.247  1.00 45.49           C  
ATOM   1107  O   PHE B  66      -1.134 -19.460   8.110  1.00 45.89           O  
ATOM   1108  CB  PHE B  66       0.805 -19.172  10.829  1.00 43.39           C  
ATOM   1109  CG  PHE B  66       1.322 -20.499  10.299  1.00 43.86           C  
ATOM   1110  CD1 PHE B  66       0.865 -21.705  10.865  1.00 44.97           C  
ATOM   1111  CD2 PHE B  66       2.261 -20.534   9.246  1.00 44.37           C  
ATOM   1112  CE1 PHE B  66       1.351 -22.939  10.394  1.00 43.76           C  
ATOM   1113  CE2 PHE B  66       2.735 -21.770   8.764  1.00 52.62           C  
ATOM   1114  CZ  PHE B  66       2.284 -22.973   9.341  1.00 46.94           C  
ATOM   1115  H   PHE B  66      -0.474 -17.068  11.477  1.00  0.00           H  
ATOM   1116  HA  PHE B  66       0.756 -18.038   8.989  1.00  0.00           H  
ATOM   1117  HB3 PHE B  66       0.148 -19.371  11.673  1.00  0.00           H  
ATOM   1118  HB2 PHE B  66       1.664 -18.635  11.234  1.00  0.00           H  
ATOM   1119  HD1 PHE B  66       0.144 -21.689  11.667  1.00  0.00           H  
ATOM   1120  HD2 PHE B  66       2.626 -19.617   8.807  1.00  0.00           H  
ATOM   1121  HE1 PHE B  66       1.002 -23.858  10.838  1.00  0.00           H  
ATOM   1122  HE2 PHE B  66       3.452 -21.796   7.958  1.00  0.00           H  
ATOM   1123  HZ  PHE B  66       2.655 -23.920   8.976  1.00  0.00           H  
ATOM   1124  N   LYS B  67      -2.291 -18.986   9.982  1.00 44.10           N  
ATOM   1125  CA  LYS B  67      -3.601 -19.429   9.495  1.00 42.52           C  
ATOM   1126  C   LYS B  67      -4.047 -18.629   8.256  1.00 43.91           C  
ATOM   1127  O   LYS B  67      -4.514 -19.219   7.284  1.00 46.34           O  
ATOM   1128  CB  LYS B  67      -4.656 -19.305  10.611  1.00 45.58           C  
ATOM   1129  CG  LYS B  67      -4.569 -20.384  11.704  1.00 55.97           C  
ATOM   1130  CD  LYS B  67      -5.628 -20.151  12.792  1.00 59.48           C  
ATOM   1131  CE  LYS B  67      -5.812 -21.328  13.766  1.00 68.48           C  
ATOM   1132  NZ  LYS B  67      -6.929 -21.088  14.696  1.00 66.67           N1+
ATOM   1133  H   LYS B  67      -2.234 -18.627  10.930  1.00  0.00           H  
ATOM   1134  HA  LYS B  67      -3.519 -20.477   9.199  1.00  0.00           H  
ATOM   1135  HB3 LYS B  67      -5.649 -19.371  10.161  1.00  0.00           H  
ATOM   1136  HB2 LYS B  67      -4.606 -18.314  11.058  1.00  0.00           H  
ATOM   1137  HG3 LYS B  67      -3.573 -20.407  12.148  1.00  0.00           H  
ATOM   1138  HG2 LYS B  67      -4.729 -21.357  11.238  1.00  0.00           H  
ATOM   1139  HD3 LYS B  67      -6.576 -19.965  12.291  1.00  0.00           H  
ATOM   1140  HD2 LYS B  67      -5.386 -19.242  13.346  1.00  0.00           H  
ATOM   1141  HE3 LYS B  67      -4.898 -21.520  14.330  1.00  0.00           H  
ATOM   1142  HE2 LYS B  67      -6.033 -22.235  13.207  1.00  0.00           H  
ATOM   1143  HZ1 LYS B  67      -6.654 -20.537  15.490  1.00  0.00           H  
ATOM   1144  HZ2 LYS B  67      -7.697 -20.635  14.214  1.00  0.00           H  
ATOM   1145  HZ3 LYS B  67      -7.324 -21.989  15.029  1.00  0.00           H  
ATOM   1146  N   SER B  68      -3.844 -17.303   8.269  1.00 37.32           N  
ATOM   1147  CA  SER B  68      -4.050 -16.393   7.144  1.00 37.60           C  
ATOM   1148  C   SER B  68      -3.269 -16.843   5.887  1.00 42.76           C  
ATOM   1149  O   SER B  68      -3.862 -16.983   4.817  1.00 41.75           O  
ATOM   1150  CB  SER B  68      -3.726 -14.948   7.591  1.00 39.59           C  
ATOM   1151  OG  SER B  68      -3.979 -13.968   6.606  1.00 40.19           O  
ATOM   1152  H   SER B  68      -3.519 -16.893   9.139  1.00  0.00           H  
ATOM   1153  HA  SER B  68      -5.109 -16.444   6.907  1.00  0.00           H  
ATOM   1154  HB2 SER B  68      -2.677 -14.861   7.856  1.00  0.00           H  
ATOM   1155  HB3 SER B  68      -4.301 -14.685   8.479  1.00  0.00           H  
ATOM   1156  HG  SER B  68      -4.891 -13.681   6.676  1.00  0.00           H  
ATOM   1157  N   PHE B  69      -1.973 -17.171   6.027  1.00 39.66           N  
ATOM   1158  CA  PHE B  69      -1.139 -17.707   4.950  1.00 41.84           C  
ATOM   1159  C   PHE B  69      -1.637 -19.074   4.451  1.00 46.22           C  
ATOM   1160  O   PHE B  69      -1.668 -19.298   3.243  1.00 47.01           O  
ATOM   1161  CB  PHE B  69       0.328 -17.858   5.407  1.00 42.31           C  
ATOM   1162  CG  PHE B  69       1.117 -16.603   5.745  1.00 40.63           C  
ATOM   1163  CD1 PHE B  69       0.841 -15.359   5.136  1.00 44.37           C  
ATOM   1164  CD2 PHE B  69       2.194 -16.707   6.650  1.00 41.71           C  
ATOM   1165  CE1 PHE B  69       1.645 -14.239   5.421  1.00 38.10           C  
ATOM   1166  CE2 PHE B  69       2.987 -15.584   6.944  1.00 33.83           C  
ATOM   1167  CZ  PHE B  69       2.712 -14.349   6.331  1.00 37.98           C  
ATOM   1168  H   PHE B  69      -1.534 -17.031   6.929  1.00  0.00           H  
ATOM   1169  HA  PHE B  69      -1.193 -17.023   4.102  1.00  0.00           H  
ATOM   1170  HB3 PHE B  69       0.893 -18.347   4.613  1.00  0.00           H  
ATOM   1171  HB2 PHE B  69       0.381 -18.542   6.254  1.00  0.00           H  
ATOM   1172  HD1 PHE B  69       0.034 -15.246   4.429  1.00  0.00           H  
ATOM   1173  HD2 PHE B  69       2.426 -17.653   7.117  1.00  0.00           H  
ATOM   1174  HE1 PHE B  69       1.443 -13.298   4.930  1.00  0.00           H  
ATOM   1175  HE2 PHE B  69       3.811 -15.677   7.636  1.00  0.00           H  
ATOM   1176  HZ  PHE B  69       3.325 -13.490   6.559  1.00  0.00           H  
ATOM   1177  N   LEU B  70      -2.045 -19.979   5.349  1.00 44.17           N  
ATOM   1178  CA  LEU B  70      -2.550 -21.306   4.999  1.00 39.64           C  
ATOM   1179  C   LEU B  70      -3.908 -21.246   4.279  1.00 41.54           C  
ATOM   1180  O   LEU B  70      -4.101 -21.977   3.313  1.00 42.01           O  
ATOM   1181  CB  LEU B  70      -2.652 -22.183   6.262  1.00 42.62           C  
ATOM   1182  CG  LEU B  70      -1.287 -22.629   6.830  1.00 46.51           C  
ATOM   1183  CD1 LEU B  70      -1.467 -23.241   8.219  1.00 45.13           C  
ATOM   1184  CD2 LEU B  70      -0.564 -23.624   5.913  1.00 37.84           C  
ATOM   1185  H   LEU B  70      -1.965 -19.746   6.336  1.00  0.00           H  
ATOM   1186  HA  LEU B  70      -1.851 -21.762   4.297  1.00  0.00           H  
ATOM   1187  HB3 LEU B  70      -3.247 -23.073   6.045  1.00  0.00           H  
ATOM   1188  HB2 LEU B  70      -3.212 -21.641   7.025  1.00  0.00           H  
ATOM   1189  HG  LEU B  70      -0.642 -21.757   6.943  1.00  0.00           H  
ATOM   1190 HD11 LEU B  70      -0.533 -23.659   8.589  1.00  0.00           H  
ATOM   1191 HD12 LEU B  70      -1.787 -22.480   8.930  1.00  0.00           H  
ATOM   1192 HD13 LEU B  70      -2.200 -24.048   8.205  1.00  0.00           H  
ATOM   1193 HD21 LEU B  70      -0.302 -23.182   4.956  1.00  0.00           H  
ATOM   1194 HD22 LEU B  70       0.366 -23.972   6.365  1.00  0.00           H  
ATOM   1195 HD23 LEU B  70      -1.181 -24.496   5.710  1.00  0.00           H  
ATOM   1196  N   PHE B  71      -4.820 -20.346   4.671  1.00 42.46           N  
ATOM   1197  CA  PHE B  71      -6.068 -20.098   3.941  1.00 43.40           C  
ATOM   1198  C   PHE B  71      -5.810 -19.425   2.574  1.00 43.27           C  
ATOM   1199  O   PHE B  71      -6.555 -19.660   1.625  1.00 46.54           O  
ATOM   1200  CB  PHE B  71      -7.027 -19.226   4.783  1.00 43.45           C  
ATOM   1201  CG  PHE B  71      -7.856 -19.976   5.816  1.00 44.30           C  
ATOM   1202  CD1 PHE B  71      -7.740 -19.679   7.190  1.00 51.73           C  
ATOM   1203  CD2 PHE B  71      -8.787 -20.951   5.397  1.00 44.40           C  
ATOM   1204  CE1 PHE B  71      -8.539 -20.357   8.131  1.00 57.52           C  
ATOM   1205  CE2 PHE B  71      -9.583 -21.631   6.337  1.00 58.26           C  
ATOM   1206  CZ  PHE B  71      -9.458 -21.334   7.706  1.00 63.14           C  
ATOM   1207  H   PHE B  71      -4.643 -19.810   5.519  1.00  0.00           H  
ATOM   1208  HA  PHE B  71      -6.545 -21.057   3.739  1.00  0.00           H  
ATOM   1209  HB3 PHE B  71      -7.751 -18.738   4.128  1.00  0.00           H  
ATOM   1210  HB2 PHE B  71      -6.473 -18.417   5.259  1.00  0.00           H  
ATOM   1211  HD1 PHE B  71      -7.048 -18.922   7.527  1.00  0.00           H  
ATOM   1212  HD2 PHE B  71      -8.909 -21.173   4.349  1.00  0.00           H  
ATOM   1213  HE1 PHE B  71      -8.444 -20.130   9.181  1.00  0.00           H  
ATOM   1214  HE2 PHE B  71     -10.297 -22.372   6.006  1.00  0.00           H  
ATOM   1215  HZ  PHE B  71     -10.076 -21.851   8.424  1.00  0.00           H  
ATOM   1216  N   CYS B  72      -4.738 -18.633   2.443  1.00 43.15           N  
ATOM   1217  CA  CYS B  72      -4.310 -18.009   1.190  1.00 39.64           C  
ATOM   1218  C   CYS B  72      -3.658 -19.052   0.246  1.00 41.88           C  
ATOM   1219  O   CYS B  72      -3.838 -18.983  -0.973  1.00 44.32           O  
ATOM   1220  CB  CYS B  72      -3.315 -16.879   1.541  1.00 38.26           C  
ATOM   1221  SG  CYS B  72      -3.143 -15.682   0.196  1.00 45.58           S  
ATOM   1222  H   CYS B  72      -4.192 -18.439   3.275  1.00  0.00           H  
ATOM   1223  HA  CYS B  72      -5.188 -17.580   0.703  1.00  0.00           H  
ATOM   1224  HB3 CYS B  72      -2.330 -17.269   1.796  1.00  0.00           H  
ATOM   1225  HB2 CYS B  72      -3.670 -16.311   2.399  1.00  0.00           H  
ATOM   1226  HG  CYS B  72      -2.642 -16.547  -0.696  1.00  0.00           H  
ATOM   1227  N   GLU B  73      -2.961 -20.059   0.803  1.00 41.00           N  
ATOM   1228  CA  GLU B  73      -2.336 -21.187   0.102  1.00 47.09           C  
ATOM   1229  C   GLU B  73      -3.371 -22.024  -0.678  1.00 42.16           C  
ATOM   1230  O   GLU B  73      -3.050 -22.561  -1.736  1.00 43.55           O  
ATOM   1231  CB  GLU B  73      -1.570 -22.075   1.117  1.00 43.75           C  
ATOM   1232  CG  GLU B  73      -0.569 -23.078   0.495  1.00 45.11           C  
ATOM   1233  CD  GLU B  73      -0.019 -24.105   1.490  1.00 51.68           C  
ATOM   1234  OE1 GLU B  73      -0.488 -24.306   2.605  1.00 49.90           O  
ATOM   1235  OE2 GLU B  73       1.030 -24.803   0.976  1.00 48.79           O  
ATOM   1236  H   GLU B  73      -2.810 -20.009   1.807  1.00  0.00           H  
ATOM   1237  HA  GLU B  73      -1.624 -20.764  -0.609  1.00  0.00           H  
ATOM   1238  HB3 GLU B  73      -2.290 -22.629   1.719  1.00  0.00           H  
ATOM   1239  HB2 GLU B  73      -1.016 -21.447   1.814  1.00  0.00           H  
ATOM   1240  HG3 GLU B  73       0.267 -22.537   0.055  1.00  0.00           H  
ATOM   1241  HG2 GLU B  73      -1.043 -23.642  -0.307  1.00  0.00           H  
ATOM   1242  HE2 GLU B  73       1.345 -25.511   1.568  1.00  0.00           H  
ATOM   1243  N   LEU B  74      -4.622 -22.090  -0.200  1.00 42.25           N  
ATOM   1244  CA  LEU B  74      -5.731 -22.816  -0.824  1.00 42.72           C  
ATOM   1245  C   LEU B  74      -6.141 -22.229  -2.186  1.00 46.13           C  
ATOM   1246  O   LEU B  74      -6.742 -22.933  -2.996  1.00 48.05           O  
ATOM   1247  CB  LEU B  74      -6.981 -22.757   0.081  1.00 46.36           C  
ATOM   1248  CG  LEU B  74      -6.820 -23.327   1.500  1.00 51.50           C  
ATOM   1249  CD1 LEU B  74      -8.074 -23.030   2.331  1.00 53.76           C  
ATOM   1250  CD2 LEU B  74      -6.493 -24.826   1.485  1.00 53.56           C  
ATOM   1251  H   LEU B  74      -4.810 -21.617   0.674  1.00  0.00           H  
ATOM   1252  HA  LEU B  74      -5.429 -23.854  -0.968  1.00  0.00           H  
ATOM   1253  HB3 LEU B  74      -7.801 -23.285  -0.409  1.00  0.00           H  
ATOM   1254  HB2 LEU B  74      -7.313 -21.720   0.153  1.00  0.00           H  
ATOM   1255  HG  LEU B  74      -5.999 -22.812   1.988  1.00  0.00           H  
ATOM   1256 HD11 LEU B  74      -7.929 -23.310   3.374  1.00  0.00           H  
ATOM   1257 HD12 LEU B  74      -8.312 -21.967   2.310  1.00  0.00           H  
ATOM   1258 HD13 LEU B  74      -8.945 -23.563   1.953  1.00  0.00           H  
ATOM   1259 HD21 LEU B  74      -5.475 -25.002   1.138  1.00  0.00           H  
ATOM   1260 HD22 LEU B  74      -6.576 -25.259   2.482  1.00  0.00           H  
ATOM   1261 HD23 LEU B  74      -7.161 -25.379   0.825  1.00  0.00           H  
ATOM   1262  N   VAL B  75      -5.856 -20.945  -2.416  1.00 43.66           N  
ATOM   1263  CA  VAL B  75      -6.280 -20.197  -3.589  1.00 42.03           C  
ATOM   1264  C   VAL B  75      -5.067 -20.044  -4.523  1.00 50.37           C  
ATOM   1265  O   VAL B  75      -5.104 -20.509  -5.659  1.00 53.64           O  
ATOM   1266  CB  VAL B  75      -6.850 -18.823  -3.132  1.00 44.85           C  
ATOM   1267  CG1 VAL B  75      -7.393 -17.997  -4.310  1.00 48.34           C  
ATOM   1268  CG2 VAL B  75      -7.953 -18.969  -2.063  1.00 44.22           C  
ATOM   1269  H   VAL B  75      -5.324 -20.447  -1.713  1.00  0.00           H  
ATOM   1270  HA  VAL B  75      -7.064 -20.733  -4.129  1.00  0.00           H  
ATOM   1271  HB  VAL B  75      -6.047 -18.242  -2.676  1.00  0.00           H  
ATOM   1272 HG11 VAL B  75      -6.609 -17.763  -5.032  1.00  0.00           H  
ATOM   1273 HG12 VAL B  75      -8.186 -18.525  -4.839  1.00  0.00           H  
ATOM   1274 HG13 VAL B  75      -7.794 -17.044  -3.967  1.00  0.00           H  
ATOM   1275 HG21 VAL B  75      -7.572 -19.407  -1.140  1.00  0.00           H  
ATOM   1276 HG22 VAL B  75      -8.375 -18.000  -1.798  1.00  0.00           H  
ATOM   1277 HG23 VAL B  75      -8.768 -19.600  -2.420  1.00  0.00           H  
ATOM   1278  N   PHE B  76      -3.984 -19.416  -4.054  1.00 43.20           N  
ATOM   1279  CA  PHE B  76      -2.910 -18.917  -4.918  1.00 40.97           C  
ATOM   1280  C   PHE B  76      -1.697 -19.863  -4.962  1.00 44.12           C  
ATOM   1281  O   PHE B  76      -0.650 -19.486  -5.490  1.00 46.92           O  
ATOM   1282  CB  PHE B  76      -2.485 -17.526  -4.400  1.00 37.31           C  
ATOM   1283  CG  PHE B  76      -3.598 -16.492  -4.467  1.00 42.87           C  
ATOM   1284  CD1 PHE B  76      -3.994 -15.950  -5.708  1.00 47.97           C  
ATOM   1285  CD2 PHE B  76      -4.265 -16.093  -3.291  1.00 48.30           C  
ATOM   1286  CE1 PHE B  76      -5.052 -15.022  -5.769  1.00 51.21           C  
ATOM   1287  CE2 PHE B  76      -5.314 -15.157  -3.351  1.00 48.26           C  
ATOM   1288  CZ  PHE B  76      -5.710 -14.622  -4.591  1.00 49.29           C  
ATOM   1289  H   PHE B  76      -3.998 -19.086  -3.095  1.00  0.00           H  
ATOM   1290  HA  PHE B  76      -3.264 -18.801  -5.944  1.00  0.00           H  
ATOM   1291  HB3 PHE B  76      -1.652 -17.142  -4.992  1.00  0.00           H  
ATOM   1292  HB2 PHE B  76      -2.109 -17.599  -3.378  1.00  0.00           H  
ATOM   1293  HD1 PHE B  76      -3.493 -16.249  -6.617  1.00  0.00           H  
ATOM   1294  HD2 PHE B  76      -3.983 -16.516  -2.341  1.00  0.00           H  
ATOM   1295  HE1 PHE B  76      -5.359 -14.612  -6.721  1.00  0.00           H  
ATOM   1296  HE2 PHE B  76      -5.820 -14.857  -2.445  1.00  0.00           H  
ATOM   1297  HZ  PHE B  76      -6.519 -13.906  -4.639  1.00  0.00           H  
ATOM   1298  N   GLN B  77      -1.814 -21.086  -4.426  1.00 42.59           N  
ATOM   1299  CA  GLN B  77      -0.755 -22.096  -4.406  1.00 42.93           C  
ATOM   1300  C   GLN B  77      -1.324 -23.479  -4.764  1.00 42.02           C  
ATOM   1301  O   GLN B  77      -1.014 -24.014  -5.827  1.00 41.22           O  
ATOM   1302  CB  GLN B  77       0.059 -22.046  -3.092  1.00 45.34           C  
ATOM   1303  CG  GLN B  77       0.654 -20.659  -2.757  1.00 44.93           C  
ATOM   1304  CD  GLN B  77       1.637 -20.674  -1.589  1.00 46.34           C  
ATOM   1305  OE1 GLN B  77       2.465 -21.572  -1.466  1.00 45.41           O  
ATOM   1306  NE2 GLN B  77       1.570 -19.681  -0.715  1.00 41.48           N  
ATOM   1307  H   GLN B  77      -2.710 -21.331  -4.027  1.00  0.00           H  
ATOM   1308  HA  GLN B  77      -0.050 -21.874  -5.210  1.00  0.00           H  
ATOM   1309  HB3 GLN B  77       0.860 -22.782  -3.162  1.00  0.00           H  
ATOM   1310  HB2 GLN B  77      -0.557 -22.373  -2.259  1.00  0.00           H  
ATOM   1311  HG3 GLN B  77      -0.153 -19.959  -2.536  1.00  0.00           H  
ATOM   1312  HG2 GLN B  77       1.182 -20.261  -3.621  1.00  0.00           H  
ATOM   1313 HE21 GLN B  77       2.123 -19.742   0.144  1.00  0.00           H  
ATOM   1314 HE22 GLN B  77       0.954 -18.886  -0.858  1.00  0.00           H  
ATOM   1315  N   LEU B  78      -2.187 -24.038  -3.905  1.00 40.58           N  
ATOM   1316  CA  LEU B  78      -2.827 -25.359  -3.997  1.00 44.25           C  
ATOM   1317  C   LEU B  78      -3.284 -25.831  -5.403  1.00 43.74           C  
ATOM   1318  O   LEU B  78      -2.822 -26.886  -5.841  1.00 44.53           O  
ATOM   1319  CB  LEU B  78      -3.875 -25.525  -2.872  1.00 41.84           C  
ATOM   1320  CG  LEU B  78      -4.585 -26.896  -2.780  1.00 48.89           C  
ATOM   1321  CD1 LEU B  78      -3.603 -28.048  -2.505  1.00 38.68           C  
ATOM   1322  CD2 LEU B  78      -5.677 -26.860  -1.701  1.00 54.37           C  
ATOM   1323  H   LEU B  78      -2.415 -23.498  -3.070  1.00  0.00           H  
ATOM   1324  HA  LEU B  78      -2.015 -26.035  -3.737  1.00  0.00           H  
ATOM   1325  HB3 LEU B  78      -4.631 -24.751  -2.984  1.00  0.00           H  
ATOM   1326  HB2 LEU B  78      -3.394 -25.324  -1.913  1.00  0.00           H  
ATOM   1327  HG  LEU B  78      -5.085 -27.101  -3.728  1.00  0.00           H  
ATOM   1328 HD11 LEU B  78      -3.040 -27.880  -1.586  1.00  0.00           H  
ATOM   1329 HD12 LEU B  78      -4.131 -28.997  -2.399  1.00  0.00           H  
ATOM   1330 HD13 LEU B  78      -2.888 -28.173  -3.317  1.00  0.00           H  
ATOM   1331 HD21 LEU B  78      -6.427 -26.099  -1.920  1.00  0.00           H  
ATOM   1332 HD22 LEU B  78      -6.195 -27.817  -1.631  1.00  0.00           H  
ATOM   1333 HD23 LEU B  78      -5.257 -26.643  -0.718  1.00  0.00           H  
ATOM   1334  N   PRO B  79      -4.140 -25.089  -6.143  1.00 42.61           N  
ATOM   1335  CA  PRO B  79      -4.584 -25.504  -7.480  1.00 41.09           C  
ATOM   1336  C   PRO B  79      -3.533 -25.302  -8.588  1.00 45.34           C  
ATOM   1337  O   PRO B  79      -3.716 -25.836  -9.681  1.00 50.43           O  
ATOM   1338  CB  PRO B  79      -5.843 -24.667  -7.752  1.00 39.59           C  
ATOM   1339  CG  PRO B  79      -5.613 -23.395  -6.959  1.00 47.43           C  
ATOM   1340  CD  PRO B  79      -4.810 -23.852  -5.742  1.00 46.75           C  
ATOM   1341  HA  PRO B  79      -4.852 -26.560  -7.463  1.00  0.00           H  
ATOM   1342  HB3 PRO B  79      -6.720 -25.186  -7.364  1.00  0.00           H  
ATOM   1343  HB2 PRO B  79      -6.025 -24.474  -8.811  1.00  0.00           H  
ATOM   1344  HG3 PRO B  79      -6.536 -22.880  -6.691  1.00  0.00           H  
ATOM   1345  HG2 PRO B  79      -5.007 -22.706  -7.548  1.00  0.00           H  
ATOM   1346  HD2 PRO B  79      -4.122 -23.074  -5.415  1.00  0.00           H  
ATOM   1347  HD3 PRO B  79      -5.492 -24.077  -4.925  1.00  0.00           H  
ATOM   1348  N   PHE B  80      -2.426 -24.585  -8.336  1.00 43.08           N  
ATOM   1349  CA  PHE B  80      -1.325 -24.443  -9.288  1.00 45.36           C  
ATOM   1350  C   PHE B  80      -0.379 -25.658  -9.192  1.00 43.17           C  
ATOM   1351  O   PHE B  80       0.147 -26.087 -10.219  1.00 43.59           O  
ATOM   1352  CB  PHE B  80      -0.553 -23.133  -8.995  1.00 36.40           C  
ATOM   1353  CG  PHE B  80       0.599 -22.815  -9.938  1.00 36.99           C  
ATOM   1354  CD1 PHE B  80       0.411 -22.848 -11.337  1.00 36.42           C  
ATOM   1355  CD2 PHE B  80       1.872 -22.500  -9.415  1.00 37.97           C  
ATOM   1356  CE1 PHE B  80       1.491 -22.591 -12.201  1.00 44.95           C  
ATOM   1357  CE2 PHE B  80       2.947 -22.226 -10.281  1.00 40.30           C  
ATOM   1358  CZ  PHE B  80       2.757 -22.272 -11.675  1.00 38.95           C  
ATOM   1359  H   PHE B  80      -2.274 -24.223  -7.401  1.00  0.00           H  
ATOM   1360  HA  PHE B  80      -1.728 -24.395 -10.300  1.00  0.00           H  
ATOM   1361  HB3 PHE B  80      -0.159 -23.149  -7.981  1.00  0.00           H  
ATOM   1362  HB2 PHE B  80      -1.243 -22.290  -9.034  1.00  0.00           H  
ATOM   1363  HD1 PHE B  80      -0.556 -23.083 -11.760  1.00  0.00           H  
ATOM   1364  HD2 PHE B  80       2.036 -22.473  -8.347  1.00  0.00           H  
ATOM   1365  HE1 PHE B  80       1.344 -22.633 -13.271  1.00  0.00           H  
ATOM   1366  HE2 PHE B  80       3.919 -21.991  -9.873  1.00  0.00           H  
ATOM   1367  HZ  PHE B  80       3.584 -22.067 -12.340  1.00  0.00           H  
ATOM   1368  N   PHE B  81      -0.215 -26.259  -7.997  1.00 39.01           N  
ATOM   1369  CA  PHE B  81       0.572 -27.477  -7.737  1.00 47.37           C  
ATOM   1370  C   PHE B  81       0.435 -28.605  -8.789  1.00 45.02           C  
ATOM   1371  O   PHE B  81       1.459 -28.975  -9.363  1.00 43.71           O  
ATOM   1372  CB  PHE B  81       0.395 -28.013  -6.295  1.00 44.76           C  
ATOM   1373  CG  PHE B  81       0.793 -27.144  -5.109  1.00 43.89           C  
ATOM   1374  CD1 PHE B  81       1.680 -26.052  -5.234  1.00 40.53           C  
ATOM   1375  CD2 PHE B  81       0.282 -27.473  -3.835  1.00 43.55           C  
ATOM   1376  CE1 PHE B  81       2.042 -25.304  -4.098  1.00 40.10           C  
ATOM   1377  CE2 PHE B  81       0.630 -26.711  -2.703  1.00 47.13           C  
ATOM   1378  CZ  PHE B  81       1.514 -25.625  -2.834  1.00 39.90           C  
ATOM   1379  H   PHE B  81      -0.670 -25.835  -7.198  1.00  0.00           H  
ATOM   1380  HA  PHE B  81       1.609 -27.157  -7.830  1.00  0.00           H  
ATOM   1381  HB3 PHE B  81       0.979 -28.931  -6.201  1.00  0.00           H  
ATOM   1382  HB2 PHE B  81      -0.638 -28.312  -6.137  1.00  0.00           H  
ATOM   1383  HD1 PHE B  81       2.095 -25.768  -6.189  1.00  0.00           H  
ATOM   1384  HD2 PHE B  81      -0.391 -28.312  -3.719  1.00  0.00           H  
ATOM   1385  HE1 PHE B  81       2.730 -24.482  -4.202  1.00  0.00           H  
ATOM   1386  HE2 PHE B  81       0.226 -26.960  -1.731  1.00  0.00           H  
ATOM   1387  HZ  PHE B  81       1.788 -25.043  -1.964  1.00  0.00           H  
ATOM   1388  N   PRO B  82      -0.776 -29.128  -9.111  1.00 43.29           N  
ATOM   1389  CA  PRO B  82      -0.934 -30.171 -10.131  1.00 43.80           C  
ATOM   1390  C   PRO B  82      -0.670 -29.710 -11.575  1.00 46.32           C  
ATOM   1391  O   PRO B  82      -0.166 -30.512 -12.360  1.00 47.78           O  
ATOM   1392  CB  PRO B  82      -2.363 -30.700  -9.965  1.00 41.41           C  
ATOM   1393  CG  PRO B  82      -3.122 -29.567  -9.309  1.00 46.00           C  
ATOM   1394  CD  PRO B  82      -2.070 -28.813  -8.501  1.00 39.98           C  
ATOM   1395  HA  PRO B  82      -0.244 -30.983  -9.905  1.00  0.00           H  
ATOM   1396  HB3 PRO B  82      -2.357 -31.569  -9.306  1.00  0.00           H  
ATOM   1397  HB2 PRO B  82      -2.828 -31.001 -10.905  1.00  0.00           H  
ATOM   1398  HG3 PRO B  82      -3.951 -29.920  -8.698  1.00  0.00           H  
ATOM   1399  HG2 PRO B  82      -3.530 -28.909 -10.079  1.00  0.00           H  
ATOM   1400  HD3 PRO B  82      -2.287 -27.751  -8.477  1.00  0.00           H  
ATOM   1401  HD2 PRO B  82      -2.088 -29.185  -7.477  1.00  0.00           H  
ATOM   1402  N   ILE B  83      -0.965 -28.453 -11.938  1.00 47.97           N  
ATOM   1403  CA  ILE B  83      -0.706 -27.886 -13.271  1.00 39.45           C  
ATOM   1404  C   ILE B  83       0.814 -27.847 -13.535  1.00 41.49           C  
ATOM   1405  O   ILE B  83       1.286 -28.211 -14.612  1.00 43.33           O  
ATOM   1406  CB  ILE B  83      -1.346 -26.465 -13.379  1.00 47.65           C  
ATOM   1407  CG1 ILE B  83      -2.874 -26.511 -13.141  1.00 46.38           C  
ATOM   1408  CG2 ILE B  83      -1.041 -25.771 -14.728  1.00 46.65           C  
ATOM   1409  CD1 ILE B  83      -3.535 -25.132 -12.995  1.00 52.27           C  
ATOM   1410  H   ILE B  83      -1.335 -27.824 -11.239  1.00  0.00           H  
ATOM   1411  HA  ILE B  83      -1.164 -28.535 -14.018  1.00  0.00           H  
ATOM   1412  HB  ILE B  83      -0.908 -25.841 -12.599  1.00  0.00           H  
ATOM   1413 HG13 ILE B  83      -3.102 -27.069 -12.233  1.00  0.00           H  
ATOM   1414 HG12 ILE B  83      -3.350 -27.054 -13.957  1.00  0.00           H  
ATOM   1415 HG21 ILE B  83      -1.477 -24.774 -14.780  1.00  0.00           H  
ATOM   1416 HG22 ILE B  83       0.028 -25.635 -14.891  1.00  0.00           H  
ATOM   1417 HG23 ILE B  83      -1.432 -26.349 -15.565  1.00  0.00           H  
ATOM   1418 HD11 ILE B  83      -4.561 -25.239 -12.647  1.00  0.00           H  
ATOM   1419 HD12 ILE B  83      -3.013 -24.516 -12.265  1.00  0.00           H  
ATOM   1420 HD13 ILE B  83      -3.567 -24.588 -13.938  1.00  0.00           H  
ATOM   1421  N   ALA B  84       1.582 -27.456 -12.515  1.00 39.39           N  
ATOM   1422  CA  ALA B  84       3.025 -27.287 -12.562  1.00 43.39           C  
ATOM   1423  C   ALA B  84       3.809 -28.613 -12.413  1.00 43.33           C  
ATOM   1424  O   ALA B  84       5.033 -28.576 -12.311  1.00 44.84           O  
ATOM   1425  CB  ALA B  84       3.393 -26.326 -11.425  1.00 43.62           C  
ATOM   1426  H   ALA B  84       1.113 -27.168 -11.661  1.00  0.00           H  
ATOM   1427  HA  ALA B  84       3.304 -26.827 -13.511  1.00  0.00           H  
ATOM   1428  HB1 ALA B  84       4.453 -26.077 -11.456  1.00  0.00           H  
ATOM   1429  HB2 ALA B  84       2.847 -25.386 -11.505  1.00  0.00           H  
ATOM   1430  HB3 ALA B  84       3.170 -26.754 -10.448  1.00  0.00           H  
ATOM   1431  N   THR B  85       3.155 -29.786 -12.435  1.00 42.73           N  
ATOM   1432  CA  THR B  85       3.829 -31.086 -12.503  1.00 47.79           C  
ATOM   1433  C   THR B  85       4.288 -31.332 -13.959  1.00 49.10           C  
ATOM   1434  O   THR B  85       5.438 -31.057 -14.312  1.00 54.49           O  
ATOM   1435  CB  THR B  85       2.903 -32.218 -11.958  1.00  0.00           C  
ATOM   1436  OG1 THR B  85       1.689 -32.406 -12.678  1.00  0.00           O  
ATOM   1437  CG2 THR B  85       2.559 -32.053 -10.480  1.00  0.00           C  
ATOM   1438  H   THR B  85       2.152 -29.758 -12.542  1.00  0.00           H  
ATOM   1439  HA  THR B  85       4.726 -31.065 -11.878  1.00  0.00           H  
ATOM   1440  HB  THR B  85       3.454 -33.156 -12.046  1.00  0.00           H  
ATOM   1441  HG1 THR B  85       1.094 -31.669 -12.512  1.00  0.00           H  
ATOM   1442 HG21 THR B  85       3.465 -31.933  -9.891  1.00  0.00           H  
ATOM   1443 HG22 THR B  85       1.955 -31.169 -10.315  1.00  0.00           H  
ATOM   1444 HG23 THR B  85       2.009 -32.910 -10.090  1.00  0.00           H  
ATOM   1445  N   TYR B  86       3.372 -31.819 -14.808  1.00 51.00           N  
ATOM   1446  CA  TYR B  86       3.529 -32.160 -16.223  1.00 52.36           C  
ATOM   1447  C   TYR B  86       4.189 -31.065 -17.076  1.00 48.90           C  
ATOM   1448  O   TYR B  86       4.953 -31.393 -17.982  1.00 56.53           O  
ATOM   1449  CB  TYR B  86       2.192 -32.667 -16.808  1.00 56.06           C  
ATOM   1450  CG  TYR B  86       1.025 -31.689 -16.801  1.00 58.06           C  
ATOM   1451  CD1 TYR B  86       0.847 -30.783 -17.869  1.00 56.97           C  
ATOM   1452  CD2 TYR B  86       0.098 -31.695 -15.736  1.00 53.70           C  
ATOM   1453  CE1 TYR B  86      -0.238 -29.885 -17.867  1.00 51.22           C  
ATOM   1454  CE2 TYR B  86      -0.990 -30.801 -15.740  1.00 62.92           C  
ATOM   1455  CZ  TYR B  86      -1.158 -29.894 -16.801  1.00 60.68           C  
ATOM   1456  OH  TYR B  86      -2.218 -29.036 -16.788  1.00 62.58           O  
ATOM   1457  H   TYR B  86       2.474 -32.028 -14.380  1.00  0.00           H  
ATOM   1458  HA  TYR B  86       4.210 -33.010 -16.252  1.00  0.00           H  
ATOM   1459  HB3 TYR B  86       1.893 -33.571 -16.277  1.00  0.00           H  
ATOM   1460  HB2 TYR B  86       2.357 -32.988 -17.839  1.00  0.00           H  
ATOM   1461  HD1 TYR B  86       1.545 -30.767 -18.694  1.00  0.00           H  
ATOM   1462  HD2 TYR B  86       0.209 -32.387 -14.914  1.00  0.00           H  
ATOM   1463  HE1 TYR B  86      -0.352 -29.195 -18.691  1.00  0.00           H  
ATOM   1464  HE2 TYR B  86      -1.694 -30.804 -14.922  1.00  0.00           H  
ATOM   1465  HH  TYR B  86      -2.239 -28.462 -17.545  1.00  0.00           H  
ATOM   1466  N   ALA B  87       3.959 -29.788 -16.732  1.00 46.50           N  
ATOM   1467  CA  ALA B  87       4.576 -28.591 -17.305  1.00 50.81           C  
ATOM   1468  C   ALA B  87       6.101 -28.702 -17.459  1.00 48.90           C  
ATOM   1469  O   ALA B  87       6.632 -28.521 -18.556  1.00 53.12           O  
ATOM   1470  CB  ALA B  87       4.177 -27.361 -16.478  1.00 44.65           C  
ATOM   1471  H   ALA B  87       3.295 -29.643 -15.984  1.00  0.00           H  
ATOM   1472  HA  ALA B  87       4.160 -28.458 -18.300  1.00  0.00           H  
ATOM   1473  HB1 ALA B  87       4.596 -26.451 -16.906  1.00  0.00           H  
ATOM   1474  HB2 ALA B  87       3.094 -27.235 -16.452  1.00  0.00           H  
ATOM   1475  HB3 ALA B  87       4.535 -27.434 -15.451  1.00  0.00           H  
ATOM   1476  N   PHE B  88       6.786 -29.057 -16.366  1.00 45.65           N  
ATOM   1477  CA  PHE B  88       8.236 -29.209 -16.322  1.00 47.33           C  
ATOM   1478  C   PHE B  88       8.636 -30.692 -16.433  1.00 55.79           C  
ATOM   1479  O   PHE B  88       9.685 -30.985 -17.007  1.00 54.72           O  
ATOM   1480  CB  PHE B  88       8.766 -28.648 -14.989  1.00 46.77           C  
ATOM   1481  CG  PHE B  88       8.442 -27.185 -14.730  1.00 46.87           C  
ATOM   1482  CD1 PHE B  88       9.001 -26.174 -15.541  1.00 41.04           C  
ATOM   1483  CD2 PHE B  88       7.580 -26.831 -13.672  1.00 43.39           C  
ATOM   1484  CE1 PHE B  88       8.677 -24.823 -15.307  1.00 43.13           C  
ATOM   1485  CE2 PHE B  88       7.250 -25.482 -13.444  1.00 40.55           C  
ATOM   1486  CZ  PHE B  88       7.795 -24.478 -14.267  1.00 43.23           C  
ATOM   1487  H   PHE B  88       6.265 -29.233 -15.517  1.00  0.00           H  
ATOM   1488  HA  PHE B  88       8.708 -28.662 -17.141  1.00  0.00           H  
ATOM   1489  HB3 PHE B  88       9.852 -28.724 -14.991  1.00  0.00           H  
ATOM   1490  HB2 PHE B  88       8.419 -29.253 -14.152  1.00  0.00           H  
ATOM   1491  HD1 PHE B  88       9.678 -26.428 -16.345  1.00  0.00           H  
ATOM   1492  HD2 PHE B  88       7.167 -27.593 -13.029  1.00  0.00           H  
ATOM   1493  HE1 PHE B  88       9.107 -24.047 -15.924  1.00  0.00           H  
ATOM   1494  HE2 PHE B  88       6.581 -25.218 -12.637  1.00  0.00           H  
ATOM   1495  HZ  PHE B  88       7.544 -23.442 -14.092  1.00  0.00           H  
ATOM   1496  N   LEU B  89       7.818 -31.645 -15.948  1.00 54.03           N  
ATOM   1497  CA  LEU B  89       8.134 -33.079 -16.006  1.00 55.14           C  
ATOM   1498  C   LEU B  89       8.123 -33.623 -17.448  1.00 58.07           C  
ATOM   1499  O   LEU B  89       8.994 -34.422 -17.790  1.00 57.09           O  
ATOM   1500  CB  LEU B  89       7.165 -33.908 -15.131  1.00  0.00           C  
ATOM   1501  CG  LEU B  89       7.315 -33.699 -13.608  1.00  0.00           C  
ATOM   1502  CD1 LEU B  89       6.162 -34.360 -12.841  1.00  0.00           C  
ATOM   1503  CD2 LEU B  89       8.660 -34.218 -13.073  1.00  0.00           C  
ATOM   1504  H   LEU B  89       6.965 -31.365 -15.471  1.00  0.00           H  
ATOM   1505  HA  LEU B  89       9.151 -33.217 -15.634  1.00  0.00           H  
ATOM   1506  HB2 LEU B  89       6.143 -33.688 -15.430  1.00  0.00           H  
ATOM   1507  HB3 LEU B  89       7.302 -34.970 -15.342  1.00  0.00           H  
ATOM   1508  HG  LEU B  89       7.255 -32.633 -13.406  1.00  0.00           H  
ATOM   1509 HD11 LEU B  89       6.218 -35.446 -12.898  1.00  0.00           H  
ATOM   1510 HD12 LEU B  89       6.182 -34.082 -11.786  1.00  0.00           H  
ATOM   1511 HD13 LEU B  89       5.196 -34.064 -13.244  1.00  0.00           H  
ATOM   1512 HD21 LEU B  89       9.507 -33.656 -13.465  1.00  0.00           H  
ATOM   1513 HD22 LEU B  89       8.703 -34.140 -11.989  1.00  0.00           H  
ATOM   1514 HD23 LEU B  89       8.807 -35.268 -13.327  1.00  0.00           H  
ATOM   1515  N   LYS B  90       7.210 -33.157 -18.315  1.00 55.91           N  
ATOM   1516  CA  LYS B  90       7.261 -33.421 -19.756  1.00 54.63           C  
ATOM   1517  C   LYS B  90       8.168 -32.371 -20.436  1.00 58.87           C  
ATOM   1518  O   LYS B  90       8.881 -32.691 -21.386  1.00 62.08           O  
ATOM   1519  CB  LYS B  90       5.833 -33.327 -20.345  1.00 53.88           C  
ATOM   1520  CG  LYS B  90       5.717 -33.903 -21.769  1.00 56.02           C  
ATOM   1521  CD  LYS B  90       4.285 -33.867 -22.324  1.00 60.19           C  
ATOM   1522  CE  LYS B  90       4.225 -34.326 -23.795  1.00 67.58           C  
ATOM   1523  NZ  LYS B  90       2.865 -34.255 -24.351  1.00 69.75           N1+
ATOM   1524  H   LYS B  90       6.507 -32.500 -17.987  1.00  0.00           H  
ATOM   1525  HA  LYS B  90       7.660 -34.420 -19.942  1.00  0.00           H  
ATOM   1526  HB3 LYS B  90       5.486 -32.292 -20.348  1.00  0.00           H  
ATOM   1527  HB2 LYS B  90       5.145 -33.873 -19.697  1.00  0.00           H  
ATOM   1528  HG3 LYS B  90       6.082 -34.932 -21.778  1.00  0.00           H  
ATOM   1529  HG2 LYS B  90       6.370 -33.344 -22.442  1.00  0.00           H  
ATOM   1530  HD3 LYS B  90       3.893 -32.853 -22.242  1.00  0.00           H  
ATOM   1531  HD2 LYS B  90       3.641 -34.498 -21.710  1.00  0.00           H  
ATOM   1532  HE3 LYS B  90       4.586 -35.352 -23.883  1.00  0.00           H  
ATOM   1533  HE2 LYS B  90       4.882 -33.709 -24.410  1.00  0.00           H  
ATOM   1534  HZ1 LYS B  90       2.226 -34.827 -23.830  1.00  0.00           H  
ATOM   1535  HZ2 LYS B  90       2.530 -33.309 -24.374  1.00  0.00           H  
ATOM   1536  HZ3 LYS B  90       2.870 -34.605 -25.311  1.00  0.00           H  
ATOM   1537  N   GLY B  91       8.159 -31.127 -19.938  1.00 52.99           N  
ATOM   1538  CA  GLY B  91       9.057 -30.040 -20.333  1.00 60.08           C  
ATOM   1539  C   GLY B  91       8.616 -29.277 -21.589  1.00 63.42           C  
ATOM   1540  O   GLY B  91       9.230 -28.272 -21.941  1.00 66.56           O  
ATOM   1541  H   GLY B  91       7.514 -30.929 -19.186  1.00  0.00           H  
ATOM   1542  HA2 GLY B  91      10.066 -30.424 -20.490  1.00  0.00           H  
ATOM   1543  HA3 GLY B  91       9.129 -29.332 -19.508  1.00  0.00           H  
ATOM   1544  N   SER B  92       7.554 -29.724 -22.268  1.00 58.99           N  
ATOM   1545  CA  SER B  92       7.038 -29.155 -23.511  1.00 67.50           C  
ATOM   1546  C   SER B  92       5.972 -28.065 -23.262  1.00 73.95           C  
ATOM   1547  O   SER B  92       5.464 -27.473 -24.214  1.00 77.65           O  
ATOM   1548  CB  SER B  92       6.427 -30.336 -24.302  1.00  0.00           C  
ATOM   1549  OG  SER B  92       5.374 -30.985 -23.597  1.00  0.00           O  
ATOM   1550  H   SER B  92       7.100 -30.570 -21.951  1.00  0.00           H  
ATOM   1551  HA2 SER B  92       7.848 -28.716 -24.097  1.00  0.00           H  
ATOM   1552  HB2 SER B  92       6.055 -29.996 -25.271  1.00  0.00           H  
ATOM   1553  HB3 SER B  92       7.204 -31.071 -24.520  1.00  0.00           H  
ATOM   1554  HG  SER B  92       4.588 -30.460 -23.700  1.00  0.00           H  
ATOM   1555  N   CYS B  93       5.610 -27.815 -21.996  1.00 61.62           N  
ATOM   1556  CA  CYS B  93       4.498 -26.960 -21.575  1.00 58.77           C  
ATOM   1557  C   CYS B  93       4.839 -26.107 -20.340  1.00 56.41           C  
ATOM   1558  O   CYS B  93       3.959 -25.682 -19.595  1.00 57.27           O  
ATOM   1559  CB  CYS B  93       3.155 -27.733 -21.570  1.00 51.37           C  
ATOM   1560  SG  CYS B  93       3.264 -29.359 -20.754  1.00 58.02           S  
ATOM   1561  H   CYS B  93       6.078 -28.339 -21.269  1.00  0.00           H  
ATOM   1562  HA  CYS B  93       4.372 -26.187 -22.337  1.00  0.00           H  
ATOM   1563  HB3 CYS B  93       2.828 -27.898 -22.597  1.00  0.00           H  
ATOM   1564  HB2 CYS B  93       2.368 -27.145 -21.095  1.00  0.00           H  
ATOM   1565  HG  CYS B  93       4.236 -29.844 -21.533  1.00  0.00           H  
ATOM   1566  N   LYS B  94       6.128 -25.788 -20.165  1.00 52.12           N  
ATOM   1567  CA  LYS B  94       6.706 -24.937 -19.116  1.00 51.72           C  
ATOM   1568  C   LYS B  94       6.503 -23.422 -19.384  1.00 49.46           C  
ATOM   1569  O   LYS B  94       7.239 -22.586 -18.861  1.00 50.31           O  
ATOM   1570  CB  LYS B  94       8.215 -25.270 -19.009  1.00 55.15           C  
ATOM   1571  CG  LYS B  94       9.029 -25.140 -20.315  1.00 64.10           C  
ATOM   1572  CD  LYS B  94      10.529 -25.378 -20.087  1.00 73.67           C  
ATOM   1573  CE  LYS B  94      11.339 -25.415 -21.395  1.00 75.16           C  
ATOM   1574  NZ  LYS B  94      12.779 -25.593 -21.145  1.00 77.26           N1+
ATOM   1575  H   LYS B  94       6.777 -26.164 -20.840  1.00  0.00           H  
ATOM   1576  HA  LYS B  94       6.230 -25.167 -18.161  1.00  0.00           H  
ATOM   1577  HB3 LYS B  94       8.318 -26.288 -18.631  1.00  0.00           H  
ATOM   1578  HB2 LYS B  94       8.668 -24.639 -18.243  1.00  0.00           H  
ATOM   1579  HG3 LYS B  94       8.887 -24.153 -20.755  1.00  0.00           H  
ATOM   1580  HG2 LYS B  94       8.660 -25.855 -21.051  1.00  0.00           H  
ATOM   1581  HD3 LYS B  94      10.669 -26.319 -19.554  1.00  0.00           H  
ATOM   1582  HD2 LYS B  94      10.915 -24.591 -19.439  1.00  0.00           H  
ATOM   1583  HE3 LYS B  94      11.190 -24.495 -21.962  1.00  0.00           H  
ATOM   1584  HE2 LYS B  94      10.993 -26.235 -22.026  1.00  0.00           H  
ATOM   1585  HZ1 LYS B  94      13.168 -24.824 -20.631  1.00  0.00           H  
ATOM   1586  HZ2 LYS B  94      12.948 -26.453 -20.582  1.00  0.00           H  
ATOM   1587  HZ3 LYS B  94      13.278 -25.706 -22.009  1.00  0.00           H  
ATOM   1588  N   TRP B  95       5.508 -23.067 -20.207  1.00 46.30           N  
ATOM   1589  CA  TRP B  95       5.191 -21.727 -20.715  1.00 44.90           C  
ATOM   1590  C   TRP B  95       4.451 -20.851 -19.677  1.00 47.73           C  
ATOM   1591  O   TRP B  95       4.213 -19.664 -19.901  1.00 47.85           O  
ATOM   1592  CB  TRP B  95       4.284 -21.934 -21.946  1.00 44.23           C  
ATOM   1593  CG  TRP B  95       4.039 -20.745 -22.828  1.00 45.87           C  
ATOM   1594  CD1 TRP B  95       4.977 -20.120 -23.575  1.00 43.13           C  
ATOM   1595  CD2 TRP B  95       2.780 -20.057 -23.106  1.00 45.77           C  
ATOM   1596  NE1 TRP B  95       4.391 -19.094 -24.289  1.00 48.57           N  
ATOM   1597  CE2 TRP B  95       3.034 -19.020 -24.056  1.00 46.08           C  
ATOM   1598  CE3 TRP B  95       1.443 -20.212 -22.667  1.00 47.15           C  
ATOM   1599  CZ2 TRP B  95       2.013 -18.197 -24.560  1.00 45.15           C  
ATOM   1600  CZ3 TRP B  95       0.408 -19.397 -23.171  1.00 45.65           C  
ATOM   1601  CH2 TRP B  95       0.691 -18.399 -24.124  1.00 41.32           C  
ATOM   1602  H   TRP B  95       4.920 -23.825 -20.523  1.00  0.00           H  
ATOM   1603  HA  TRP B  95       6.109 -21.229 -21.019  1.00  0.00           H  
ATOM   1604  HB2 TRP B  95       3.318 -22.341 -21.642  1.00  0.00           H  
ATOM   1605  HB3 TRP B  95       4.729 -22.691 -22.593  1.00  0.00           H  
ATOM   1606  HD1 TRP B  95       6.020 -20.404 -23.605  1.00  0.00           H  
ATOM   1607  HE1 TRP B  95       4.913 -18.499 -24.926  1.00  0.00           H  
ATOM   1608  HE3 TRP B  95       1.209 -20.984 -21.948  1.00  0.00           H  
ATOM   1609  HZ2 TRP B  95       2.233 -17.432 -25.290  1.00  0.00           H  
ATOM   1610  HZ3 TRP B  95      -0.609 -19.557 -22.841  1.00  0.00           H  
ATOM   1611  HH2 TRP B  95      -0.104 -17.797 -24.537  1.00  0.00           H  
ATOM   1612  N   ILE B  96       4.078 -21.444 -18.540  1.00 52.58           N  
ATOM   1613  CA  ILE B  96       3.321 -20.915 -17.407  1.00 50.57           C  
ATOM   1614  C   ILE B  96       4.065 -19.814 -16.603  1.00 46.83           C  
ATOM   1615  O   ILE B  96       4.117 -19.874 -15.375  1.00 44.35           O  
ATOM   1616  CB  ILE B  96       2.900 -22.138 -16.528  1.00 40.53           C  
ATOM   1617  CG1 ILE B  96       4.093 -23.043 -16.108  1.00 40.19           C  
ATOM   1618  CG2 ILE B  96       1.811 -22.964 -17.242  1.00 44.91           C  
ATOM   1619  CD1 ILE B  96       3.748 -24.097 -15.045  1.00 35.06           C  
ATOM   1620  H   ILE B  96       4.350 -22.412 -18.459  1.00  0.00           H  
ATOM   1621  HA  ILE B  96       2.420 -20.436 -17.796  1.00  0.00           H  
ATOM   1622  HB  ILE B  96       2.439 -21.750 -15.618  1.00  0.00           H  
ATOM   1623 HG12 ILE B  96       4.901 -22.428 -15.713  1.00  0.00           H  
ATOM   1624 HG13 ILE B  96       4.506 -23.558 -16.975  1.00  0.00           H  
ATOM   1625 HG21 ILE B  96       2.200 -23.473 -18.125  1.00  0.00           H  
ATOM   1626 HG22 ILE B  96       1.386 -23.722 -16.585  1.00  0.00           H  
ATOM   1627 HG23 ILE B  96       0.983 -22.330 -17.564  1.00  0.00           H  
ATOM   1628 HD11 ILE B  96       4.635 -24.665 -14.766  1.00  0.00           H  
ATOM   1629 HD12 ILE B  96       3.361 -23.635 -14.140  1.00  0.00           H  
ATOM   1630 HD13 ILE B  96       3.006 -24.811 -15.400  1.00  0.00           H  
ATOM   1631  N   ARG B  97       4.609 -18.785 -17.275  1.00 45.78           N  
ATOM   1632  CA  ARG B  97       5.314 -17.649 -16.665  1.00 48.84           C  
ATOM   1633  C   ARG B  97       4.416 -16.871 -15.687  1.00 46.36           C  
ATOM   1634  O   ARG B  97       4.775 -16.684 -14.526  1.00 45.89           O  
ATOM   1635  CB  ARG B  97       5.850 -16.664 -17.733  1.00 49.34           C  
ATOM   1636  CG  ARG B  97       6.880 -17.226 -18.726  1.00 50.08           C  
ATOM   1637  CD  ARG B  97       7.461 -16.124 -19.634  1.00 54.80           C  
ATOM   1638  NE  ARG B  97       8.614 -15.447 -19.020  1.00 52.87           N  
ATOM   1639  CZ  ARG B  97       8.715 -14.163 -18.643  1.00 52.28           C  
ATOM   1640  NH1 ARG B  97       7.694 -13.313 -18.763  1.00 55.36           N  
ATOM   1641  NH2 ARG B  97       9.875 -13.755 -18.139  1.00 60.47           N1+
ATOM   1642  H   ARG B  97       4.531 -18.823 -18.289  1.00  0.00           H  
ATOM   1643  HA  ARG B  97       6.150 -18.051 -16.096  1.00  0.00           H  
ATOM   1644  HB3 ARG B  97       6.313 -15.820 -17.219  1.00  0.00           H  
ATOM   1645  HB2 ARG B  97       5.019 -16.240 -18.299  1.00  0.00           H  
ATOM   1646  HG3 ARG B  97       6.409 -17.991 -19.342  1.00  0.00           H  
ATOM   1647  HG2 ARG B  97       7.686 -17.728 -18.191  1.00  0.00           H  
ATOM   1648  HD3 ARG B  97       6.692 -15.420 -19.953  1.00  0.00           H  
ATOM   1649  HD2 ARG B  97       7.842 -16.573 -20.550  1.00  0.00           H  
ATOM   1650  HE  ARG B  97       9.483 -15.988 -19.081  1.00  0.00           H  
ATOM   1651 HH11 ARG B  97       7.746 -12.312 -18.541  1.00  0.00           H  
ATOM   1652 HH12 ARG B  97       6.818 -13.598 -19.163  1.00  0.00           H  
ATOM   1653 HH21 ARG B  97      10.105 -12.780 -17.970  1.00  0.00           H  
ATOM   1654 HH22 ARG B  97      10.575 -14.455 -17.887  1.00  0.00           H  
ATOM   1655  N   THR B  98       3.248 -16.435 -16.176  1.00 46.85           N  
ATOM   1656  CA  THR B  98       2.201 -15.689 -15.483  1.00 40.45           C  
ATOM   1657  C   THR B  98       1.877 -16.154 -14.036  1.00 40.68           C  
ATOM   1658  O   THR B  98       2.093 -15.358 -13.121  1.00 40.05           O  
ATOM   1659  CB  THR B  98       1.008 -15.463 -16.454  1.00 47.80           C  
ATOM   1660  OG1 THR B  98       0.710 -16.642 -17.188  1.00 52.13           O  
ATOM   1661  CG2 THR B  98       1.288 -14.366 -17.491  1.00 41.67           C  
ATOM   1662  H   THR B  98       2.999 -16.709 -17.116  1.00  0.00           H  
ATOM   1663  HA  THR B  98       2.642 -14.702 -15.328  1.00  0.00           H  
ATOM   1664  HB  THR B  98       0.127 -15.170 -15.881  1.00  0.00           H  
ATOM   1665  HG1 THR B  98       0.047 -16.438 -17.853  1.00  0.00           H  
ATOM   1666 HG21 THR B  98       0.426 -14.197 -18.138  1.00  0.00           H  
ATOM   1667 HG22 THR B  98       1.515 -13.415 -17.009  1.00  0.00           H  
ATOM   1668 HG23 THR B  98       2.136 -14.615 -18.130  1.00  0.00           H  
ATOM   1669  N   PRO B  99       1.445 -17.409 -13.767  1.00 41.87           N  
ATOM   1670  CA  PRO B  99       1.237 -17.884 -12.392  1.00 44.66           C  
ATOM   1671  C   PRO B  99       2.541 -18.178 -11.627  1.00 43.06           C  
ATOM   1672  O   PRO B  99       2.568 -17.978 -10.415  1.00 45.11           O  
ATOM   1673  CB  PRO B  99       0.391 -19.156 -12.539  1.00 38.16           C  
ATOM   1674  CG  PRO B  99       0.762 -19.695 -13.911  1.00 39.89           C  
ATOM   1675  CD  PRO B  99       1.068 -18.444 -14.729  1.00 40.61           C  
ATOM   1676  HA  PRO B  99       0.677 -17.141 -11.822  1.00  0.00           H  
ATOM   1677  HB3 PRO B  99      -0.668 -18.900 -12.514  1.00  0.00           H  
ATOM   1678  HB2 PRO B  99       0.559 -19.882 -11.741  1.00  0.00           H  
ATOM   1679  HG3 PRO B  99      -0.012 -20.323 -14.354  1.00  0.00           H  
ATOM   1680  HG2 PRO B  99       1.669 -20.294 -13.831  1.00  0.00           H  
ATOM   1681  HD3 PRO B  99       1.825 -18.621 -15.487  1.00  0.00           H  
ATOM   1682  HD2 PRO B  99       0.159 -18.136 -15.235  1.00  0.00           H  
ATOM   1683  N   ALA B 100       3.615 -18.631 -12.292  1.00 39.85           N  
ATOM   1684  CA  ALA B 100       4.870 -19.024 -11.646  1.00 41.18           C  
ATOM   1685  C   ALA B 100       5.608 -17.832 -11.011  1.00 37.96           C  
ATOM   1686  O   ALA B 100       6.092 -17.946  -9.884  1.00 39.68           O  
ATOM   1687  CB  ALA B 100       5.784 -19.699 -12.676  1.00 40.24           C  
ATOM   1688  H   ALA B 100       3.548 -18.771 -13.292  1.00  0.00           H  
ATOM   1689  HA  ALA B 100       4.643 -19.747 -10.862  1.00  0.00           H  
ATOM   1690  HB1 ALA B 100       5.960 -19.050 -13.532  1.00  0.00           H  
ATOM   1691  HB2 ALA B 100       6.754 -19.950 -12.244  1.00  0.00           H  
ATOM   1692  HB3 ALA B 100       5.347 -20.626 -13.046  1.00  0.00           H  
ATOM   1693  N   ILE B 101       5.660 -16.685 -11.705  1.00 40.88           N  
ATOM   1694  CA  ILE B 101       6.257 -15.434 -11.223  1.00 38.66           C  
ATOM   1695  C   ILE B 101       5.452 -14.870 -10.027  1.00 37.23           C  
ATOM   1696  O   ILE B 101       6.040 -14.306  -9.107  1.00 40.48           O  
ATOM   1697  CB  ILE B 101       6.386 -14.421 -12.407  1.00 44.31           C  
ATOM   1698  CG1 ILE B 101       7.381 -14.948 -13.473  1.00 42.80           C  
ATOM   1699  CG2 ILE B 101       6.815 -13.002 -11.962  1.00 37.21           C  
ATOM   1700  CD1 ILE B 101       7.338 -14.203 -14.818  1.00 45.61           C  
ATOM   1701  H   ILE B 101       5.253 -16.679 -12.638  1.00  0.00           H  
ATOM   1702  HA  ILE B 101       7.262 -15.656 -10.859  1.00  0.00           H  
ATOM   1703  HB  ILE B 101       5.402 -14.330 -12.870  1.00  0.00           H  
ATOM   1704 HG13 ILE B 101       7.181 -15.997 -13.682  1.00  0.00           H  
ATOM   1705 HG12 ILE B 101       8.396 -14.920 -13.074  1.00  0.00           H  
ATOM   1706 HG21 ILE B 101       6.097 -12.552 -11.278  1.00  0.00           H  
ATOM   1707 HG22 ILE B 101       7.782 -13.021 -11.459  1.00  0.00           H  
ATOM   1708 HG23 ILE B 101       6.893 -12.316 -12.805  1.00  0.00           H  
ATOM   1709 HD11 ILE B 101       7.980 -14.691 -15.552  1.00  0.00           H  
ATOM   1710 HD12 ILE B 101       6.328 -14.183 -15.227  1.00  0.00           H  
ATOM   1711 HD13 ILE B 101       7.686 -13.174 -14.729  1.00  0.00           H  
ATOM   1712  N   ILE B 102       4.125 -15.062  -9.999  1.00 36.96           N  
ATOM   1713  CA  ILE B 102       3.280 -14.701  -8.861  1.00 38.82           C  
ATOM   1714  C   ILE B 102       3.534 -15.695  -7.706  1.00 37.78           C  
ATOM   1715  O   ILE B 102       3.864 -15.266  -6.602  1.00 35.97           O  
ATOM   1716  CB  ILE B 102       1.782 -14.655  -9.290  1.00 35.79           C  
ATOM   1717  CG1 ILE B 102       1.537 -13.553 -10.351  1.00 36.53           C  
ATOM   1718  CG2 ILE B 102       0.831 -14.463  -8.086  1.00 30.25           C  
ATOM   1719  CD1 ILE B 102       0.171 -13.640 -11.045  1.00 34.23           C  
ATOM   1720  H   ILE B 102       3.695 -15.553 -10.770  1.00  0.00           H  
ATOM   1721  HA  ILE B 102       3.570 -13.708  -8.514  1.00  0.00           H  
ATOM   1722  HB  ILE B 102       1.537 -15.612  -9.749  1.00  0.00           H  
ATOM   1723 HG13 ILE B 102       2.299 -13.604 -11.128  1.00  0.00           H  
ATOM   1724 HG12 ILE B 102       1.648 -12.566  -9.903  1.00  0.00           H  
ATOM   1725 HG21 ILE B 102      -0.209 -14.363  -8.391  1.00  0.00           H  
ATOM   1726 HG22 ILE B 102       0.863 -15.308  -7.400  1.00  0.00           H  
ATOM   1727 HG23 ILE B 102       1.093 -13.574  -7.517  1.00  0.00           H  
ATOM   1728 HD11 ILE B 102      -0.647 -13.418 -10.362  1.00  0.00           H  
ATOM   1729 HD12 ILE B 102       0.107 -12.924 -11.865  1.00  0.00           H  
ATOM   1730 HD13 ILE B 102       0.003 -14.634 -11.459  1.00  0.00           H  
ATOM   1731  N   TYR B 103       3.418 -17.008  -7.959  1.00 38.49           N  
ATOM   1732  CA  TYR B 103       3.615 -18.093  -6.994  1.00 38.57           C  
ATOM   1733  C   TYR B 103       4.935 -17.969  -6.211  1.00 38.70           C  
ATOM   1734  O   TYR B 103       4.917 -17.963  -4.980  1.00 38.48           O  
ATOM   1735  CB  TYR B 103       3.480 -19.474  -7.686  1.00 41.05           C  
ATOM   1736  CG  TYR B 103       3.912 -20.638  -6.805  1.00 36.48           C  
ATOM   1737  CD1 TYR B 103       3.104 -21.041  -5.725  1.00 40.33           C  
ATOM   1738  CD2 TYR B 103       5.184 -21.220  -6.979  1.00 35.42           C  
ATOM   1739  CE1 TYR B 103       3.593 -21.976  -4.792  1.00 43.27           C  
ATOM   1740  CE2 TYR B 103       5.669 -22.163  -6.053  1.00 32.30           C  
ATOM   1741  CZ  TYR B 103       4.879 -22.531  -4.948  1.00 43.96           C  
ATOM   1742  OH  TYR B 103       5.369 -23.406  -4.023  1.00 45.15           O  
ATOM   1743  H   TYR B 103       3.137 -17.284  -8.900  1.00  0.00           H  
ATOM   1744  HA  TYR B 103       2.807 -18.011  -6.265  1.00  0.00           H  
ATOM   1745  HB3 TYR B 103       4.080 -19.492  -8.595  1.00  0.00           H  
ATOM   1746  HB2 TYR B 103       2.449 -19.635  -8.003  1.00  0.00           H  
ATOM   1747  HD1 TYR B 103       2.131 -20.594  -5.588  1.00  0.00           H  
ATOM   1748  HD2 TYR B 103       5.813 -20.909  -7.799  1.00  0.00           H  
ATOM   1749  HE1 TYR B 103       2.981 -22.242  -3.945  1.00  0.00           H  
ATOM   1750  HE2 TYR B 103       6.654 -22.587  -6.182  1.00  0.00           H  
ATOM   1751  HH  TYR B 103       4.800 -23.474  -3.265  1.00  0.00           H  
ATOM   1752  N   SER B 104       6.059 -17.861  -6.929  1.00 37.43           N  
ATOM   1753  CA  SER B 104       7.407 -17.765  -6.379  1.00 37.46           C  
ATOM   1754  C   SER B 104       7.578 -16.602  -5.383  1.00 39.82           C  
ATOM   1755  O   SER B 104       7.965 -16.828  -4.237  1.00 40.33           O  
ATOM   1756  CB  SER B 104       8.438 -17.736  -7.525  1.00 38.79           C  
ATOM   1757  OG  SER B 104       8.142 -16.764  -8.509  1.00 46.67           O  
ATOM   1758  H   SER B 104       5.968 -17.842  -7.939  1.00  0.00           H  
ATOM   1759  HA  SER B 104       7.571 -18.685  -5.819  1.00  0.00           H  
ATOM   1760  HB2 SER B 104       8.524 -18.712  -8.001  1.00  0.00           H  
ATOM   1761  HB3 SER B 104       9.416 -17.501  -7.112  1.00  0.00           H  
ATOM   1762  HG  SER B 104       7.428 -17.102  -9.051  1.00  0.00           H  
ATOM   1763  N   VAL B 105       7.240 -15.376  -5.797  1.00 37.75           N  
ATOM   1764  CA  VAL B 105       7.290 -14.166  -4.978  1.00 32.00           C  
ATOM   1765  C   VAL B 105       6.330 -14.267  -3.778  1.00 35.26           C  
ATOM   1766  O   VAL B 105       6.718 -13.931  -2.657  1.00 33.93           O  
ATOM   1767  CB  VAL B 105       6.982 -12.935  -5.871  1.00 34.73           C  
ATOM   1768  CG1 VAL B 105       6.875 -11.616  -5.082  1.00 31.73           C  
ATOM   1769  CG2 VAL B 105       8.034 -12.773  -6.982  1.00 33.25           C  
ATOM   1770  H   VAL B 105       6.952 -15.273  -6.763  1.00  0.00           H  
ATOM   1771  HA  VAL B 105       8.303 -14.068  -4.584  1.00  0.00           H  
ATOM   1772  HB  VAL B 105       6.017 -13.099  -6.355  1.00  0.00           H  
ATOM   1773 HG11 VAL B 105       6.749 -10.773  -5.757  1.00  0.00           H  
ATOM   1774 HG12 VAL B 105       6.021 -11.606  -4.404  1.00  0.00           H  
ATOM   1775 HG13 VAL B 105       7.771 -11.438  -4.489  1.00  0.00           H  
ATOM   1776 HG21 VAL B 105       7.744 -11.970  -7.657  1.00  0.00           H  
ATOM   1777 HG22 VAL B 105       9.016 -12.533  -6.575  1.00  0.00           H  
ATOM   1778 HG23 VAL B 105       8.143 -13.671  -7.590  1.00  0.00           H  
ATOM   1779  N   HIS B 106       5.102 -14.751  -4.006  1.00 33.37           N  
ATOM   1780  CA  HIS B 106       4.075 -14.966  -2.991  1.00 34.66           C  
ATOM   1781  C   HIS B 106       4.554 -15.941  -1.901  1.00 37.31           C  
ATOM   1782  O   HIS B 106       4.632 -15.554  -0.736  1.00 39.32           O  
ATOM   1783  CB  HIS B 106       2.766 -15.437  -3.665  1.00 40.96           C  
ATOM   1784  CG  HIS B 106       1.653 -15.827  -2.725  1.00 40.21           C  
ATOM   1785  ND1 HIS B 106       1.125 -14.973  -1.774  1.00 45.34           N  
ATOM   1786  CD2 HIS B 106       0.970 -17.011  -2.578  1.00 40.09           C  
ATOM   1787  CE1 HIS B 106       0.211 -15.659  -1.087  1.00 45.89           C  
ATOM   1788  NE2 HIS B 106       0.069 -16.912  -1.515  1.00 48.17           N  
ATOM   1789  H   HIS B 106       4.863 -15.009  -4.961  1.00  0.00           H  
ATOM   1790  HA  HIS B 106       3.880 -14.004  -2.512  1.00  0.00           H  
ATOM   1791  HB3 HIS B 106       2.964 -16.301  -4.298  1.00  0.00           H  
ATOM   1792  HB2 HIS B 106       2.385 -14.660  -4.326  1.00  0.00           H  
ATOM   1793  HD1 HIS B 106       1.376 -13.985  -1.612  1.00  0.00           H  
ATOM   1794  HD2 HIS B 106       1.082 -17.925  -3.143  1.00  0.00           H  
ATOM   1795  HE1 HIS B 106      -0.349 -15.234  -0.266  1.00  0.00           H  
ATOM   1796  N   THR B 107       4.930 -17.172  -2.277  1.00 37.71           N  
ATOM   1797  CA  THR B 107       5.317 -18.224  -1.338  1.00 36.35           C  
ATOM   1798  C   THR B 107       6.629 -17.860  -0.590  1.00 36.49           C  
ATOM   1799  O   THR B 107       6.783 -18.186   0.586  1.00 37.42           O  
ATOM   1800  CB  THR B 107       5.361 -19.596  -2.079  1.00 34.76           C  
ATOM   1801  OG1 THR B 107       5.141 -20.675  -1.188  1.00 36.36           O  
ATOM   1802  CG2 THR B 107       6.652 -19.891  -2.857  1.00 33.54           C  
ATOM   1803  H   THR B 107       4.911 -17.414  -3.267  1.00  0.00           H  
ATOM   1804  HA  THR B 107       4.513 -18.275  -0.603  1.00  0.00           H  
ATOM   1805  HB  THR B 107       4.531 -19.635  -2.788  1.00  0.00           H  
ATOM   1806  HG1 THR B 107       4.204 -20.887  -1.223  1.00  0.00           H  
ATOM   1807 HG21 THR B 107       6.576 -20.826  -3.412  1.00  0.00           H  
ATOM   1808 HG22 THR B 107       6.865 -19.104  -3.576  1.00  0.00           H  
ATOM   1809 HG23 THR B 107       7.512 -19.975  -2.193  1.00  0.00           H  
ATOM   1810  N   MET B 108       7.552 -17.113  -1.226  1.00 38.16           N  
ATOM   1811  CA  MET B 108       8.746 -16.587  -0.566  1.00 36.81           C  
ATOM   1812  C   MET B 108       8.384 -15.491   0.453  1.00 37.44           C  
ATOM   1813  O   MET B 108       8.901 -15.511   1.570  1.00 39.10           O  
ATOM   1814  CB  MET B 108       9.755 -16.034  -1.599  1.00 41.64           C  
ATOM   1815  CG  MET B 108      10.608 -17.132  -2.258  1.00 43.41           C  
ATOM   1816  SD  MET B 108      11.991 -16.518  -3.263  1.00 48.93           S  
ATOM   1817  CE  MET B 108      11.140 -16.079  -4.800  1.00 48.26           C  
ATOM   1818  H   MET B 108       7.398 -16.876  -2.200  1.00  0.00           H  
ATOM   1819  HA  MET B 108       9.214 -17.401  -0.013  1.00  0.00           H  
ATOM   1820  HB3 MET B 108      10.444 -15.357  -1.092  1.00  0.00           H  
ATOM   1821  HB2 MET B 108       9.249 -15.427  -2.351  1.00  0.00           H  
ATOM   1822  HG3 MET B 108       9.990 -17.798  -2.860  1.00  0.00           H  
ATOM   1823  HG2 MET B 108      11.048 -17.758  -1.482  1.00  0.00           H  
ATOM   1824  HE1 MET B 108      10.390 -15.310  -4.622  1.00  0.00           H  
ATOM   1825  HE2 MET B 108      11.855 -15.701  -5.531  1.00  0.00           H  
ATOM   1826  HE3 MET B 108      10.653 -16.957  -5.222  1.00  0.00           H  
ATOM   1827  N   THR B 109       7.477 -14.566   0.106  1.00 37.60           N  
ATOM   1828  CA  THR B 109       7.021 -13.491   0.990  1.00 38.21           C  
ATOM   1829  C   THR B 109       6.285 -14.037   2.238  1.00 38.36           C  
ATOM   1830  O   THR B 109       6.442 -13.461   3.312  1.00 43.21           O  
ATOM   1831  CB  THR B 109       6.167 -12.462   0.197  1.00 37.57           C  
ATOM   1832  OG1 THR B 109       6.947 -11.874  -0.835  1.00 38.15           O  
ATOM   1833  CG2 THR B 109       5.673 -11.279   1.046  1.00 36.50           C  
ATOM   1834  H   THR B 109       7.061 -14.615  -0.819  1.00  0.00           H  
ATOM   1835  HA  THR B 109       7.908 -12.973   1.357  1.00  0.00           H  
ATOM   1836  HB  THR B 109       5.312 -12.957  -0.265  1.00  0.00           H  
ATOM   1837  HG1 THR B 109       7.056 -12.546  -1.513  1.00  0.00           H  
ATOM   1838 HG21 THR B 109       4.945 -11.595   1.792  1.00  0.00           H  
ATOM   1839 HG22 THR B 109       6.495 -10.798   1.577  1.00  0.00           H  
ATOM   1840 HG23 THR B 109       5.190 -10.520   0.433  1.00  0.00           H  
ATOM   1841  N   THR B 110       5.545 -15.153   2.150  1.00 35.67           N  
ATOM   1842  CA  THR B 110       4.940 -15.798   3.318  1.00 40.76           C  
ATOM   1843  C   THR B 110       5.986 -16.549   4.176  1.00 38.50           C  
ATOM   1844  O   THR B 110       5.808 -16.650   5.388  1.00 38.87           O  
ATOM   1845  CB  THR B 110       3.819 -16.768   2.859  1.00 36.03           C  
ATOM   1846  OG1 THR B 110       4.277 -17.697   1.902  1.00 40.03           O  
ATOM   1847  CG2 THR B 110       2.608 -16.077   2.222  1.00 34.16           C  
ATOM   1848  H   THR B 110       5.388 -15.596   1.249  1.00  0.00           H  
ATOM   1849  HA  THR B 110       4.487 -15.034   3.954  1.00  0.00           H  
ATOM   1850  HB  THR B 110       3.468 -17.324   3.731  1.00  0.00           H  
ATOM   1851  HG1 THR B 110       5.017 -18.183   2.245  1.00  0.00           H  
ATOM   1852 HG21 THR B 110       2.839 -15.710   1.225  1.00  0.00           H  
ATOM   1853 HG22 THR B 110       1.769 -16.767   2.125  1.00  0.00           H  
ATOM   1854 HG23 THR B 110       2.275 -15.229   2.818  1.00  0.00           H  
ATOM   1855  N   LEU B 111       7.080 -17.058   3.588  1.00 35.58           N  
ATOM   1856  CA  LEU B 111       8.105 -17.818   4.308  1.00 44.25           C  
ATOM   1857  C   LEU B 111       9.079 -16.911   5.078  1.00 41.55           C  
ATOM   1858  O   LEU B 111       9.495 -17.279   6.173  1.00 39.26           O  
ATOM   1859  CB  LEU B 111       8.912 -18.683   3.319  1.00 42.37           C  
ATOM   1860  CG  LEU B 111       8.205 -19.990   2.911  1.00 45.42           C  
ATOM   1861  CD1 LEU B 111       8.867 -20.588   1.666  1.00 47.01           C  
ATOM   1862  CD2 LEU B 111       8.207 -21.027   4.046  1.00 45.58           C  
ATOM   1863  H   LEU B 111       7.202 -16.926   2.591  1.00  0.00           H  
ATOM   1864  HA  LEU B 111       7.622 -18.463   5.038  1.00  0.00           H  
ATOM   1865  HB3 LEU B 111       9.883 -18.944   3.747  1.00  0.00           H  
ATOM   1866  HB2 LEU B 111       9.137 -18.088   2.433  1.00  0.00           H  
ATOM   1867  HG  LEU B 111       7.168 -19.767   2.658  1.00  0.00           H  
ATOM   1868 HD11 LEU B 111       8.863 -19.887   0.832  1.00  0.00           H  
ATOM   1869 HD12 LEU B 111       9.903 -20.863   1.862  1.00  0.00           H  
ATOM   1870 HD13 LEU B 111       8.337 -21.480   1.333  1.00  0.00           H  
ATOM   1871 HD21 LEU B 111       7.667 -20.680   4.926  1.00  0.00           H  
ATOM   1872 HD22 LEU B 111       7.729 -21.956   3.729  1.00  0.00           H  
ATOM   1873 HD23 LEU B 111       9.226 -21.267   4.352  1.00  0.00           H  
ATOM   1874  N   ILE B 112       9.438 -15.736   4.546  1.00 39.21           N  
ATOM   1875  CA  ILE B 112      10.237 -14.688   5.202  1.00 38.91           C  
ATOM   1876  C   ILE B 112       9.929 -14.443   6.714  1.00 40.59           C  
ATOM   1877  O   ILE B 112      10.841 -14.596   7.535  1.00 37.24           O  
ATOM   1878  CB  ILE B 112      10.326 -13.445   4.263  1.00 46.53           C  
ATOM   1879  CG1 ILE B 112      11.303 -13.730   3.094  1.00 42.61           C  
ATOM   1880  CG2 ILE B 112      10.714 -12.138   4.981  1.00 42.28           C  
ATOM   1881  CD1 ILE B 112      11.168 -12.787   1.890  1.00 40.97           C  
ATOM   1882  H   ILE B 112       9.106 -15.539   3.607  1.00  0.00           H  
ATOM   1883  HA  ILE B 112      11.244 -15.110   5.228  1.00  0.00           H  
ATOM   1884  HB  ILE B 112       9.335 -13.282   3.836  1.00  0.00           H  
ATOM   1885 HG13 ILE B 112      11.159 -14.747   2.729  1.00  0.00           H  
ATOM   1886 HG12 ILE B 112      12.329 -13.699   3.462  1.00  0.00           H  
ATOM   1887 HG21 ILE B 112      10.866 -11.319   4.282  1.00  0.00           H  
ATOM   1888 HG22 ILE B 112       9.915 -11.817   5.644  1.00  0.00           H  
ATOM   1889 HG23 ILE B 112      11.630 -12.250   5.562  1.00  0.00           H  
ATOM   1890 HD11 ILE B 112      11.843 -13.091   1.089  1.00  0.00           H  
ATOM   1891 HD12 ILE B 112      10.158 -12.801   1.484  1.00  0.00           H  
ATOM   1892 HD13 ILE B 112      11.415 -11.757   2.144  1.00  0.00           H  
ATOM   1893  N   PRO B 113       8.678 -14.131   7.128  1.00 41.30           N  
ATOM   1894  CA  PRO B 113       8.314 -14.011   8.548  1.00 43.92           C  
ATOM   1895  C   PRO B 113       8.282 -15.343   9.320  1.00 44.32           C  
ATOM   1896  O   PRO B 113       8.622 -15.346  10.505  1.00 44.65           O  
ATOM   1897  CB  PRO B 113       6.946 -13.319   8.555  1.00 43.34           C  
ATOM   1898  CG  PRO B 113       6.343 -13.642   7.201  1.00 41.91           C  
ATOM   1899  CD  PRO B 113       7.541 -13.809   6.271  1.00 43.85           C  
ATOM   1900  HA  PRO B 113       9.033 -13.361   9.044  1.00  0.00           H  
ATOM   1901  HB3 PRO B 113       7.084 -12.242   8.644  1.00  0.00           H  
ATOM   1902  HB2 PRO B 113       6.303 -13.636   9.377  1.00  0.00           H  
ATOM   1903  HG3 PRO B 113       5.643 -12.883   6.855  1.00  0.00           H  
ATOM   1904  HG2 PRO B 113       5.805 -14.587   7.262  1.00  0.00           H  
ATOM   1905  HD2 PRO B 113       7.350 -14.569   5.523  1.00  0.00           H  
ATOM   1906  HD3 PRO B 113       7.741 -12.873   5.749  1.00  0.00           H  
ATOM   1907  N   ILE B 114       7.925 -16.472   8.685  1.00 38.23           N  
ATOM   1908  CA  ILE B 114       8.007 -17.825   9.257  1.00 39.68           C  
ATOM   1909  C   ILE B 114       9.461 -18.130   9.686  1.00 38.12           C  
ATOM   1910  O   ILE B 114       9.710 -18.443  10.848  1.00 39.96           O  
ATOM   1911  CB  ILE B 114       7.400 -18.875   8.268  1.00 38.91           C  
ATOM   1912  CG1 ILE B 114       5.871 -18.689   8.115  1.00 34.74           C  
ATOM   1913  CG2 ILE B 114       7.729 -20.336   8.638  1.00 34.17           C  
ATOM   1914  CD1 ILE B 114       5.233 -19.502   6.975  1.00 36.76           C  
ATOM   1915  H   ILE B 114       7.674 -16.410   7.708  1.00  0.00           H  
ATOM   1916  HA  ILE B 114       7.402 -17.834  10.167  1.00  0.00           H  
ATOM   1917  HB  ILE B 114       7.845 -18.714   7.291  1.00  0.00           H  
ATOM   1918 HG13 ILE B 114       5.650 -17.638   7.930  1.00  0.00           H  
ATOM   1919 HG12 ILE B 114       5.377 -18.941   9.054  1.00  0.00           H  
ATOM   1920 HG21 ILE B 114       7.379 -20.579   9.640  1.00  0.00           H  
ATOM   1921 HG22 ILE B 114       7.285 -21.051   7.947  1.00  0.00           H  
ATOM   1922 HG23 ILE B 114       8.801 -20.528   8.606  1.00  0.00           H  
ATOM   1923 HD11 ILE B 114       5.280 -20.574   7.158  1.00  0.00           H  
ATOM   1924 HD12 ILE B 114       4.181 -19.244   6.860  1.00  0.00           H  
ATOM   1925 HD13 ILE B 114       5.718 -19.305   6.020  1.00  0.00           H  
ATOM   1926  N   LEU B 115      10.426 -17.929   8.777  1.00 38.60           N  
ATOM   1927  CA  LEU B 115      11.858 -18.113   9.013  1.00 42.70           C  
ATOM   1928  C   LEU B 115      12.408 -17.172  10.106  1.00 45.04           C  
ATOM   1929  O   LEU B 115      13.279 -17.568  10.878  1.00 46.71           O  
ATOM   1930  CB  LEU B 115      12.633 -17.892   7.694  1.00 37.28           C  
ATOM   1931  CG  LEU B 115      12.365 -18.930   6.579  1.00 37.98           C  
ATOM   1932  CD1 LEU B 115      12.852 -18.399   5.223  1.00 37.16           C  
ATOM   1933  CD2 LEU B 115      13.009 -20.291   6.879  1.00 49.54           C  
ATOM   1934  H   LEU B 115      10.136 -17.655   7.839  1.00  0.00           H  
ATOM   1935  HA  LEU B 115      12.008 -19.136   9.357  1.00  0.00           H  
ATOM   1936  HB2 LEU B 115      13.705 -17.871   7.899  1.00  0.00           H  
ATOM   1937  HB3 LEU B 115      12.392 -16.895   7.322  1.00  0.00           H  
ATOM   1938  HG  LEU B 115      11.291 -19.092   6.491  1.00  0.00           H  
ATOM   1939 HD11 LEU B 115      12.346 -17.470   4.957  1.00  0.00           H  
ATOM   1940 HD12 LEU B 115      13.925 -18.201   5.234  1.00  0.00           H  
ATOM   1941 HD13 LEU B 115      12.654 -19.117   4.426  1.00  0.00           H  
ATOM   1942 HD21 LEU B 115      14.086 -20.200   7.027  1.00  0.00           H  
ATOM   1943 HD22 LEU B 115      12.580 -20.746   7.771  1.00  0.00           H  
ATOM   1944 HD23 LEU B 115      12.854 -20.987   6.054  1.00  0.00           H  
ATOM   1945  N   SER B 116      11.878 -15.946  10.208  1.00 45.23           N  
ATOM   1946  CA  SER B 116      12.305 -14.949  11.187  1.00 46.15           C  
ATOM   1947  C   SER B 116      11.820 -15.317  12.606  1.00 43.37           C  
ATOM   1948  O   SER B 116      12.598 -15.281  13.564  1.00 44.76           O  
ATOM   1949  CB  SER B 116      11.695 -13.586  10.804  1.00 42.77           C  
ATOM   1950  OG  SER B 116      12.132 -13.147   9.528  1.00 47.02           O  
ATOM   1951  H   SER B 116      11.158 -15.693   9.545  1.00  0.00           H  
ATOM   1952  HA  SER B 116      13.395 -14.879  11.191  1.00  0.00           H  
ATOM   1953  HB3 SER B 116      11.987 -12.831  11.537  1.00  0.00           H  
ATOM   1954  HB2 SER B 116      10.606 -13.619  10.819  1.00  0.00           H  
ATOM   1955  HG  SER B 116      11.834 -13.769   8.863  1.00  0.00           H  
ATOM   1956  N   THR B 117      10.539 -15.681  12.753  1.00 42.63           N  
ATOM   1957  CA  THR B 117       9.905 -15.983  14.039  1.00 46.29           C  
ATOM   1958  C   THR B 117      10.374 -17.319  14.660  1.00 44.81           C  
ATOM   1959  O   THR B 117      10.228 -17.498  15.868  1.00 43.85           O  
ATOM   1960  CB  THR B 117       8.363 -15.917  13.892  1.00 48.71           C  
ATOM   1961  OG1 THR B 117       7.882 -16.731  12.838  1.00 50.83           O  
ATOM   1962  CG2 THR B 117       7.838 -14.488  13.687  1.00 47.31           C  
ATOM   1963  H   THR B 117       9.955 -15.737  11.926  1.00  0.00           H  
ATOM   1964  HA  THR B 117      10.202 -15.208  14.749  1.00  0.00           H  
ATOM   1965  HB  THR B 117       7.916 -16.296  14.813  1.00  0.00           H  
ATOM   1966  HG1 THR B 117       8.120 -16.327  12.005  1.00  0.00           H  
ATOM   1967 HG21 THR B 117       8.220 -14.031  12.774  1.00  0.00           H  
ATOM   1968 HG22 THR B 117       6.749 -14.478  13.636  1.00  0.00           H  
ATOM   1969 HG23 THR B 117       8.127 -13.844  14.519  1.00  0.00           H  
ATOM   1970  N   PHE B 118      11.021 -18.212  13.895  1.00 45.04           N  
ATOM   1971  CA  PHE B 118      11.688 -19.406  14.425  1.00 42.88           C  
ATOM   1972  C   PHE B 118      12.929 -19.042  15.260  1.00 45.55           C  
ATOM   1973  O   PHE B 118      13.266 -19.761  16.200  1.00 46.72           O  
ATOM   1974  CB  PHE B 118      12.167 -20.307  13.264  1.00  0.00           C  
ATOM   1975  CG  PHE B 118      11.118 -21.027  12.429  1.00  0.00           C  
ATOM   1976  CD1 PHE B 118       9.867 -21.410  12.967  1.00  0.00           C  
ATOM   1977  CD2 PHE B 118      11.431 -21.366  11.095  1.00  0.00           C  
ATOM   1978  CE1 PHE B 118       8.947 -22.123  12.177  1.00  0.00           C  
ATOM   1979  CE2 PHE B 118      10.510 -22.080  10.307  1.00  0.00           C  
ATOM   1980  CZ  PHE B 118       9.269 -22.460  10.851  1.00  0.00           C  
ATOM   1981  H   PHE B 118      11.040 -18.060  12.894  1.00  0.00           H  
ATOM   1982  HA  PHE B 118      11.007 -19.949  15.081  1.00  0.00           H  
ATOM   1983  HB2 PHE B 118      12.801 -19.723  12.595  1.00  0.00           H  
ATOM   1984  HB3 PHE B 118      12.815 -21.090  13.662  1.00  0.00           H  
ATOM   1985  HD1 PHE B 118       9.597 -21.178  13.985  1.00  0.00           H  
ATOM   1986  HD2 PHE B 118      12.387 -21.096  10.674  1.00  0.00           H  
ATOM   1987  HE1 PHE B 118       7.991 -22.419  12.585  1.00  0.00           H  
ATOM   1988  HE2 PHE B 118      10.755 -22.341   9.288  1.00  0.00           H  
ATOM   1989  HZ  PHE B 118       8.557 -23.005  10.248  1.00  0.00           H  
ATOM   1990  N   LEU B 119      13.611 -17.943  14.916  1.00 44.72           N  
ATOM   1991  CA  LEU B 119      14.854 -17.514  15.540  1.00 49.66           C  
ATOM   1992  C   LEU B 119      14.568 -16.464  16.622  1.00 45.21           C  
ATOM   1993  O   LEU B 119      14.937 -16.667  17.780  1.00 46.77           O  
ATOM   1994  CB  LEU B 119      15.769 -16.893  14.460  1.00 44.20           C  
ATOM   1995  CG  LEU B 119      16.308 -17.914  13.433  1.00 49.99           C  
ATOM   1996  CD1 LEU B 119      16.761 -17.195  12.159  1.00 54.36           C  
ATOM   1997  CD2 LEU B 119      17.449 -18.774  14.001  1.00 57.99           C  
ATOM   1998  H   LEU B 119      13.247 -17.377  14.159  1.00  0.00           H  
ATOM   1999  HA  LEU B 119      15.371 -18.353  16.004  1.00  0.00           H  
ATOM   2000  HB3 LEU B 119      16.614 -16.385  14.929  1.00  0.00           H  
ATOM   2001  HB2 LEU B 119      15.222 -16.109  13.933  1.00  0.00           H  
ATOM   2002  HG  LEU B 119      15.499 -18.584  13.138  1.00  0.00           H  
ATOM   2003 HD11 LEU B 119      17.178 -17.900  11.440  1.00  0.00           H  
ATOM   2004 HD12 LEU B 119      15.919 -16.699  11.676  1.00  0.00           H  
ATOM   2005 HD13 LEU B 119      17.519 -16.439  12.367  1.00  0.00           H  
ATOM   2006 HD21 LEU B 119      18.306 -18.165  14.285  1.00  0.00           H  
ATOM   2007 HD22 LEU B 119      17.140 -19.332  14.882  1.00  0.00           H  
ATOM   2008 HD23 LEU B 119      17.793 -19.502  13.265  1.00  0.00           H  
ATOM   2009  N   PHE B 120      13.925 -15.347  16.254  1.00 42.18           N  
ATOM   2010  CA  PHE B 120      13.905 -14.117  17.051  1.00 42.26           C  
ATOM   2011  C   PHE B 120      12.825 -14.083  18.148  1.00 50.14           C  
ATOM   2012  O   PHE B 120      12.838 -13.154  18.957  1.00 50.95           O  
ATOM   2013  CB  PHE B 120      13.645 -12.914  16.112  1.00  0.00           C  
ATOM   2014  CG  PHE B 120      14.812 -12.531  15.216  1.00  0.00           C  
ATOM   2015  CD1 PHE B 120      16.023 -12.075  15.783  1.00  0.00           C  
ATOM   2016  CD2 PHE B 120      14.684 -12.600  13.814  1.00  0.00           C  
ATOM   2017  CE1 PHE B 120      17.100 -11.703  14.954  1.00  0.00           C  
ATOM   2018  CE2 PHE B 120      15.759 -12.225  12.987  1.00  0.00           C  
ATOM   2019  CZ  PHE B 120      16.967 -11.777  13.554  1.00  0.00           C  
ATOM   2020  H   PHE B 120      13.611 -15.277  15.290  1.00  0.00           H  
ATOM   2021  HA  PHE B 120      14.868 -13.989  17.549  1.00  0.00           H  
ATOM   2022  HB2 PHE B 120      12.756 -13.096  15.505  1.00  0.00           H  
ATOM   2023  HB3 PHE B 120      13.417 -12.019  16.692  1.00  0.00           H  
ATOM   2024  HD1 PHE B 120      16.134 -12.009  16.856  1.00  0.00           H  
ATOM   2025  HD2 PHE B 120      13.763 -12.935  13.362  1.00  0.00           H  
ATOM   2026  HE1 PHE B 120      18.028 -11.362  15.388  1.00  0.00           H  
ATOM   2027  HE2 PHE B 120      15.654 -12.281  11.913  1.00  0.00           H  
ATOM   2028  HZ  PHE B 120      17.792 -11.494  12.914  1.00  0.00           H  
ATOM   2029  N   GLU B 121      11.891 -15.040  18.200  1.00 44.55           N  
ATOM   2030  CA  GLU B 121      10.830 -15.066  19.208  1.00 48.56           C  
ATOM   2031  C   GLU B 121      11.398 -15.602  20.537  1.00 53.21           C  
ATOM   2032  O   GLU B 121      12.044 -16.653  20.574  1.00 56.30           O  
ATOM   2033  CB  GLU B 121       9.674 -15.950  18.694  1.00  0.00           C  
ATOM   2034  CG  GLU B 121       8.433 -16.054  19.615  1.00  0.00           C  
ATOM   2035  CD  GLU B 121       7.668 -14.745  19.830  1.00  0.00           C  
ATOM   2036  OE1 GLU B 121       6.757 -14.745  20.680  1.00  0.00           O  
ATOM   2037  OE2 GLU B 121       7.960 -13.743  19.147  1.00  0.00           O1-
ATOM   2038  H   GLU B 121      11.957 -15.814  17.554  1.00  0.00           H  
ATOM   2039  HA  GLU B 121      10.463 -14.051  19.355  1.00  0.00           H  
ATOM   2040  HB2 GLU B 121       9.347 -15.582  17.721  1.00  0.00           H  
ATOM   2041  HB3 GLU B 121      10.050 -16.955  18.514  1.00  0.00           H  
ATOM   2042  HG2 GLU B 121       7.739 -16.772  19.178  1.00  0.00           H  
ATOM   2043  HG3 GLU B 121       8.714 -16.472  20.583  1.00  0.00           H  
ATOM   2044  N   ASP B 122      11.181 -14.874  21.636  1.00 59.53           N  
ATOM   2045  CA  ASP B 122      11.641 -15.196  22.986  1.00 60.31           C  
ATOM   2046  C   ASP B 122      10.638 -16.177  23.628  1.00 64.00           C  
ATOM   2047  O   ASP B 122       9.882 -15.843  24.541  1.00 64.88           O  
ATOM   2048  CB  ASP B 122      11.810 -13.896  23.831  1.00 54.55           C  
ATOM   2049  CG  ASP B 122      10.639 -12.908  23.882  1.00 62.57           C  
ATOM   2050  OD1 ASP B 122      10.142 -12.530  22.801  1.00 69.62           O  
ATOM   2051  OD2 ASP B 122      10.309 -12.437  24.989  1.00 68.08           O1-
ATOM   2052  H   ASP B 122      10.611 -14.032  21.579  1.00  0.00           H  
ATOM   2053  HA  ASP B 122      12.614 -15.689  22.938  1.00  0.00           H  
ATOM   2054  HB3 ASP B 122      12.672 -13.347  23.448  1.00  0.00           H  
ATOM   2055  HB2 ASP B 122      12.082 -14.172  24.852  1.00  0.00           H  
ATOM   2056  N   PHE B 123      10.666 -17.426  23.146  1.00 61.02           N  
ATOM   2057  CA  PHE B 123       9.940 -18.581  23.679  1.00 62.69           C  
ATOM   2058  C   PHE B 123      10.398 -18.923  25.110  1.00 64.77           C  
ATOM   2059  O   PHE B 123      11.560 -18.715  25.467  1.00 60.59           O  
ATOM   2060  CB  PHE B 123      10.201 -19.816  22.788  1.00 57.80           C  
ATOM   2061  CG  PHE B 123       9.636 -19.756  21.381  1.00 61.54           C  
ATOM   2062  CD1 PHE B 123       8.244 -19.852  21.175  1.00 55.58           C  
ATOM   2063  CD2 PHE B 123      10.500 -19.640  20.271  1.00 60.73           C  
ATOM   2064  CE1 PHE B 123       7.719 -19.818  19.869  1.00 52.35           C  
ATOM   2065  CE2 PHE B 123       9.976 -19.619  18.965  1.00 58.88           C  
ATOM   2066  CZ  PHE B 123       8.584 -19.697  18.765  1.00 57.08           C  
ATOM   2067  H   PHE B 123      11.242 -17.578  22.328  1.00  0.00           H  
ATOM   2068  HA  PHE B 123       8.873 -18.348  23.690  1.00  0.00           H  
ATOM   2069  HB2 PHE B 123       9.762 -20.696  23.258  1.00  0.00           H  
ATOM   2070  HB3 PHE B 123      11.270 -20.027  22.739  1.00  0.00           H  
ATOM   2071  HD1 PHE B 123       7.571 -19.951  22.016  1.00  0.00           H  
ATOM   2072  HD2 PHE B 123      11.570 -19.569  20.409  1.00  0.00           H  
ATOM   2073  HE1 PHE B 123       6.652 -19.883  19.713  1.00  0.00           H  
ATOM   2074  HE2 PHE B 123      10.640 -19.525  18.117  1.00  0.00           H  
ATOM   2075  HZ  PHE B 123       8.181 -19.660  17.763  1.00  0.00           H  
ATOM   2076  N   SER B 124       9.495 -19.497  25.908  1.00 65.89           N  
ATOM   2077  CA  SER B 124       9.746 -20.018  27.245  1.00 63.67           C  
ATOM   2078  C   SER B 124       8.938 -21.310  27.420  1.00 69.63           C  
ATOM   2079  O   SER B 124       7.818 -21.418  26.913  1.00 68.54           O  
ATOM   2080  CB  SER B 124       9.481 -18.929  28.308  1.00 59.80           C  
ATOM   2081  OG  SER B 124       9.694 -19.401  29.630  1.00 60.15           O  
ATOM   2082  H   SER B 124       8.560 -19.654  25.556  1.00  0.00           H  
ATOM   2083  HA  SER B 124      10.799 -20.300  27.314  1.00  0.00           H  
ATOM   2084  HB2 SER B 124       8.456 -18.561  28.228  1.00  0.00           H  
ATOM   2085  HB3 SER B 124      10.136 -18.073  28.134  1.00  0.00           H  
ATOM   2086  HG  SER B 124       9.635 -18.654  30.219  1.00  0.00           H  
ATOM   2087  N   LYS B 125       9.498 -22.282  28.145  1.00 71.10           N  
ATOM   2088  CA  LYS B 125       8.884 -23.568  28.483  1.00 67.76           C  
ATOM   2089  C   LYS B 125       7.931 -23.466  29.695  1.00 68.85           C  
ATOM   2090  O   LYS B 125       7.298 -24.454  30.063  1.00 73.94           O  
ATOM   2091  CB  LYS B 125      10.019 -24.580  28.770  1.00 65.29           C  
ATOM   2092  CG  LYS B 125      10.976 -24.213  29.927  1.00 72.06           C  
ATOM   2093  CD  LYS B 125      12.241 -25.087  29.937  1.00  0.00           C  
ATOM   2094  CE  LYS B 125      13.224 -24.698  31.057  1.00  0.00           C  
ATOM   2095  NZ  LYS B 125      14.504 -25.411  30.935  1.00  0.00           N1+
ATOM   2096  H   LYS B 125      10.403 -22.090  28.550  1.00  0.00           H  
ATOM   2097  HA  LYS B 125       8.298 -23.925  27.633  1.00  0.00           H  
ATOM   2098  HB3 LYS B 125      10.599 -24.697  27.853  1.00  0.00           H  
ATOM   2099  HB2 LYS B 125       9.590 -25.563  28.965  1.00  0.00           H  
ATOM   2100  HG2 LYS B 125      11.284 -23.170  29.848  1.00  0.00           H  
ATOM   2101  HG3 LYS B 125      10.457 -24.305  30.882  1.00  0.00           H  
ATOM   2102  HD2 LYS B 125      11.962 -26.137  30.038  1.00  0.00           H  
ATOM   2103  HD3 LYS B 125      12.742 -24.991  28.973  1.00  0.00           H  
ATOM   2104  HE2 LYS B 125      13.430 -23.627  31.021  1.00  0.00           H  
ATOM   2105  HE3 LYS B 125      12.786 -24.904  32.035  1.00  0.00           H  
ATOM   2106  HZ1 LYS B 125      15.125 -25.147  31.677  1.00  0.00           H  
ATOM   2107  HZ2 LYS B 125      14.379 -26.406  30.952  1.00  0.00           H  
ATOM   2108  HZ3 LYS B 125      14.961 -25.151  30.042  1.00  0.00           H  
ATOM   2109  N   ALA B 126       7.794 -22.272  30.293  1.00 61.02           N  
ATOM   2110  CA  ALA B 126       6.852 -21.953  31.371  1.00 67.04           C  
ATOM   2111  C   ALA B 126       5.399 -21.796  30.863  1.00 71.17           C  
ATOM   2112  O   ALA B 126       4.475 -21.636  31.660  1.00 76.62           O  
ATOM   2113  CB  ALA B 126       7.292 -20.624  32.007  1.00 56.94           C  
ATOM   2114  H   ALA B 126       8.367 -21.515  29.943  1.00  0.00           H  
ATOM   2115  HA  ALA B 126       6.875 -22.743  32.124  1.00  0.00           H  
ATOM   2116  HB1 ALA B 126       6.650 -20.357  32.847  1.00  0.00           H  
ATOM   2117  HB2 ALA B 126       8.311 -20.689  32.388  1.00  0.00           H  
ATOM   2118  HB3 ALA B 126       7.255 -19.801  31.291  1.00  0.00           H  
ATOM   2119  N   SER B 127       5.197 -21.857  29.544  1.00 71.92           N  
ATOM   2120  CA  SER B 127       3.927 -21.901  28.836  1.00 74.33           C  
ATOM   2121  C   SER B 127       4.074 -22.835  27.620  1.00 76.90           C  
ATOM   2122  O   SER B 127       5.186 -23.266  27.298  1.00 76.88           O  
ATOM   2123  CB  SER B 127       3.434 -20.463  28.547  1.00 72.40           C  
ATOM   2124  OG  SER B 127       4.378 -19.706  27.798  1.00 70.36           O  
ATOM   2125  H   SER B 127       5.999 -22.056  28.961  1.00  0.00           H  
ATOM   2126  HA  SER B 127       3.190 -22.381  29.484  1.00  0.00           H  
ATOM   2127  HB2 SER B 127       3.219 -19.943  29.482  1.00  0.00           H  
ATOM   2128  HB3 SER B 127       2.493 -20.496  27.996  1.00  0.00           H  
ATOM   2129  HG  SER B 127       5.107 -19.523  28.384  1.00  0.00           H  
ATOM   2130  N   GLY B 128       2.964 -23.146  26.940  1.00 86.09           N  
ATOM   2131  CA  GLY B 128       2.937 -23.948  25.719  1.00 88.49           C  
ATOM   2132  C   GLY B 128       3.284 -25.421  25.964  1.00 85.95           C  
ATOM   2133  O   GLY B 128       2.954 -25.982  27.012  1.00 91.06           O  
ATOM   2134  H   GLY B 128       2.078 -22.800  27.279  1.00  0.00           H  
ATOM   2135  HA  GLY B 128       1.939 -23.894  25.283  1.00  0.00           H  
ATOM   2136  HA3 GLY B 128       3.622 -23.514  24.989  1.00  0.00           H  
ATOM   2137  N   PHE B 129       3.942 -26.050  24.986  1.00 75.60           N  
ATOM   2138  CA  PHE B 129       4.411 -27.430  25.040  1.00 73.56           C  
ATOM   2139  C   PHE B 129       5.801 -27.413  25.704  1.00 72.16           C  
ATOM   2140  O   PHE B 129       6.808 -27.091  25.066  1.00 74.76           O  
ATOM   2141  CB  PHE B 129       4.528 -27.978  23.599  1.00 73.47           C  
ATOM   2142  CG  PHE B 129       3.204 -28.249  22.900  1.00 69.26           C  
ATOM   2143  CD1 PHE B 129       2.740 -29.574  22.755  1.00 67.58           C  
ATOM   2144  CD2 PHE B 129       2.436 -27.185  22.378  1.00 71.77           C  
ATOM   2145  CE1 PHE B 129       1.524 -29.832  22.092  1.00 65.60           C  
ATOM   2146  CE2 PHE B 129       1.218 -27.443  21.722  1.00 68.31           C  
ATOM   2147  CZ  PHE B 129       0.763 -28.767  21.575  1.00 69.66           C  
ATOM   2148  H   PHE B 129       4.214 -25.512  24.177  1.00  0.00           H  
ATOM   2149  HA  PHE B 129       3.728 -28.062  25.612  1.00  0.00           H  
ATOM   2150  HB2 PHE B 129       5.073 -28.921  23.632  1.00  0.00           H  
ATOM   2151  HB3 PHE B 129       5.125 -27.311  22.974  1.00  0.00           H  
ATOM   2152  HD1 PHE B 129       3.316 -30.402  23.145  1.00  0.00           H  
ATOM   2153  HD2 PHE B 129       2.781 -26.165  22.469  1.00  0.00           H  
ATOM   2154  HE1 PHE B 129       1.176 -30.849  21.979  1.00  0.00           H  
ATOM   2155  HE2 PHE B 129       0.635 -26.625  21.321  1.00  0.00           H  
ATOM   2156  HZ  PHE B 129      -0.169 -28.963  21.063  1.00  0.00           H  
ATOM   2157  N   LYS B 130       5.835 -27.718  27.008  1.00 78.12           N  
ATOM   2158  CA  LYS B 130       7.005 -27.680  27.887  1.00 74.67           C  
ATOM   2159  C   LYS B 130       8.137 -28.582  27.359  1.00 73.21           C  
ATOM   2160  O   LYS B 130       7.962 -29.792  27.210  1.00 71.55           O  
ATOM   2161  CB  LYS B 130       6.562 -28.080  29.314  1.00  0.00           C  
ATOM   2162  CG  LYS B 130       7.670 -27.971  30.385  1.00  0.00           C  
ATOM   2163  CD  LYS B 130       7.165 -28.154  31.828  1.00  0.00           C  
ATOM   2164  CE  LYS B 130       6.753 -29.600  32.171  1.00  0.00           C  
ATOM   2165  NZ  LYS B 130       6.336 -29.737  33.576  1.00  0.00           N1+
ATOM   2166  H   LYS B 130       4.952 -27.942  27.444  1.00  0.00           H  
ATOM   2167  HA  LYS B 130       7.353 -26.645  27.913  1.00  0.00           H  
ATOM   2168  HB2 LYS B 130       5.735 -27.433  29.611  1.00  0.00           H  
ATOM   2169  HB3 LYS B 130       6.164 -29.095  29.301  1.00  0.00           H  
ATOM   2170  HG2 LYS B 130       8.469 -28.687  30.186  1.00  0.00           H  
ATOM   2171  HG3 LYS B 130       8.130 -26.986  30.313  1.00  0.00           H  
ATOM   2172  HD2 LYS B 130       7.962 -27.846  32.506  1.00  0.00           H  
ATOM   2173  HD3 LYS B 130       6.334 -27.471  32.013  1.00  0.00           H  
ATOM   2174  HE2 LYS B 130       5.930 -29.926  31.535  1.00  0.00           H  
ATOM   2175  HE3 LYS B 130       7.583 -30.283  31.987  1.00  0.00           H  
ATOM   2176  HZ1 LYS B 130       7.081 -29.490  34.202  1.00  0.00           H  
ATOM   2177  HZ2 LYS B 130       5.534 -29.168  33.776  1.00  0.00           H  
ATOM   2178  HZ3 LYS B 130       6.083 -30.707  33.771  1.00  0.00           H  
ATOM   2179  N   GLY B 131       9.288 -27.975  27.052  1.00 68.52           N  
ATOM   2180  CA  GLY B 131      10.498 -28.627  26.555  1.00 70.28           C  
ATOM   2181  C   GLY B 131      10.517 -28.859  25.037  1.00 75.11           C  
ATOM   2182  O   GLY B 131      11.582 -29.138  24.483  1.00 66.46           O  
ATOM   2183  H   GLY B 131       9.333 -26.974  27.169  1.00  0.00           H  
ATOM   2184  HA2 GLY B 131      10.647 -29.585  27.056  1.00  0.00           H  
ATOM   2185  HA3 GLY B 131      11.356 -28.007  26.818  1.00  0.00           H  
ATOM   2186  N   GLN B 132       9.373 -28.726  24.349  1.00 72.51           N  
ATOM   2187  CA  GLN B 132       9.265 -28.882  22.896  1.00 75.27           C  
ATOM   2188  C   GLN B 132       9.404 -27.522  22.188  1.00 69.62           C  
ATOM   2189  O   GLN B 132       9.578 -27.485  20.973  1.00 75.82           O  
ATOM   2190  CB  GLN B 132       7.891 -29.466  22.521  1.00 70.41           C  
ATOM   2191  CG  GLN B 132       7.546 -30.788  23.242  1.00 75.22           C  
ATOM   2192  CD  GLN B 132       6.306 -31.512  22.705  1.00 76.83           C  
ATOM   2193  OE1 GLN B 132       5.803 -32.424  23.355  1.00 92.78           O  
ATOM   2194  NE2 GLN B 132       5.780 -31.131  21.547  1.00 68.48           N  
ATOM   2195  H   GLN B 132       8.536 -28.467  24.858  1.00  0.00           H  
ATOM   2196  HA  GLN B 132      10.042 -29.550  22.520  1.00  0.00           H  
ATOM   2197  HB3 GLN B 132       7.905 -29.639  21.446  1.00  0.00           H  
ATOM   2198  HB2 GLN B 132       7.110 -28.729  22.699  1.00  0.00           H  
ATOM   2199  HG2 GLN B 132       7.401 -30.605  24.308  1.00  0.00           H  
ATOM   2200  HG3 GLN B 132       8.388 -31.477  23.161  1.00  0.00           H  
ATOM   2201 HE21 GLN B 132       4.956 -31.595  21.195  1.00  0.00           H  
ATOM   2202 HE22 GLN B 132       6.237 -30.438  20.970  1.00  0.00           H  
ATOM   2203  N   ARG B 133       9.358 -26.403  22.919  1.00 58.55           N  
ATOM   2204  CA  ARG B 133       9.786 -25.091  22.430  1.00 53.71           C  
ATOM   2205  C   ARG B 133      11.334 -25.034  22.454  1.00 54.66           C  
ATOM   2206  O   ARG B 133      11.939 -25.702  23.300  1.00 58.24           O  
ATOM   2207  CB  ARG B 133       9.210 -24.005  23.360  1.00  0.00           C  
ATOM   2208  CG  ARG B 133       7.699 -23.789  23.158  1.00  0.00           C  
ATOM   2209  CD  ARG B 133       7.128 -22.752  24.135  1.00  0.00           C  
ATOM   2210  NE  ARG B 133       5.882 -22.139  23.647  1.00  0.00           N  
ATOM   2211  CZ  ARG B 133       5.172 -21.210  24.305  1.00  0.00           C  
ATOM   2212  NH1 ARG B 133       5.572 -20.769  25.497  1.00  0.00           N  
ATOM   2213  NH2 ARG B 133       4.055 -20.726  23.767  1.00  0.00           N1+
ATOM   2214  H   ARG B 133       9.212 -26.513  23.911  1.00  0.00           H  
ATOM   2215  HA2 ARG B 133       9.415 -24.945  21.414  1.00  0.00           H  
ATOM   2216  HB2 ARG B 133       9.418 -24.252  24.403  1.00  0.00           H  
ATOM   2217  HB3 ARG B 133       9.719 -23.059  23.174  1.00  0.00           H  
ATOM   2218  HG2 ARG B 133       7.517 -23.480  22.127  1.00  0.00           H  
ATOM   2219  HG3 ARG B 133       7.169 -24.733  23.292  1.00  0.00           H  
ATOM   2220  HD2 ARG B 133       6.960 -23.212  25.110  1.00  0.00           H  
ATOM   2221  HD3 ARG B 133       7.848 -21.946  24.279  1.00  0.00           H  
ATOM   2222  HE  ARG B 133       5.580 -22.451  22.733  1.00  0.00           H  
ATOM   2223 HH12 ARG B 133       5.005 -20.169  26.101  1.00  0.00           H  
ATOM   2224 HH11 ARG B 133       6.395 -21.158  25.963  1.00  0.00           H  
ATOM   2225 HH22 ARG B 133       3.515 -20.010  24.232  1.00  0.00           H  
ATOM   2226 HH21 ARG B 133       3.720 -21.011  22.859  1.00  0.00           H  
ATOM   2227  N   PRO B 134      11.988 -24.272  21.550  1.00 53.52           N  
ATOM   2228  CA  PRO B 134      13.451 -24.275  21.419  1.00 54.32           C  
ATOM   2229  C   PRO B 134      14.142 -23.539  22.583  1.00 55.26           C  
ATOM   2230  O   PRO B 134      13.938 -22.338  22.790  1.00 57.45           O  
ATOM   2231  CB  PRO B 134      13.711 -23.599  20.068  1.00 51.97           C  
ATOM   2232  CG  PRO B 134      12.515 -22.689  19.837  1.00 54.44           C  
ATOM   2233  CD  PRO B 134      11.364 -23.395  20.554  1.00 52.62           C  
ATOM   2234  HA  PRO B 134      13.813 -25.304  21.376  1.00  0.00           H  
ATOM   2235  HB3 PRO B 134      13.739 -24.350  19.279  1.00  0.00           H  
ATOM   2236  HB2 PRO B 134      14.661 -23.068  20.047  1.00  0.00           H  
ATOM   2237  HG3 PRO B 134      12.310 -22.509  18.781  1.00  0.00           H  
ATOM   2238  HG2 PRO B 134      12.701 -21.721  20.304  1.00  0.00           H  
ATOM   2239  HD2 PRO B 134      10.678 -22.674  21.003  1.00  0.00           H  
ATOM   2240  HD3 PRO B 134      10.803 -23.999  19.840  1.00  0.00           H  
ATOM   2241  N   GLU B 135      14.972 -24.272  23.329  1.00 57.98           N  
ATOM   2242  CA  GLU B 135      15.752 -23.806  24.470  1.00 62.09           C  
ATOM   2243  C   GLU B 135      17.108 -23.289  23.955  1.00 62.57           C  
ATOM   2244  O   GLU B 135      17.589 -22.238  24.382  1.00 64.59           O  
ATOM   2245  CB  GLU B 135      15.973 -25.035  25.394  1.00  0.00           C  
ATOM   2246  CG  GLU B 135      16.835 -24.822  26.661  1.00  0.00           C  
ATOM   2247  CD  GLU B 135      16.100 -24.074  27.768  1.00  0.00           C  
ATOM   2248  OE1 GLU B 135      15.982 -22.837  27.684  1.00  0.00           O  
ATOM   2249  OE2 GLU B 135      15.659 -24.740  28.727  1.00  0.00           O1-
ATOM   2250  H   GLU B 135      15.234 -25.191  22.966  1.00  0.00           H  
ATOM   2251  HA  GLU B 135      15.225 -23.013  25.002  1.00  0.00           H  
ATOM   2252  HB2 GLU B 135      15.001 -25.425  25.699  1.00  0.00           H  
ATOM   2253  HB3 GLU B 135      16.432 -25.839  24.816  1.00  0.00           H  
ATOM   2254  HG2 GLU B 135      17.124 -25.799  27.052  1.00  0.00           H  
ATOM   2255  HG3 GLU B 135      17.772 -24.314  26.433  1.00  0.00           H  
ATOM   2256  N   THR B 136      17.712 -24.025  23.019  1.00 58.63           N  
ATOM   2257  CA  THR B 136      18.984 -23.731  22.376  1.00 54.74           C  
ATOM   2258  C   THR B 136      18.745 -22.912  21.087  1.00 60.41           C  
ATOM   2259  O   THR B 136      17.606 -22.622  20.700  1.00 59.49           O  
ATOM   2260  CB  THR B 136      19.655 -25.094  22.030  1.00 54.93           C  
ATOM   2261  OG1 THR B 136      18.941 -25.810  21.036  1.00 59.91           O  
ATOM   2262  CG2 THR B 136      19.860 -26.014  23.244  1.00 65.62           C  
ATOM   2263  H   THR B 136      17.214 -24.857  22.679  1.00  0.00           H  
ATOM   2264  HA  THR B 136      19.628 -23.162  23.049  1.00  0.00           H  
ATOM   2265  HB  THR B 136      20.646 -24.892  21.621  1.00  0.00           H  
ATOM   2266  HG1 THR B 136      18.062 -25.998  21.401  1.00  0.00           H  
ATOM   2267 HG21 THR B 136      18.914 -26.345  23.673  1.00  0.00           H  
ATOM   2268 HG22 THR B 136      20.423 -26.906  22.968  1.00  0.00           H  
ATOM   2269 HG23 THR B 136      20.419 -25.505  24.030  1.00  0.00           H  
ATOM   2270  N   LEU B 137      19.840 -22.574  20.395  1.00 62.65           N  
ATOM   2271  CA  LEU B 137      19.831 -22.038  19.037  1.00 55.31           C  
ATOM   2272  C   LEU B 137      19.734 -23.192  18.011  1.00 58.69           C  
ATOM   2273  O   LEU B 137      19.159 -23.006  16.941  1.00 63.35           O  
ATOM   2274  CB  LEU B 137      21.163 -21.279  18.832  1.00  0.00           C  
ATOM   2275  CG  LEU B 137      21.232 -20.379  17.579  1.00  0.00           C  
ATOM   2276  CD1 LEU B 137      20.358 -19.120  17.704  1.00  0.00           C  
ATOM   2277  CD2 LEU B 137      22.685 -19.992  17.289  1.00  0.00           C  
ATOM   2278  H   LEU B 137      20.741 -22.771  20.806  1.00  0.00           H  
ATOM   2279  HA  LEU B 137      18.983 -21.364  18.909  1.00  0.00           H  
ATOM   2280  HB2 LEU B 137      21.364 -20.656  19.705  1.00  0.00           H  
ATOM   2281  HB3 LEU B 137      21.980 -22.002  18.800  1.00  0.00           H  
ATOM   2282  HG  LEU B 137      20.877 -20.940  16.718  1.00  0.00           H  
ATOM   2283 HD11 LEU B 137      20.657 -18.508  18.556  1.00  0.00           H  
ATOM   2284 HD12 LEU B 137      20.440 -18.501  16.811  1.00  0.00           H  
ATOM   2285 HD13 LEU B 137      19.304 -19.367  17.823  1.00  0.00           H  
ATOM   2286 HD21 LEU B 137      22.745 -19.327  16.427  1.00  0.00           H  
ATOM   2287 HD22 LEU B 137      23.132 -19.490  18.145  1.00  0.00           H  
ATOM   2288 HD23 LEU B 137      23.293 -20.872  17.076  1.00  0.00           H  
ATOM   2289  N   HIS B 138      20.243 -24.394  18.333  1.00 57.02           N  
ATOM   2290  CA  HIS B 138      20.253 -25.589  17.472  1.00 61.38           C  
ATOM   2291  C   HIS B 138      18.838 -26.018  17.049  1.00 54.57           C  
ATOM   2292  O   HIS B 138      18.584 -26.303  15.876  1.00 55.19           O  
ATOM   2293  CB  HIS B 138      20.988 -26.740  18.199  1.00  0.00           C  
ATOM   2294  CG  HIS B 138      21.006 -28.084  17.499  1.00  0.00           C  
ATOM   2295  ND1 HIS B 138      21.451 -28.256  16.201  1.00  0.00           N  
ATOM   2296  CD2 HIS B 138      20.637 -29.342  17.923  1.00  0.00           C  
ATOM   2297  CE1 HIS B 138      21.373 -29.553  15.907  1.00  0.00           C  
ATOM   2298  NE2 HIS B 138      20.864 -30.273  16.902  1.00  0.00           N  
ATOM   2299  H   HIS B 138      20.628 -24.497  19.259  1.00  0.00           H  
ATOM   2300  HA  HIS B 138      20.805 -25.341  16.564  1.00  0.00           H  
ATOM   2301  HB2 HIS B 138      22.024 -26.450  18.378  1.00  0.00           H  
ATOM   2302  HB3 HIS B 138      20.547 -26.898  19.184  1.00  0.00           H  
ATOM   2303  HD2 HIS B 138      20.236 -29.645  18.882  1.00  0.00           H  
ATOM   2304  HE1 HIS B 138      21.667 -29.967  14.950  1.00  0.00           H  
ATOM   2305  HD1 HIS B 138      21.746 -27.524  15.547  1.00  0.00           H  
ATOM   2306  N   GLU B 139      17.895 -25.974  17.997  1.00 52.65           N  
ATOM   2307  CA  GLU B 139      16.482 -26.285  17.798  1.00 51.77           C  
ATOM   2308  C   GLU B 139      15.751 -25.212  16.958  1.00 52.66           C  
ATOM   2309  O   GLU B 139      14.648 -25.470  16.490  1.00 53.84           O  
ATOM   2310  CB  GLU B 139      15.818 -26.391  19.186  1.00 52.22           C  
ATOM   2311  CG  GLU B 139      16.346 -27.562  20.050  1.00 48.70           C  
ATOM   2312  CD  GLU B 139      16.130 -27.333  21.542  1.00 63.32           C  
ATOM   2313  OE1 GLU B 139      16.500 -26.243  22.023  1.00 65.28           O  
ATOM   2314  OE2 GLU B 139      15.608 -28.244  22.214  1.00 67.49           O1-
ATOM   2315  H   GLU B 139      18.193 -25.739  18.939  1.00  0.00           H  
ATOM   2316  HA  GLU B 139      16.392 -27.241  17.277  1.00  0.00           H  
ATOM   2317  HB3 GLU B 139      14.740 -26.518  19.072  1.00  0.00           H  
ATOM   2318  HB2 GLU B 139      15.950 -25.439  19.703  1.00  0.00           H  
ATOM   2319  HG3 GLU B 139      17.416 -27.706  19.906  1.00  0.00           H  
ATOM   2320  HG2 GLU B 139      15.881 -28.497  19.737  1.00  0.00           H  
ATOM   2321  N   ARG B 140      16.355 -24.033  16.745  1.00 50.19           N  
ATOM   2322  CA  ARG B 140      15.830 -22.949  15.910  1.00 48.31           C  
ATOM   2323  C   ARG B 140      16.476 -23.024  14.519  1.00 50.92           C  
ATOM   2324  O   ARG B 140      15.773 -22.943  13.512  1.00 48.98           O  
ATOM   2325  CB  ARG B 140      16.178 -21.585  16.544  1.00 45.05           C  
ATOM   2326  CG  ARG B 140      15.667 -21.480  17.985  1.00 47.66           C  
ATOM   2327  CD  ARG B 140      15.900 -20.130  18.664  1.00 39.67           C  
ATOM   2328  NE  ARG B 140      15.415 -20.201  20.050  1.00 43.71           N  
ATOM   2329  CZ  ARG B 140      14.579 -19.353  20.661  1.00 53.22           C  
ATOM   2330  NH1 ARG B 140      14.206 -18.211  20.081  1.00 46.70           N  
ATOM   2331  NH2 ARG B 140      14.105 -19.673  21.865  1.00 50.90           N1+
ATOM   2332  H   ARG B 140      17.286 -23.913  17.125  1.00  0.00           H  
ATOM   2333  HA  ARG B 140      14.746 -23.029  15.806  1.00  0.00           H  
ATOM   2334  HB3 ARG B 140      15.716 -20.800  15.946  1.00  0.00           H  
ATOM   2335  HB2 ARG B 140      17.250 -21.388  16.520  1.00  0.00           H  
ATOM   2336  HG3 ARG B 140      16.147 -22.250  18.585  1.00  0.00           H  
ATOM   2337  HG2 ARG B 140      14.598 -21.697  17.990  1.00  0.00           H  
ATOM   2338  HD3 ARG B 140      15.380 -19.353  18.108  1.00  0.00           H  
ATOM   2339  HD2 ARG B 140      16.960 -19.873  18.668  1.00  0.00           H  
ATOM   2340  HE  ARG B 140      15.803 -20.981  20.574  1.00  0.00           H  
ATOM   2341 HH11 ARG B 140      13.438 -17.625  20.423  1.00  0.00           H  
ATOM   2342 HH12 ARG B 140      14.617 -17.874  19.213  1.00  0.00           H  
ATOM   2343 HH21 ARG B 140      13.594 -19.012  22.426  1.00  0.00           H  
ATOM   2344 HH22 ARG B 140      14.209 -20.612  22.262  1.00  0.00           H  
ATOM   2345  N   LEU B 141      17.799 -23.251  14.456  1.00 52.91           N  
ATOM   2346  CA  LEU B 141      18.574 -23.449  13.227  1.00 48.98           C  
ATOM   2347  C   LEU B 141      18.093 -24.669  12.422  1.00 50.98           C  
ATOM   2348  O   LEU B 141      18.111 -24.642  11.193  1.00 52.74           O  
ATOM   2349  CB  LEU B 141      20.077 -23.571  13.546  1.00 53.13           C  
ATOM   2350  CG  LEU B 141      20.737 -22.264  14.038  1.00 58.33           C  
ATOM   2351  CD1 LEU B 141      22.134 -22.555  14.601  1.00 69.41           C  
ATOM   2352  CD2 LEU B 141      20.816 -21.171  12.957  1.00 57.61           C  
ATOM   2353  H   LEU B 141      18.318 -23.256  15.331  1.00  0.00           H  
ATOM   2354  HA  LEU B 141      18.437 -22.574  12.602  1.00  0.00           H  
ATOM   2355  HB3 LEU B 141      20.613 -23.923  12.663  1.00  0.00           H  
ATOM   2356  HB2 LEU B 141      20.206 -24.352  14.297  1.00  0.00           H  
ATOM   2357  HG  LEU B 141      20.130 -21.862  14.847  1.00  0.00           H  
ATOM   2358 HD11 LEU B 141      22.781 -22.995  13.843  1.00  0.00           H  
ATOM   2359 HD12 LEU B 141      22.612 -21.643  14.950  1.00  0.00           H  
ATOM   2360 HD13 LEU B 141      22.082 -23.243  15.445  1.00  0.00           H  
ATOM   2361 HD21 LEU B 141      19.830 -20.844  12.629  1.00  0.00           H  
ATOM   2362 HD22 LEU B 141      21.325 -20.285  13.338  1.00  0.00           H  
ATOM   2363 HD23 LEU B 141      21.361 -21.506  12.076  1.00  0.00           H  
ATOM   2364  N   THR B 142      17.586 -25.700  13.111  1.00 50.87           N  
ATOM   2365  CA  THR B 142      16.904 -26.858  12.535  1.00 53.57           C  
ATOM   2366  C   THR B 142      15.683 -26.455  11.671  1.00 53.73           C  
ATOM   2367  O   THR B 142      15.441 -27.055  10.624  1.00 56.54           O  
ATOM   2368  CB  THR B 142      16.499 -27.815  13.692  1.00  0.00           C  
ATOM   2369  OG1 THR B 142      17.661 -28.356  14.303  1.00  0.00           O  
ATOM   2370  CG2 THR B 142      15.651 -29.017  13.247  1.00  0.00           C  
ATOM   2371  H   THR B 142      17.668 -25.657  14.119  1.00  0.00           H  
ATOM   2372  HA  THR B 142      17.608 -27.369  11.879  1.00  0.00           H  
ATOM   2373  HB  THR B 142      15.934 -27.264  14.447  1.00  0.00           H  
ATOM   2374  HG1 THR B 142      18.114 -27.646  14.765  1.00  0.00           H  
ATOM   2375 HG21 THR B 142      15.442 -29.691  14.073  1.00  0.00           H  
ATOM   2376 HG22 THR B 142      14.679 -28.696  12.873  1.00  0.00           H  
ATOM   2377 HG23 THR B 142      16.141 -29.584  12.455  1.00  0.00           H  
ATOM   2378  N   LEU B 143      14.918 -25.441  12.091  1.00 52.51           N  
ATOM   2379  CA  LEU B 143      13.654 -25.068  11.465  1.00 49.90           C  
ATOM   2380  C   LEU B 143      13.912 -24.242  10.201  1.00 48.92           C  
ATOM   2381  O   LEU B 143      13.366 -24.553   9.145  1.00 50.38           O  
ATOM   2382  CB  LEU B 143      12.806 -24.253  12.460  1.00 46.07           C  
ATOM   2383  CG  LEU B 143      12.517 -24.977  13.789  1.00 50.03           C  
ATOM   2384  CD1 LEU B 143      11.785 -24.050  14.766  1.00 46.93           C  
ATOM   2385  CD2 LEU B 143      11.736 -26.282  13.577  1.00 51.20           C  
ATOM   2386  H   LEU B 143      15.218 -24.893  12.887  1.00  0.00           H  
ATOM   2387  HA  LEU B 143      13.103 -25.965  11.180  1.00  0.00           H  
ATOM   2388  HB3 LEU B 143      11.856 -24.004  11.985  1.00  0.00           H  
ATOM   2389  HB2 LEU B 143      13.292 -23.299  12.667  1.00  0.00           H  
ATOM   2390  HG  LEU B 143      13.465 -25.236  14.257  1.00  0.00           H  
ATOM   2391 HD11 LEU B 143      11.610 -24.545  15.722  1.00  0.00           H  
ATOM   2392 HD12 LEU B 143      12.364 -23.149  14.969  1.00  0.00           H  
ATOM   2393 HD13 LEU B 143      10.821 -23.741  14.362  1.00  0.00           H  
ATOM   2394 HD21 LEU B 143      11.498 -26.742  14.533  1.00  0.00           H  
ATOM   2395 HD22 LEU B 143      10.802 -26.109  13.041  1.00  0.00           H  
ATOM   2396 HD23 LEU B 143      12.314 -27.018  13.018  1.00  0.00           H  
ATOM   2397  N   VAL B 144      14.810 -23.249  10.262  1.00 53.07           N  
ATOM   2398  CA  VAL B 144      15.227 -22.491   9.081  1.00 50.43           C  
ATOM   2399  C   VAL B 144      15.991 -23.360   8.055  1.00 54.87           C  
ATOM   2400  O   VAL B 144      15.984 -23.024   6.875  1.00 54.72           O  
ATOM   2401  CB  VAL B 144      16.020 -21.221   9.480  1.00  0.00           C  
ATOM   2402  CG1 VAL B 144      15.111 -20.170  10.135  1.00  0.00           C  
ATOM   2403  CG2 VAL B 144      17.232 -21.486  10.378  1.00  0.00           C  
ATOM   2404  H   VAL B 144      15.253 -23.042  11.148  1.00  0.00           H  
ATOM   2405  HA  VAL B 144      14.319 -22.167   8.572  1.00  0.00           H  
ATOM   2406  HB  VAL B 144      16.396 -20.778   8.557  1.00  0.00           H  
ATOM   2407 HG11 VAL B 144      15.645 -19.233  10.293  1.00  0.00           H  
ATOM   2408 HG12 VAL B 144      14.253 -19.943   9.506  1.00  0.00           H  
ATOM   2409 HG13 VAL B 144      14.737 -20.504  11.103  1.00  0.00           H  
ATOM   2410 HG21 VAL B 144      17.823 -20.580  10.521  1.00  0.00           H  
ATOM   2411 HG22 VAL B 144      16.898 -21.815  11.358  1.00  0.00           H  
ATOM   2412 HG23 VAL B 144      17.892 -22.245   9.960  1.00  0.00           H  
ATOM   2413  N   SER B 145      16.568 -24.499   8.470  1.00 55.36           N  
ATOM   2414  CA  SER B 145      17.178 -25.480   7.576  1.00 54.44           C  
ATOM   2415  C   SER B 145      16.105 -26.251   6.779  1.00 45.94           C  
ATOM   2416  O   SER B 145      16.188 -26.302   5.556  1.00 49.50           O  
ATOM   2417  CB  SER B 145      18.018 -26.487   8.384  1.00 56.40           C  
ATOM   2418  OG  SER B 145      19.135 -25.860   8.982  1.00 60.45           O  
ATOM   2419  H   SER B 145      16.556 -24.705   9.459  1.00  0.00           H  
ATOM   2420  HA  SER B 145      17.829 -24.963   6.867  1.00  0.00           H  
ATOM   2421  HB2 SER B 145      18.386 -27.270   7.721  1.00  0.00           H  
ATOM   2422  HB3 SER B 145      17.433 -26.991   9.148  1.00  0.00           H  
ATOM   2423  HG  SER B 145      18.818 -25.296   9.689  1.00  0.00           H  
ATOM   2424  N   VAL B 146      15.084 -26.841   7.423  1.00 42.33           N  
ATOM   2425  CA  VAL B 146      14.103 -27.679   6.717  1.00 46.39           C  
ATOM   2426  C   VAL B 146      13.076 -26.861   5.904  1.00 50.53           C  
ATOM   2427  O   VAL B 146      12.465 -27.398   4.981  1.00 48.31           O  
ATOM   2428  CB  VAL B 146      13.408 -28.665   7.690  1.00 50.85           C  
ATOM   2429  CG1 VAL B 146      14.427 -29.618   8.324  1.00 59.74           C  
ATOM   2430  CG2 VAL B 146      12.515 -28.029   8.766  1.00 57.39           C  
ATOM   2431  H   VAL B 146      15.020 -26.783   8.433  1.00  0.00           H  
ATOM   2432  HA  VAL B 146      14.642 -28.287   5.990  1.00  0.00           H  
ATOM   2433  HB  VAL B 146      12.758 -29.286   7.073  1.00  0.00           H  
ATOM   2434 HG11 VAL B 146      15.104 -29.998   7.561  1.00  0.00           H  
ATOM   2435 HG12 VAL B 146      15.033 -29.129   9.085  1.00  0.00           H  
ATOM   2436 HG13 VAL B 146      13.928 -30.470   8.786  1.00  0.00           H  
ATOM   2437 HG21 VAL B 146      11.639 -27.566   8.316  1.00  0.00           H  
ATOM   2438 HG22 VAL B 146      12.148 -28.779   9.467  1.00  0.00           H  
ATOM   2439 HG23 VAL B 146      13.051 -27.274   9.336  1.00  0.00           H  
ATOM   2440  N   TYR B 147      12.919 -25.563   6.191  1.00 50.11           N  
ATOM   2441  CA  TYR B 147      12.114 -24.637   5.394  1.00 42.02           C  
ATOM   2442  C   TYR B 147      12.973 -23.922   4.320  1.00 43.67           C  
ATOM   2443  O   TYR B 147      12.417 -23.224   3.473  1.00 42.53           O  
ATOM   2444  CB  TYR B 147      11.444 -23.601   6.329  1.00 36.58           C  
ATOM   2445  CG  TYR B 147      10.197 -24.099   7.059  1.00 46.78           C  
ATOM   2446  CD1 TYR B 147      10.298 -25.030   8.114  1.00 47.77           C  
ATOM   2447  CD2 TYR B 147       8.920 -23.614   6.705  1.00 51.09           C  
ATOM   2448  CE1 TYR B 147       9.154 -25.462   8.813  1.00 44.31           C  
ATOM   2449  CE2 TYR B 147       7.773 -24.037   7.406  1.00 51.93           C  
ATOM   2450  CZ  TYR B 147       7.887 -24.960   8.465  1.00 48.93           C  
ATOM   2451  OH  TYR B 147       6.776 -25.353   9.155  1.00 47.13           O  
ATOM   2452  H   TYR B 147      13.399 -25.198   7.006  1.00  0.00           H  
ATOM   2453  HA  TYR B 147      11.321 -25.168   4.865  1.00  0.00           H  
ATOM   2454  HB3 TYR B 147      11.148 -22.723   5.753  1.00  0.00           H  
ATOM   2455  HB2 TYR B 147      12.161 -23.231   7.063  1.00  0.00           H  
ATOM   2456  HD1 TYR B 147      11.259 -25.411   8.408  1.00  0.00           H  
ATOM   2457  HD2 TYR B 147       8.810 -22.898   5.907  1.00  0.00           H  
ATOM   2458  HE1 TYR B 147       9.257 -26.165   9.627  1.00  0.00           H  
ATOM   2459  HE2 TYR B 147       6.809 -23.629   7.139  1.00  0.00           H  
ATOM   2460  HH  TYR B 147       6.963 -25.710  10.047  1.00  0.00           H  
ATOM   2461  N   ALA B 148      14.302 -24.115   4.294  1.00 47.52           N  
ATOM   2462  CA  ALA B 148      15.218 -23.560   3.291  1.00 43.91           C  
ATOM   2463  C   ALA B 148      14.943 -23.974   1.826  1.00 41.68           C  
ATOM   2464  O   ALA B 148      14.911 -23.074   0.982  1.00 41.03           O  
ATOM   2465  CB  ALA B 148      16.678 -23.879   3.636  1.00  0.00           C  
ATOM   2466  H   ALA B 148      14.708 -24.730   4.990  1.00  0.00           H  
ATOM   2467  HA  ALA B 148      15.105 -22.475   3.346  1.00  0.00           H  
ATOM   2468  HB1 ALA B 148      17.347 -23.430   2.903  1.00  0.00           H  
ATOM   2469  HB2 ALA B 148      16.964 -23.491   4.611  1.00  0.00           H  
ATOM   2470  HB3 ALA B 148      16.882 -24.945   3.626  1.00  0.00           H  
ATOM   2471  N   PRO B 149      14.720 -25.266   1.467  1.00 44.87           N  
ATOM   2472  CA  PRO B 149      14.467 -25.642   0.068  1.00 39.08           C  
ATOM   2473  C   PRO B 149      13.134 -25.090  -0.461  1.00 38.79           C  
ATOM   2474  O   PRO B 149      13.047 -24.723  -1.629  1.00 39.51           O  
ATOM   2475  CB  PRO B 149      14.542 -27.171   0.022  1.00 40.56           C  
ATOM   2476  CG  PRO B 149      14.245 -27.617   1.440  1.00 42.59           C  
ATOM   2477  CD  PRO B 149      14.693 -26.453   2.325  1.00 39.71           C  
ATOM   2478  HA  PRO B 149      15.271 -25.249  -0.552  1.00  0.00           H  
ATOM   2479  HB3 PRO B 149      15.553 -27.476  -0.250  1.00  0.00           H  
ATOM   2480  HB2 PRO B 149      13.865 -27.619  -0.708  1.00  0.00           H  
ATOM   2481  HG3 PRO B 149      14.737 -28.554   1.697  1.00  0.00           H  
ATOM   2482  HG2 PRO B 149      13.171 -27.770   1.555  1.00  0.00           H  
ATOM   2483  HD3 PRO B 149      14.015 -26.356   3.166  1.00  0.00           H  
ATOM   2484  HD2 PRO B 149      15.694 -26.642   2.712  1.00  0.00           H  
ATOM   2485  N   TYR B 150      12.135 -24.922   0.414  1.00 37.42           N  
ATOM   2486  CA  TYR B 150      10.867 -24.262   0.117  1.00 40.68           C  
ATOM   2487  C   TYR B 150      11.021 -22.756  -0.175  1.00 42.63           C  
ATOM   2488  O   TYR B 150      10.097 -22.171  -0.728  1.00 39.28           O  
ATOM   2489  CB  TYR B 150       9.895 -24.457   1.300  1.00 37.72           C  
ATOM   2490  CG  TYR B 150       9.325 -25.857   1.430  1.00 44.82           C  
ATOM   2491  CD1 TYR B 150       8.292 -26.264   0.562  1.00 43.29           C  
ATOM   2492  CD2 TYR B 150       9.798 -26.747   2.418  1.00 40.40           C  
ATOM   2493  CE1 TYR B 150       7.718 -27.541   0.694  1.00 49.32           C  
ATOM   2494  CE2 TYR B 150       9.223 -28.027   2.549  1.00 39.59           C  
ATOM   2495  CZ  TYR B 150       8.174 -28.421   1.695  1.00 50.92           C  
ATOM   2496  OH  TYR B 150       7.585 -29.640   1.856  1.00 58.82           O  
ATOM   2497  H   TYR B 150      12.274 -25.241   1.361  1.00  0.00           H  
ATOM   2498  HA  TYR B 150      10.438 -24.719  -0.778  1.00  0.00           H  
ATOM   2499  HB3 TYR B 150       9.039 -23.789   1.184  1.00  0.00           H  
ATOM   2500  HB2 TYR B 150      10.359 -24.156   2.239  1.00  0.00           H  
ATOM   2501  HD1 TYR B 150       7.925 -25.595  -0.205  1.00  0.00           H  
ATOM   2502  HD2 TYR B 150      10.596 -26.458   3.086  1.00  0.00           H  
ATOM   2503  HE1 TYR B 150       6.921 -27.830   0.024  1.00  0.00           H  
ATOM   2504  HE2 TYR B 150       9.581 -28.699   3.316  1.00  0.00           H  
ATOM   2505  HH  TYR B 150       6.841 -29.773   1.267  1.00  0.00           H  
ATOM   2506  N   LEU B 151      12.155 -22.125   0.163  1.00 34.76           N  
ATOM   2507  CA  LEU B 151      12.473 -20.752  -0.225  1.00 36.62           C  
ATOM   2508  C   LEU B 151      13.387 -20.768  -1.468  1.00 40.17           C  
ATOM   2509  O   LEU B 151      13.199 -19.966  -2.383  1.00 42.08           O  
ATOM   2510  CB  LEU B 151      13.206 -20.057   0.949  1.00  0.00           C  
ATOM   2511  CG  LEU B 151      13.182 -18.515   0.856  1.00  0.00           C  
ATOM   2512  CD1 LEU B 151      11.838 -17.938   1.323  1.00  0.00           C  
ATOM   2513  CD2 LEU B 151      14.321 -17.884   1.661  1.00  0.00           C  
ATOM   2514  H   LEU B 151      12.885 -22.662   0.613  1.00  0.00           H  
ATOM   2515  HA  LEU B 151      11.561 -20.203  -0.464  1.00  0.00           H  
ATOM   2516  HB2 LEU B 151      12.762 -20.356   1.901  1.00  0.00           H  
ATOM   2517  HB3 LEU B 151      14.239 -20.407   0.995  1.00  0.00           H  
ATOM   2518  HG  LEU B 151      13.333 -18.225  -0.185  1.00  0.00           H  
ATOM   2519 HD11 LEU B 151      11.767 -16.871   1.108  1.00  0.00           H  
ATOM   2520 HD12 LEU B 151      11.001 -18.431   0.833  1.00  0.00           H  
ATOM   2521 HD13 LEU B 151      11.705 -18.065   2.397  1.00  0.00           H  
ATOM   2522 HD21 LEU B 151      14.272 -18.152   2.716  1.00  0.00           H  
ATOM   2523 HD22 LEU B 151      15.292 -18.198   1.286  1.00  0.00           H  
ATOM   2524 HD23 LEU B 151      14.283 -16.797   1.592  1.00  0.00           H  
ATOM   2525  N   LEU B 152      14.361 -21.688  -1.527  1.00 43.58           N  
ATOM   2526  CA  LEU B 152      15.348 -21.795  -2.599  1.00 41.23           C  
ATOM   2527  C   LEU B 152      14.720 -22.236  -3.936  1.00 41.45           C  
ATOM   2528  O   LEU B 152      14.951 -21.594  -4.957  1.00 39.30           O  
ATOM   2529  CB  LEU B 152      16.453 -22.783  -2.158  1.00 43.37           C  
ATOM   2530  CG  LEU B 152      17.581 -23.051  -3.181  1.00 45.41           C  
ATOM   2531  CD1 LEU B 152      18.343 -21.778  -3.582  1.00 47.77           C  
ATOM   2532  CD2 LEU B 152      18.543 -24.118  -2.646  1.00 43.97           C  
ATOM   2533  H   LEU B 152      14.484 -22.292  -0.720  1.00  0.00           H  
ATOM   2534  HA  LEU B 152      15.790 -20.808  -2.736  1.00  0.00           H  
ATOM   2535  HB3 LEU B 152      15.983 -23.736  -1.927  1.00  0.00           H  
ATOM   2536  HB2 LEU B 152      16.895 -22.432  -1.225  1.00  0.00           H  
ATOM   2537  HG  LEU B 152      17.136 -23.468  -4.085  1.00  0.00           H  
ATOM   2538 HD11 LEU B 152      18.801 -21.295  -2.718  1.00  0.00           H  
ATOM   2539 HD12 LEU B 152      19.138 -22.008  -4.292  1.00  0.00           H  
ATOM   2540 HD13 LEU B 152      17.690 -21.054  -4.067  1.00  0.00           H  
ATOM   2541 HD21 LEU B 152      19.285 -24.391  -3.398  1.00  0.00           H  
ATOM   2542 HD22 LEU B 152      19.076 -23.772  -1.760  1.00  0.00           H  
ATOM   2543 HD23 LEU B 152      18.007 -25.029  -2.378  1.00  0.00           H  
ATOM   2544  N   ILE B 153      13.939 -23.322  -3.959  1.00 40.62           N  
ATOM   2545  CA  ILE B 153      13.295 -23.853  -5.164  1.00 41.46           C  
ATOM   2546  C   ILE B 153      12.379 -22.823  -5.888  1.00 40.88           C  
ATOM   2547  O   ILE B 153      12.533 -22.668  -7.101  1.00 42.64           O  
ATOM   2548  CB  ILE B 153      12.640 -25.236  -4.886  1.00 38.67           C  
ATOM   2549  CG1 ILE B 153      13.695 -26.269  -4.401  1.00 39.28           C  
ATOM   2550  CG2 ILE B 153      11.923 -25.774  -6.139  1.00 37.60           C  
ATOM   2551  CD1 ILE B 153      13.103 -27.547  -3.788  1.00 43.34           C  
ATOM   2552  H   ILE B 153      13.740 -23.802  -3.083  1.00  0.00           H  
ATOM   2553  HA  ILE B 153      14.113 -24.045  -5.860  1.00  0.00           H  
ATOM   2554  HB  ILE B 153      11.893 -25.114  -4.100  1.00  0.00           H  
ATOM   2555 HG13 ILE B 153      14.343 -25.830  -3.643  1.00  0.00           H  
ATOM   2556 HG12 ILE B 153      14.360 -26.535  -5.222  1.00  0.00           H  
ATOM   2557 HG21 ILE B 153      11.039 -25.186  -6.387  1.00  0.00           H  
ATOM   2558 HG22 ILE B 153      12.593 -25.751  -6.996  1.00  0.00           H  
ATOM   2559 HG23 ILE B 153      11.593 -26.801  -6.017  1.00  0.00           H  
ATOM   2560 HD11 ILE B 153      12.427 -27.313  -2.965  1.00  0.00           H  
ATOM   2561 HD12 ILE B 153      12.557 -28.140  -4.520  1.00  0.00           H  
ATOM   2562 HD13 ILE B 153      13.894 -28.183  -3.392  1.00  0.00           H  
ATOM   2563  N   PRO B 154      11.484 -22.060  -5.218  1.00 42.60           N  
ATOM   2564  CA  PRO B 154      10.791 -20.940  -5.866  1.00 42.35           C  
ATOM   2565  C   PRO B 154      11.698 -19.768  -6.293  1.00 40.77           C  
ATOM   2566  O   PRO B 154      11.336 -19.070  -7.237  1.00 41.00           O  
ATOM   2567  CB  PRO B 154       9.680 -20.504  -4.908  1.00 38.00           C  
ATOM   2568  CG  PRO B 154      10.068 -21.077  -3.561  1.00 39.12           C  
ATOM   2569  CD  PRO B 154      11.007 -22.249  -3.851  1.00 37.30           C  
ATOM   2570  HA  PRO B 154      10.308 -21.333  -6.759  1.00  0.00           H  
ATOM   2571  HB2 PRO B 154       8.730 -20.935  -5.229  1.00  0.00           H  
ATOM   2572  HB3 PRO B 154       9.548 -19.423  -4.860  1.00  0.00           H  
ATOM   2573  HG3 PRO B 154       9.197 -21.386  -2.985  1.00  0.00           H  
ATOM   2574  HG2 PRO B 154      10.595 -20.319  -2.981  1.00  0.00           H  
ATOM   2575  HD2 PRO B 154      11.799 -22.299  -3.112  1.00  0.00           H  
ATOM   2576  HD3 PRO B 154      10.455 -23.189  -3.802  1.00  0.00           H  
ATOM   2577  N   PHE B 155      12.875 -19.550  -5.689  1.00 40.12           N  
ATOM   2578  CA  PHE B 155      13.859 -18.590  -6.205  1.00 39.82           C  
ATOM   2579  C   PHE B 155      14.481 -19.117  -7.517  1.00 39.24           C  
ATOM   2580  O   PHE B 155      14.570 -18.372  -8.491  1.00 42.21           O  
ATOM   2581  CB  PHE B 155      14.948 -18.300  -5.148  1.00  0.00           C  
ATOM   2582  CG  PHE B 155      16.006 -17.303  -5.592  1.00  0.00           C  
ATOM   2583  CD1 PHE B 155      17.294 -17.753  -5.953  1.00  0.00           C  
ATOM   2584  CD2 PHE B 155      15.695 -15.930  -5.677  1.00  0.00           C  
ATOM   2585  CE1 PHE B 155      18.265 -16.835  -6.400  1.00  0.00           C  
ATOM   2586  CE2 PHE B 155      16.667 -15.014  -6.127  1.00  0.00           C  
ATOM   2587  CZ  PHE B 155      17.951 -15.465  -6.488  1.00  0.00           C  
ATOM   2588  H   PHE B 155      13.157 -20.137  -4.913  1.00  0.00           H  
ATOM   2589  HA  PHE B 155      13.345 -17.651  -6.422  1.00  0.00           H  
ATOM   2590  HB2 PHE B 155      14.481 -17.912  -4.242  1.00  0.00           H  
ATOM   2591  HB3 PHE B 155      15.454 -19.212  -4.845  1.00  0.00           H  
ATOM   2592  HD1 PHE B 155      17.541 -18.804  -5.899  1.00  0.00           H  
ATOM   2593  HD2 PHE B 155      14.710 -15.575  -5.406  1.00  0.00           H  
ATOM   2594  HE1 PHE B 155      19.249 -17.183  -6.681  1.00  0.00           H  
ATOM   2595  HE2 PHE B 155      16.428 -13.964  -6.199  1.00  0.00           H  
ATOM   2596  HZ  PHE B 155      18.693 -14.760  -6.835  1.00  0.00           H  
ATOM   2597  N   ILE B 156      14.834 -20.412  -7.582  1.00 39.42           N  
ATOM   2598  CA  ILE B 156      15.249 -21.120  -8.800  1.00 39.53           C  
ATOM   2599  C   ILE B 156      14.162 -21.011  -9.895  1.00 38.84           C  
ATOM   2600  O   ILE B 156      14.481 -20.663 -11.030  1.00 36.59           O  
ATOM   2601  CB  ILE B 156      15.679 -22.585  -8.462  1.00 41.95           C  
ATOM   2602  CG1 ILE B 156      16.958 -22.599  -7.587  1.00 43.83           C  
ATOM   2603  CG2 ILE B 156      15.876 -23.481  -9.707  1.00 42.30           C  
ATOM   2604  CD1 ILE B 156      17.291 -23.964  -6.962  1.00 47.39           C  
ATOM   2605  H   ILE B 156      14.765 -20.959  -6.726  1.00  0.00           H  
ATOM   2606  HA  ILE B 156      16.127 -20.597  -9.186  1.00  0.00           H  
ATOM   2607  HB  ILE B 156      14.879 -23.040  -7.884  1.00  0.00           H  
ATOM   2608 HG13 ILE B 156      16.860 -21.884  -6.770  1.00  0.00           H  
ATOM   2609 HG12 ILE B 156      17.810 -22.253  -8.174  1.00  0.00           H  
ATOM   2610 HG21 ILE B 156      14.974 -23.552 -10.315  1.00  0.00           H  
ATOM   2611 HG22 ILE B 156      16.678 -23.107 -10.343  1.00  0.00           H  
ATOM   2612 HG23 ILE B 156      16.126 -24.505  -9.432  1.00  0.00           H  
ATOM   2613 HD11 ILE B 156      16.456 -24.349  -6.376  1.00  0.00           H  
ATOM   2614 HD12 ILE B 156      17.547 -24.709  -7.714  1.00  0.00           H  
ATOM   2615 HD13 ILE B 156      18.149 -23.880  -6.294  1.00  0.00           H  
ATOM   2616  N   LEU B 157      12.882 -21.224  -9.548  1.00 37.65           N  
ATOM   2617  CA  LEU B 157      11.722 -21.041 -10.426  1.00 40.27           C  
ATOM   2618  C   LEU B 157      11.628 -19.604 -10.966  1.00 42.30           C  
ATOM   2619  O   LEU B 157      11.400 -19.412 -12.158  1.00 45.52           O  
ATOM   2620  CB  LEU B 157      10.426 -21.408  -9.669  1.00 35.33           C  
ATOM   2621  CG  LEU B 157       9.109 -21.325 -10.476  1.00 39.05           C  
ATOM   2622  CD1 LEU B 157       9.063 -22.301 -11.659  1.00 40.26           C  
ATOM   2623  CD2 LEU B 157       7.913 -21.549  -9.546  1.00 30.51           C  
ATOM   2624  H   LEU B 157      12.713 -21.564  -8.604  1.00  0.00           H  
ATOM   2625  HA  LEU B 157      11.852 -21.724 -11.267  1.00  0.00           H  
ATOM   2626  HB3 LEU B 157      10.324 -20.718  -8.838  1.00  0.00           H  
ATOM   2627  HB2 LEU B 157      10.520 -22.396  -9.222  1.00  0.00           H  
ATOM   2628  HG  LEU B 157       9.002 -20.317 -10.881  1.00  0.00           H  
ATOM   2629 HD11 LEU B 157       9.144 -23.338 -11.335  1.00  0.00           H  
ATOM   2630 HD12 LEU B 157       8.122 -22.201 -12.200  1.00  0.00           H  
ATOM   2631 HD13 LEU B 157       9.860 -22.108 -12.377  1.00  0.00           H  
ATOM   2632 HD21 LEU B 157       7.888 -20.801  -8.755  1.00  0.00           H  
ATOM   2633 HD22 LEU B 157       6.969 -21.487 -10.087  1.00  0.00           H  
ATOM   2634 HD23 LEU B 157       7.970 -22.527  -9.070  1.00  0.00           H  
ATOM   2635  N   LEU B 158      11.814 -18.596 -10.104  1.00 40.87           N  
ATOM   2636  CA  LEU B 158      11.783 -17.186 -10.475  1.00 42.11           C  
ATOM   2637  C   LEU B 158      12.890 -16.857 -11.494  1.00 47.12           C  
ATOM   2638  O   LEU B 158      12.581 -16.330 -12.558  1.00 48.67           O  
ATOM   2639  CB  LEU B 158      11.852 -16.302  -9.209  1.00 39.68           C  
ATOM   2640  CG  LEU B 158      11.718 -14.782  -9.451  1.00 41.94           C  
ATOM   2641  CD1 LEU B 158      10.395 -14.389 -10.132  1.00 44.89           C  
ATOM   2642  CD2 LEU B 158      11.882 -14.013  -8.135  1.00 40.31           C  
ATOM   2643  H   LEU B 158      11.966 -18.823  -9.126  1.00  0.00           H  
ATOM   2644  HA  LEU B 158      10.818 -17.021 -10.958  1.00  0.00           H  
ATOM   2645  HB3 LEU B 158      12.794 -16.490  -8.693  1.00  0.00           H  
ATOM   2646  HB2 LEU B 158      11.069 -16.611  -8.519  1.00  0.00           H  
ATOM   2647  HG  LEU B 158      12.535 -14.472 -10.100  1.00  0.00           H  
ATOM   2648 HD11 LEU B 158       9.533 -14.709  -9.547  1.00  0.00           H  
ATOM   2649 HD12 LEU B 158      10.321 -13.307 -10.252  1.00  0.00           H  
ATOM   2650 HD13 LEU B 158      10.303 -14.821 -11.128  1.00  0.00           H  
ATOM   2651 HD21 LEU B 158      12.835 -14.246  -7.659  1.00  0.00           H  
ATOM   2652 HD22 LEU B 158      11.857 -12.936  -8.307  1.00  0.00           H  
ATOM   2653 HD23 LEU B 158      11.085 -14.253  -7.430  1.00  0.00           H  
ATOM   2654  N   ILE B 159      14.152 -17.228 -11.233  1.00 44.51           N  
ATOM   2655  CA  ILE B 159      15.272 -17.026 -12.163  1.00 46.87           C  
ATOM   2656  C   ILE B 159      15.094 -17.847 -13.466  1.00 48.88           C  
ATOM   2657  O   ILE B 159      15.424 -17.351 -14.546  1.00 53.77           O  
ATOM   2658  CB  ILE B 159      16.626 -17.307 -11.444  1.00  0.00           C  
ATOM   2659  CG1 ILE B 159      16.848 -16.412 -10.196  1.00  0.00           C  
ATOM   2660  CG2 ILE B 159      17.857 -17.211 -12.375  1.00  0.00           C  
ATOM   2661  CD1 ILE B 159      16.978 -14.903 -10.475  1.00  0.00           C  
ATOM   2662  H   ILE B 159      14.345 -17.677 -10.341  1.00  0.00           H  
ATOM   2663  HA  ILE B 159      15.257 -15.977 -12.462  1.00  0.00           H  
ATOM   2664  HB  ILE B 159      16.590 -18.338 -11.087  1.00  0.00           H  
ATOM   2665 HG12 ILE B 159      16.042 -16.555  -9.479  1.00  0.00           H  
ATOM   2666 HG13 ILE B 159      17.747 -16.746  -9.676  1.00  0.00           H  
ATOM   2667 HG21 ILE B 159      17.846 -17.983 -13.144  1.00  0.00           H  
ATOM   2668 HG22 ILE B 159      17.902 -16.248 -12.882  1.00  0.00           H  
ATOM   2669 HG23 ILE B 159      18.786 -17.336 -11.817  1.00  0.00           H  
ATOM   2670 HD11 ILE B 159      16.074 -14.493 -10.924  1.00  0.00           H  
ATOM   2671 HD12 ILE B 159      17.145 -14.360  -9.544  1.00  0.00           H  
ATOM   2672 HD13 ILE B 159      17.817 -14.679 -11.133  1.00  0.00           H  
ATOM   2673  N   PHE B 160      14.517 -19.059 -13.396  1.00 43.14           N  
ATOM   2674  CA  PHE B 160      14.122 -19.886 -14.544  1.00 49.03           C  
ATOM   2675  C   PHE B 160      13.107 -19.148 -15.440  1.00 48.94           C  
ATOM   2676  O   PHE B 160      13.232 -19.182 -16.662  1.00 54.72           O  
ATOM   2677  CB  PHE B 160      13.570 -21.249 -14.040  1.00 45.59           C  
ATOM   2678  CG  PHE B 160      13.250 -22.325 -15.071  1.00 44.62           C  
ATOM   2679  CD1 PHE B 160      12.095 -22.232 -15.878  1.00 52.57           C  
ATOM   2680  CD2 PHE B 160      14.078 -23.462 -15.187  1.00 52.10           C  
ATOM   2681  CE1 PHE B 160      11.790 -23.244 -16.808  1.00 57.19           C  
ATOM   2682  CE2 PHE B 160      13.774 -24.477 -16.114  1.00 48.97           C  
ATOM   2683  CZ  PHE B 160      12.631 -24.366 -16.928  1.00 54.42           C  
ATOM   2684  H   PHE B 160      14.315 -19.432 -12.470  1.00  0.00           H  
ATOM   2685  HA  PHE B 160      15.021 -20.073 -15.132  1.00  0.00           H  
ATOM   2686  HB3 PHE B 160      12.663 -21.094 -13.462  1.00  0.00           H  
ATOM   2687  HB2 PHE B 160      14.289 -21.681 -13.344  1.00  0.00           H  
ATOM   2688  HD1 PHE B 160      11.431 -21.386 -15.785  1.00  0.00           H  
ATOM   2689  HD2 PHE B 160      14.956 -23.558 -14.567  1.00  0.00           H  
ATOM   2690  HE1 PHE B 160      10.904 -23.159 -17.421  1.00  0.00           H  
ATOM   2691  HE2 PHE B 160      14.418 -25.342 -16.198  1.00  0.00           H  
ATOM   2692  HZ  PHE B 160      12.395 -25.146 -17.636  1.00  0.00           H  
ATOM   2693  N   MET B 161      12.130 -18.451 -14.845  1.00 50.15           N  
ATOM   2694  CA  MET B 161      11.091 -17.709 -15.553  1.00 49.64           C  
ATOM   2695  C   MET B 161      11.586 -16.331 -16.022  1.00 51.03           C  
ATOM   2696  O   MET B 161      11.276 -15.923 -17.142  1.00 52.25           O  
ATOM   2697  CB  MET B 161       9.869 -17.528 -14.621  1.00 44.49           C  
ATOM   2698  CG  MET B 161       8.692 -18.413 -15.042  1.00 49.61           C  
ATOM   2699  SD  MET B 161       8.982 -20.200 -14.916  1.00 48.70           S  
ATOM   2700  CE  MET B 161       7.559 -20.828 -15.847  1.00 53.02           C  
ATOM   2701  H   MET B 161      12.062 -18.504 -13.832  1.00  0.00           H  
ATOM   2702  HA  MET B 161      10.796 -18.271 -16.440  1.00  0.00           H  
ATOM   2703  HB3 MET B 161       9.515 -16.496 -14.653  1.00  0.00           H  
ATOM   2704  HB2 MET B 161      10.120 -17.700 -13.575  1.00  0.00           H  
ATOM   2705  HG3 MET B 161       8.434 -18.178 -16.073  1.00  0.00           H  
ATOM   2706  HG2 MET B 161       7.823 -18.164 -14.436  1.00  0.00           H  
ATOM   2707  HE1 MET B 161       7.639 -21.906 -15.985  1.00  0.00           H  
ATOM   2708  HE2 MET B 161       6.637 -20.622 -15.309  1.00  0.00           H  
ATOM   2709  HE3 MET B 161       7.500 -20.364 -16.831  1.00  0.00           H  
ATOM   2710  N   LEU B 162      12.358 -15.600 -15.208  1.00 47.22           N  
ATOM   2711  CA  LEU B 162      12.871 -14.270 -15.549  1.00 50.29           C  
ATOM   2712  C   LEU B 162      13.932 -14.310 -16.664  1.00 52.24           C  
ATOM   2713  O   LEU B 162      14.114 -13.306 -17.349  1.00 55.01           O  
ATOM   2714  CB  LEU B 162      13.443 -13.559 -14.303  1.00  0.00           C  
ATOM   2715  CG  LEU B 162      12.389 -13.127 -13.256  1.00  0.00           C  
ATOM   2716  CD1 LEU B 162      13.077 -12.515 -12.031  1.00  0.00           C  
ATOM   2717  CD2 LEU B 162      11.356 -12.137 -13.812  1.00  0.00           C  
ATOM   2718  H   LEU B 162      12.533 -15.949 -14.264  1.00  0.00           H  
ATOM   2719  HA  LEU B 162      12.046 -13.681 -15.949  1.00  0.00           H  
ATOM   2720  HB2 LEU B 162      14.186 -14.205 -13.833  1.00  0.00           H  
ATOM   2721  HB3 LEU B 162      13.990 -12.667 -14.616  1.00  0.00           H  
ATOM   2722  HG  LEU B 162      11.839 -14.003 -12.921  1.00  0.00           H  
ATOM   2723 HD11 LEU B 162      12.361 -12.292 -11.240  1.00  0.00           H  
ATOM   2724 HD12 LEU B 162      13.832 -13.184 -11.616  1.00  0.00           H  
ATOM   2725 HD13 LEU B 162      13.567 -11.580 -12.294  1.00  0.00           H  
ATOM   2726 HD21 LEU B 162      11.842 -11.258 -14.238  1.00  0.00           H  
ATOM   2727 HD22 LEU B 162      10.727 -12.583 -14.582  1.00  0.00           H  
ATOM   2728 HD23 LEU B 162      10.683 -11.798 -13.025  1.00  0.00           H  
ATOM   2729  N   ARG B 163      14.547 -15.471 -16.921  1.00 57.67           N  
ATOM   2730  CA  ARG B 163      15.382 -15.754 -18.082  1.00 59.78           C  
ATOM   2731  C   ARG B 163      14.904 -17.059 -18.746  1.00 53.44           C  
ATOM   2732  O   ARG B 163      15.684 -17.977 -18.998  1.00 65.30           O  
ATOM   2733  CB  ARG B 163      16.891 -15.621 -17.743  1.00 55.81           C  
ATOM   2734  CG  ARG B 163      17.815 -15.796 -18.964  1.00 56.08           C  
ATOM   2735  CD  ARG B 163      19.268 -15.345 -18.776  1.00 57.37           C  
ATOM   2736  NE  ARG B 163      20.096 -15.831 -19.894  1.00 62.16           N  
ATOM   2737  CZ  ARG B 163      20.336 -15.239 -21.071  1.00 59.84           C  
ATOM   2738  NH1 ARG B 163      19.800 -14.069 -21.411  1.00 56.06           N  
ATOM   2739  NH2 ARG B 163      21.126 -15.840 -21.953  1.00 66.15           N1+
ATOM   2740  H   ARG B 163      14.350 -16.246 -16.297  1.00  0.00           H  
ATOM   2741  HA  ARG B 163      15.180 -14.994 -18.840  1.00  0.00           H  
ATOM   2742  HB2 ARG B 163      17.163 -16.346 -16.974  1.00  0.00           H  
ATOM   2743  HB3 ARG B 163      17.067 -14.641 -17.302  1.00  0.00           H  
ATOM   2744  HG3 ARG B 163      17.395 -15.264 -19.818  1.00  0.00           H  
ATOM   2745  HG2 ARG B 163      17.838 -16.846 -19.231  1.00  0.00           H  
ATOM   2746  HD3 ARG B 163      19.667 -15.774 -17.855  1.00  0.00           H  
ATOM   2747  HD2 ARG B 163      19.352 -14.264 -18.668  1.00  0.00           H  
ATOM   2748  HE  ARG B 163      20.534 -16.744 -19.733  1.00  0.00           H  
ATOM   2749 HH11 ARG B 163      20.058 -13.657 -22.314  1.00  0.00           H  
ATOM   2750 HH12 ARG B 163      19.143 -13.549 -20.827  1.00  0.00           H  
ATOM   2751 HH21 ARG B 163      21.293 -15.374 -22.857  1.00  0.00           H  
ATOM   2752 HH22 ARG B 163      21.598 -16.715 -21.772  1.00  0.00           H  
ATOM   2753  N   SER B 164      13.599 -17.138 -19.042  1.00 53.98           N  
ATOM   2754  CA  SER B 164      12.965 -18.226 -19.786  1.00 48.27           C  
ATOM   2755  C   SER B 164      13.513 -18.312 -21.234  1.00 56.10           C  
ATOM   2756  O   SER B 164      13.728 -17.267 -21.857  1.00 60.41           O  
ATOM   2757  CB  SER B 164      11.437 -17.997 -19.752  1.00  0.00           C  
ATOM   2758  OG  SER B 164      11.082 -16.656 -20.069  1.00  0.00           O  
ATOM   2759  H   SER B 164      12.983 -16.379 -18.777  1.00  0.00           H  
ATOM   2760  HA  SER B 164      13.183 -19.149 -19.252  1.00  0.00           H  
ATOM   2761  HB2 SER B 164      10.941 -18.672 -20.450  1.00  0.00           H  
ATOM   2762  HB3 SER B 164      11.042 -18.241 -18.766  1.00  0.00           H  
ATOM   2763  HG  SER B 164      11.514 -16.418 -20.881  1.00  0.00           H  
ATOM   2764  N   PRO B 165      13.753 -19.520 -21.791  1.00 56.65           N  
ATOM   2765  CA  PRO B 165      14.422 -19.678 -23.092  1.00 51.93           C  
ATOM   2766  C   PRO B 165      13.535 -19.366 -24.313  1.00 56.09           C  
ATOM   2767  O   PRO B 165      14.056 -19.019 -25.372  1.00 57.01           O  
ATOM   2768  CB  PRO B 165      14.882 -21.143 -23.103  1.00 52.91           C  
ATOM   2769  CG  PRO B 165      13.892 -21.871 -22.206  1.00 56.60           C  
ATOM   2770  CD  PRO B 165      13.482 -20.820 -21.173  1.00 55.77           C  
ATOM   2771  HA  PRO B 165      15.294 -19.026 -23.139  1.00  0.00           H  
ATOM   2772  HB3 PRO B 165      15.878 -21.212 -22.665  1.00  0.00           H  
ATOM   2773  HB2 PRO B 165      14.944 -21.578 -24.103  1.00  0.00           H  
ATOM   2774  HG3 PRO B 165      14.319 -22.765 -21.749  1.00  0.00           H  
ATOM   2775  HG2 PRO B 165      13.027 -22.179 -22.793  1.00  0.00           H  
ATOM   2776  HD3 PRO B 165      12.438 -20.931 -20.877  1.00  0.00           H  
ATOM   2777  HD2 PRO B 165      14.097 -20.928 -20.279  1.00  0.00           H  
ATOM   2778  N   TYR B 166      12.210 -19.469 -24.174  1.00 58.35           N  
ATOM   2779  CA  TYR B 166      11.207 -19.306 -25.229  1.00 55.20           C  
ATOM   2780  C   TYR B 166      10.660 -17.862 -25.325  1.00 56.28           C  
ATOM   2781  O   TYR B 166       9.674 -17.623 -26.022  1.00 58.38           O  
ATOM   2782  CB  TYR B 166      10.056 -20.298 -24.914  1.00 57.08           C  
ATOM   2783  CG  TYR B 166       9.525 -20.269 -23.484  1.00 59.98           C  
ATOM   2784  CD1 TYR B 166       8.589 -19.291 -23.091  1.00 66.13           C  
ATOM   2785  CD2 TYR B 166       9.969 -21.223 -22.542  1.00 59.72           C  
ATOM   2786  CE1 TYR B 166       8.121 -19.253 -21.766  1.00 69.75           C  
ATOM   2787  CE2 TYR B 166       9.502 -21.182 -21.214  1.00 63.77           C  
ATOM   2788  CZ  TYR B 166       8.584 -20.189 -20.825  1.00 72.45           C  
ATOM   2789  OH  TYR B 166       8.124 -20.142 -19.545  1.00 76.53           O  
ATOM   2790  H   TYR B 166      11.845 -19.763 -23.280  1.00  0.00           H  
ATOM   2791  HA  TYR B 166      11.631 -19.559 -26.203  1.00  0.00           H  
ATOM   2792  HB3 TYR B 166      10.405 -21.310 -25.126  1.00  0.00           H  
ATOM   2793  HB2 TYR B 166       9.221 -20.148 -25.600  1.00  0.00           H  
ATOM   2794  HD1 TYR B 166       8.217 -18.568 -23.804  1.00  0.00           H  
ATOM   2795  HD2 TYR B 166      10.669 -21.993 -22.833  1.00  0.00           H  
ATOM   2796  HE1 TYR B 166       7.384 -18.517 -21.485  1.00  0.00           H  
ATOM   2797  HE2 TYR B 166       9.852 -21.912 -20.498  1.00  0.00           H  
ATOM   2798  HH  TYR B 166       7.988 -21.019 -19.178  1.00  0.00           H  
ATOM   2799  N   TYR B 167      11.275 -16.896 -24.632  1.00 61.02           N  
ATOM   2800  CA  TYR B 167      10.837 -15.505 -24.514  1.00 61.86           C  
ATOM   2801  C   TYR B 167      12.063 -14.579 -24.481  1.00 60.00           C  
ATOM   2802  O   TYR B 167      13.167 -15.028 -24.168  1.00 60.32           O  
ATOM   2803  CB  TYR B 167       9.873 -15.384 -23.312  1.00 54.65           C  
ATOM   2804  CG  TYR B 167       9.329 -14.002 -22.995  1.00 55.97           C  
ATOM   2805  CD1 TYR B 167       9.684 -13.365 -21.787  1.00 58.41           C  
ATOM   2806  CD2 TYR B 167       8.442 -13.359 -23.885  1.00 47.92           C  
ATOM   2807  CE1 TYR B 167       9.137 -12.110 -21.459  1.00 54.16           C  
ATOM   2808  CE2 TYR B 167       7.901 -12.099 -23.558  1.00 51.41           C  
ATOM   2809  CZ  TYR B 167       8.234 -11.482 -22.336  1.00 55.46           C  
ATOM   2810  OH  TYR B 167       7.664 -10.291 -21.993  1.00 54.71           O  
ATOM   2811  H   TYR B 167      12.132 -17.126 -24.147  1.00  0.00           H  
ATOM   2812  HA  TYR B 167      10.285 -15.235 -25.416  1.00  0.00           H  
ATOM   2813  HB3 TYR B 167      10.365 -15.773 -22.423  1.00  0.00           H  
ATOM   2814  HB2 TYR B 167       9.014 -16.037 -23.473  1.00  0.00           H  
ATOM   2815  HD1 TYR B 167      10.354 -13.842 -21.085  1.00  0.00           H  
ATOM   2816  HD2 TYR B 167       8.155 -13.836 -24.812  1.00  0.00           H  
ATOM   2817  HE1 TYR B 167       9.397 -11.647 -20.518  1.00  0.00           H  
ATOM   2818  HE2 TYR B 167       7.210 -11.620 -24.236  1.00  0.00           H  
ATOM   2819  HH  TYR B 167       7.651 -10.157 -21.041  1.00  0.00           H  
ATOM   2820  N   LYS B 168      11.877 -13.303 -24.833  1.00 61.57           N  
ATOM   2821  CA  LYS B 168      12.872 -12.232 -24.869  1.00 64.28           C  
ATOM   2822  C   LYS B 168      12.196 -10.887 -24.562  1.00 69.77           C  
ATOM   2823  O   LYS B 168      10.995 -10.739 -24.794  1.00 78.51           O  
ATOM   2824  CB  LYS B 168      13.722 -12.272 -26.165  1.00 62.53           C  
ATOM   2825  CG  LYS B 168      12.996 -12.555 -27.501  1.00  0.00           C  
ATOM   2826  CD  LYS B 168      12.072 -11.435 -28.010  1.00  0.00           C  
ATOM   2827  CE  LYS B 168      11.482 -11.758 -29.396  1.00  0.00           C  
ATOM   2828  NZ  LYS B 168      10.534 -10.732 -29.859  1.00  0.00           N1+
ATOM   2829  H   LYS B 168      10.927 -12.984 -24.985  1.00  0.00           H  
ATOM   2830  HA  LYS B 168      13.556 -12.397 -24.033  1.00  0.00           H  
ATOM   2831  HB2 LYS B 168      14.298 -11.349 -26.252  1.00  0.00           H  
ATOM   2832  HB3 LYS B 168      14.468 -13.053 -26.036  1.00  0.00           H  
ATOM   2833  HG2 LYS B 168      13.762 -12.730 -28.258  1.00  0.00           H  
ATOM   2834  HG3 LYS B 168      12.441 -13.492 -27.434  1.00  0.00           H  
ATOM   2835  HD2 LYS B 168      11.255 -11.288 -27.305  1.00  0.00           H  
ATOM   2836  HD3 LYS B 168      12.623 -10.493 -28.054  1.00  0.00           H  
ATOM   2837  HE2 LYS B 168      12.280 -11.850 -30.134  1.00  0.00           H  
ATOM   2838  HE3 LYS B 168      10.964 -12.717 -29.368  1.00  0.00           H  
ATOM   2839  HZ1 LYS B 168       9.786 -10.590 -29.206  1.00  0.00           H  
ATOM   2840  HZ2 LYS B 168      11.015  -9.827 -30.008  1.00  0.00           H  
ATOM   2841  HZ3 LYS B 168      10.146 -10.997 -30.746  1.00  0.00           H  
ATOM   2842  N   TYR B 169      12.953  -9.917 -24.043  1.00  0.00           N  
ATOM   2843  CA  TYR B 169      12.482  -8.582 -23.674  1.00  0.00           C  
ATOM   2844  C   TYR B 169      12.903  -7.570 -24.756  1.00  0.00           C  
ATOM   2845  O   TYR B 169      12.186  -6.600 -25.001  1.00  0.00           O  
ATOM   2846  CB  TYR B 169      13.153  -8.168 -22.344  1.00  0.00           C  
ATOM   2847  CG  TYR B 169      12.862  -9.092 -21.172  1.00  0.00           C  
ATOM   2848  CD1 TYR B 169      11.637  -8.997 -20.478  1.00  0.00           C  
ATOM   2849  CD2 TYR B 169      13.810 -10.062 -20.781  1.00  0.00           C  
ATOM   2850  CE1 TYR B 169      11.359  -9.865 -19.404  1.00  0.00           C  
ATOM   2851  CE2 TYR B 169      13.529 -10.933 -19.710  1.00  0.00           C  
ATOM   2852  CZ  TYR B 169      12.304 -10.836 -19.021  1.00  0.00           C  
ATOM   2853  OH  TYR B 169      12.033 -11.682 -17.988  1.00  0.00           O  
ATOM   2854  H   TYR B 169      13.972 -10.035 -23.996  1.00  0.00           H  
ATOM   2855  HA  TYR B 169      11.397  -8.560 -23.558  1.00  0.00           H  
ATOM   2856  HB2 TYR B 169      14.234  -8.086 -22.467  1.00  0.00           H  
ATOM   2857  HB3 TYR B 169      12.819  -7.166 -22.069  1.00  0.00           H  
ATOM   2858  HD1 TYR B 169      10.897  -8.263 -20.767  1.00  0.00           H  
ATOM   2859  HD2 TYR B 169      14.750 -10.150 -21.306  1.00  0.00           H  
ATOM   2860  HE1 TYR B 169      10.416  -9.785 -18.879  1.00  0.00           H  
ATOM   2861  HE2 TYR B 169      14.260 -11.676 -19.427  1.00  0.00           H  
ATOM   2862  HH  TYR B 169      12.807 -12.200 -17.758  1.00  0.00           H  
ATOM   2863  N   GLU B 170      14.047  -7.803 -25.411  1.00  0.00           N  
ATOM   2864  CA  GLU B 170      14.638  -7.002 -26.476  1.00  0.00           C  
ATOM   2865  C   GLU B 170      15.127  -7.915 -27.617  1.00  0.00           C  
ATOM   2866  O   GLU B 170      15.448  -9.088 -27.409  1.00  0.00           O  
ATOM   2867  CB  GLU B 170      15.649  -5.989 -25.864  1.00  0.00           C  
ATOM   2868  CG  GLU B 170      16.747  -5.375 -26.769  1.00  0.00           C  
ATOM   2869  CD  GLU B 170      16.247  -4.486 -27.908  1.00  0.00           C  
ATOM   2870  OE1 GLU B 170      17.055  -3.714 -28.458  1.00  0.00           O  
ATOM   2871  OE2 GLU B 170      15.067  -4.588 -28.303  1.00  0.00           O1-
ATOM   2872  H   GLU B 170      14.622  -8.591 -25.080  1.00  0.00           H  
ATOM   2873  HA  GLU B 170      13.835  -6.414 -26.924  1.00  0.00           H  
ATOM   2874  HB2 GLU B 170      15.087  -5.178 -25.400  1.00  0.00           H  
ATOM   2875  HB3 GLU B 170      16.170  -6.483 -25.044  1.00  0.00           H  
ATOM   2876  HG2 GLU B 170      17.410  -4.772 -26.148  1.00  0.00           H  
ATOM   2877  HG3 GLU B 170      17.373  -6.162 -27.189  1.00  0.00           H  
ATOM   2878  N   GLU B 171      15.157  -7.368 -28.832  1.00  0.00           N  
ATOM   2879  CA  GLU B 171      15.536  -8.016 -30.083  1.00  0.00           C  
ATOM   2880  C   GLU B 171      17.066  -8.013 -30.270  1.00  0.00           C  
ATOM   2881  O   GLU B 171      17.806  -7.373 -29.520  1.00  0.00           O  
ATOM   2882  CB  GLU B 171      14.908  -7.202 -31.243  1.00  0.00           C  
ATOM   2883  CG  GLU B 171      13.373  -7.032 -31.163  1.00  0.00           C  
ATOM   2884  CD  GLU B 171      12.611  -8.353 -31.105  1.00  0.00           C  
ATOM   2885  OE1 GLU B 171      12.977  -9.298 -31.829  1.00  0.00           O  
ATOM   2886  OE2 GLU B 171      11.643  -8.448 -30.324  1.00  0.00           O1-
ATOM   2887  H   GLU B 171      14.977  -6.362 -28.862  1.00  0.00           H  
ATOM   2888  HA  GLU B 171      15.180  -9.048 -30.090  1.00  0.00           H  
ATOM   2889  HB2 GLU B 171      15.361  -6.210 -31.285  1.00  0.00           H  
ATOM   2890  HB3 GLU B 171      15.153  -7.673 -32.197  1.00  0.00           H  
ATOM   2891  HG2 GLU B 171      13.107  -6.425 -30.297  1.00  0.00           H  
ATOM   2892  HG3 GLU B 171      13.025  -6.477 -32.035  1.00  0.00           H  
ATOM   2893  N   LYS B 172      17.552  -8.733 -31.289  1.00  0.00           N  
ATOM   2894  CA  LYS B 172      18.918  -8.617 -31.797  1.00  0.00           C  
ATOM   2895  C   LYS B 172      18.905  -7.529 -32.885  1.00  0.00           C  
ATOM   2896  O   LYS B 172      17.991  -7.489 -33.712  1.00  0.00           O  
ATOM   2897  CB  LYS B 172      19.343  -9.968 -32.418  1.00  0.00           C  
ATOM   2898  CG  LYS B 172      20.866 -10.083 -32.628  1.00  0.00           C  
ATOM   2899  CD  LYS B 172      21.304 -11.471 -33.123  1.00  0.00           C  
ATOM   2900  CE  LYS B 172      22.821 -11.689 -32.978  1.00  0.00           C  
ATOM   2901  NZ  LYS B 172      23.240 -13.014 -33.454  1.00  0.00           N1+
ATOM   2902  H   LYS B 172      16.883  -9.188 -31.896  1.00  0.00           H  
ATOM   2903  HA  LYS B 172      19.604  -8.344 -30.993  1.00  0.00           H  
ATOM   2904  HB2 LYS B 172      19.029 -10.773 -31.753  1.00  0.00           H  
ATOM   2905  HB3 LYS B 172      18.822 -10.144 -33.361  1.00  0.00           H  
ATOM   2906  HG2 LYS B 172      21.212  -9.325 -33.333  1.00  0.00           H  
ATOM   2907  HG3 LYS B 172      21.370  -9.867 -31.685  1.00  0.00           H  
ATOM   2908  HD2 LYS B 172      20.782 -12.241 -32.553  1.00  0.00           H  
ATOM   2909  HD3 LYS B 172      21.002 -11.599 -34.164  1.00  0.00           H  
ATOM   2910  HE2 LYS B 172      23.380 -10.927 -33.522  1.00  0.00           H  
ATOM   2911  HE3 LYS B 172      23.105 -11.601 -31.929  1.00  0.00           H  
ATOM   2912  HZ1 LYS B 172      22.585 -13.725 -33.188  1.00  0.00           H  
ATOM   2913  HZ2 LYS B 172      23.337 -13.013 -34.471  1.00  0.00           H  
ATOM   2914  HZ3 LYS B 172      24.129 -13.254 -33.022  1.00  0.00           H  
ATOM   2915  N   ARG B 173      19.899  -6.637 -32.862  1.00  0.00           N  
ATOM   2916  CA  ARG B 173      20.036  -5.484 -33.749  1.00  0.00           C  
ATOM   2917  C   ARG B 173      21.483  -5.440 -34.258  1.00  0.00           C  
ATOM   2918  O   ARG B 173      22.415  -5.687 -33.488  1.00  0.00           O  
ATOM   2919  CB  ARG B 173      19.614  -4.186 -33.019  1.00  0.00           C  
ATOM   2920  CG  ARG B 173      18.191  -4.231 -32.430  1.00  0.00           C  
ATOM   2921  CD  ARG B 173      17.731  -2.903 -31.813  1.00  0.00           C  
ATOM   2922  NE  ARG B 173      16.538  -3.116 -30.982  1.00  0.00           N  
ATOM   2923  CZ  ARG B 173      15.252  -3.001 -31.333  1.00  0.00           C  
ATOM   2924  NH1 ARG B 173      14.903  -2.574 -32.548  1.00  0.00           N  
ATOM   2925  NH2 ARG B 173      14.314  -3.338 -30.454  1.00  0.00           N1+
ATOM   2926  H   ARG B 173      20.650  -6.763 -32.198  1.00  0.00           H  
ATOM   2927  HA  ARG B 173      19.388  -5.611 -34.618  1.00  0.00           H  
ATOM   2928  HB2 ARG B 173      20.324  -3.966 -32.220  1.00  0.00           H  
ATOM   2929  HB3 ARG B 173      19.685  -3.351 -33.718  1.00  0.00           H  
ATOM   2930  HG2 ARG B 173      17.487  -4.521 -33.212  1.00  0.00           H  
ATOM   2931  HG3 ARG B 173      18.134  -5.007 -31.667  1.00  0.00           H  
ATOM   2932  HD2 ARG B 173      18.512  -2.514 -31.159  1.00  0.00           H  
ATOM   2933  HD3 ARG B 173      17.557  -2.144 -32.576  1.00  0.00           H  
ATOM   2934  HE  ARG B 173      16.753  -3.375 -29.988  1.00  0.00           H  
ATOM   2935 HH12 ARG B 173      13.939  -2.483 -32.838  1.00  0.00           H  
ATOM   2936 HH11 ARG B 173      15.594  -2.306 -33.233  1.00  0.00           H  
ATOM   2937 HH22 ARG B 173      13.325  -3.265 -30.632  1.00  0.00           H  
ATOM   2938 HH21 ARG B 173      14.591  -3.791 -29.549  1.00  0.00           H  
ATOM   2939  N   LYS B 174      21.669  -5.137 -35.544  1.00  0.00           N  
ATOM   2940  CA  LYS B 174      22.952  -5.034 -36.234  1.00  0.00           C  
ATOM   2941  C   LYS B 174      22.835  -4.042 -37.401  1.00  0.00           C  
ATOM   2942  O   LYS B 174      21.730  -3.769 -37.878  1.00  0.00           O  
ATOM   2943  CB  LYS B 174      23.499  -6.431 -36.618  1.00  0.00           C  
ATOM   2944  CG  LYS B 174      22.571  -7.275 -37.516  1.00  0.00           C  
ATOM   2945  CD  LYS B 174      23.177  -8.643 -37.872  1.00  0.00           C  
ATOM   2946  CE  LYS B 174      22.254  -9.487 -38.770  1.00  0.00           C  
ATOM   2947  NZ  LYS B 174      22.858 -10.781 -39.128  1.00  0.00           N1+
ATOM   2948  H   LYS B 174      20.865  -4.895 -36.110  1.00  0.00           H  
ATOM   2949  HA  LYS B 174      23.663  -4.584 -35.537  1.00  0.00           H  
ATOM   2950  HB2 LYS B 174      24.461  -6.307 -37.117  1.00  0.00           H  
ATOM   2951  HB3 LYS B 174      23.716  -6.988 -35.706  1.00  0.00           H  
ATOM   2952  HG2 LYS B 174      21.614  -7.428 -37.015  1.00  0.00           H  
ATOM   2953  HG3 LYS B 174      22.351  -6.729 -38.435  1.00  0.00           H  
ATOM   2954  HD2 LYS B 174      24.135  -8.491 -38.372  1.00  0.00           H  
ATOM   2955  HD3 LYS B 174      23.392  -9.193 -36.954  1.00  0.00           H  
ATOM   2956  HE2 LYS B 174      21.305  -9.673 -38.265  1.00  0.00           H  
ATOM   2957  HE3 LYS B 174      22.024  -8.944 -39.687  1.00  0.00           H  
ATOM   2958  HZ1 LYS B 174      22.243 -11.294 -39.734  1.00  0.00           H  
ATOM   2959  HZ2 LYS B 174      23.736 -10.658 -39.597  1.00  0.00           H  
ATOM   2960  HZ3 LYS B 174      23.014 -11.359 -38.300  1.00  0.00           H  
ATOM   2961  N   LYS B 175      23.970  -3.506 -37.857  1.00  0.00           N  
ATOM   2962  CA  LYS B 175      24.104  -2.566 -38.965  1.00  0.00           C  
ATOM   2963  C   LYS B 175      25.470  -2.798 -39.629  1.00  0.00           C  
ATOM   2964  O   LYS B 175      26.432  -3.174 -38.952  1.00  0.00           O  
ATOM   2965  CB  LYS B 175      23.854  -1.117 -38.462  1.00  0.00           C  
ATOM   2966  CG  LYS B 175      23.775  -0.024 -39.552  1.00  0.00           C  
ATOM   2967  CD  LYS B 175      25.115   0.678 -39.853  1.00  0.00           C  
ATOM   2968  CE  LYS B 175      25.038   1.622 -41.070  1.00  0.00           C  
ATOM   2969  NZ  LYS B 175      26.372   1.969 -41.587  1.00  0.00           N1+
ATOM   2970  H   LYS B 175      24.846  -3.809 -37.451  1.00  0.00           H  
ATOM   2971  HA  LYS B 175      23.342  -2.810 -39.708  1.00  0.00           H  
ATOM   2972  HB2 LYS B 175      22.899  -1.110 -37.935  1.00  0.00           H  
ATOM   2973  HB3 LYS B 175      24.598  -0.844 -37.712  1.00  0.00           H  
ATOM   2974  HG2 LYS B 175      23.351  -0.448 -40.463  1.00  0.00           H  
ATOM   2975  HG3 LYS B 175      23.065   0.739 -39.229  1.00  0.00           H  
ATOM   2976  HD2 LYS B 175      25.442   1.238 -38.975  1.00  0.00           H  
ATOM   2977  HD3 LYS B 175      25.891  -0.064 -40.027  1.00  0.00           H  
ATOM   2978  HE2 LYS B 175      24.485   1.148 -41.882  1.00  0.00           H  
ATOM   2979  HE3 LYS B 175      24.495   2.531 -40.809  1.00  0.00           H  
ATOM   2980  HZ1 LYS B 175      26.822   1.122 -41.963  1.00  0.00           H  
ATOM   2981  HZ2 LYS B 175      26.291   2.625 -42.343  1.00  0.00           H  
ATOM   2982  HZ3 LYS B 175      26.957   2.365 -40.875  1.00  0.00           H  
ATOM   2983  N   LYS B 176      25.564  -2.539 -40.935  1.00  0.00           N  
ATOM   2984  CA  LYS B 176      26.793  -2.433 -41.710  1.00  0.00           C  
ATOM   2985  C   LYS B 176      26.618  -1.254 -42.676  1.00  0.00           C  
ATOM   2986  O   LYS B 176      25.621  -1.245 -43.425  1.00  0.00           O  
ATOM   2987  CB  LYS B 176      27.228  -3.788 -42.319  1.00  0.00           C  
ATOM   2988  CG  LYS B 176      26.182  -4.496 -43.203  1.00  0.00           C  
ATOM   2989  CD  LYS B 176      26.707  -5.816 -43.793  1.00  0.00           C  
ATOM   2990  CE  LYS B 176      25.676  -6.513 -44.700  1.00  0.00           C  
ATOM   2991  NZ  LYS B 176      26.196  -7.764 -45.275  1.00  0.00           N1+
ATOM   2992  O1  LYS B 176      27.376  -0.267 -42.558  1.00  0.00           O1-
ATOM   2993  H   LYS B 176      24.744  -2.206 -41.427  1.00  0.00           H  
ATOM   2994  HA  LYS B 176      27.594  -2.133 -41.031  1.00  0.00           H  
ATOM   2995  HB2 LYS B 176      28.135  -3.623 -42.903  1.00  0.00           H  
ATOM   2996  HB3 LYS B 176      27.520  -4.457 -41.509  1.00  0.00           H  
ATOM   2997  HG2 LYS B 176      25.281  -4.693 -42.621  1.00  0.00           H  
ATOM   2998  HG3 LYS B 176      25.883  -3.837 -44.018  1.00  0.00           H  
ATOM   2999  HD2 LYS B 176      27.616  -5.617 -44.362  1.00  0.00           H  
ATOM   3000  HD3 LYS B 176      26.992  -6.485 -42.979  1.00  0.00           H  
ATOM   3001  HE2 LYS B 176      24.769  -6.736 -44.136  1.00  0.00           H  
ATOM   3002  HE3 LYS B 176      25.383  -5.849 -45.515  1.00  0.00           H  
ATOM   3003  HZ1 LYS B 176      27.008  -7.589 -45.840  1.00  0.00           H  
ATOM   3004  HZ2 LYS B 176      26.438  -8.419 -44.553  1.00  0.00           H  
ATOM   3005  HZ3 LYS B 176      25.497  -8.188 -45.859  1.00  0.00           H  
TER    3006      LYS B 176
HETATM 3007  N1  UNK   900       8.149 -36.258   5.120  1.00  0.00           N  
HETATM 3008  C1  UNK   900       8.009 -35.135   5.359  1.00  0.00           C  
HETATM 3009  C2  UNK   900       7.832 -33.722   5.655  1.00  0.00           C  
HETATM 3010  C3  UNK   900       8.534 -33.094   6.700  1.00  0.00           C  
HETATM 3011  C4  UNK   900       8.328 -31.737   6.995  1.00  0.00           C  
HETATM 3012  C5  UNK   900       7.425 -30.977   6.226  1.00  0.00           C  
HETATM 3013  C6  UNK   900       6.781 -31.588   5.133  1.00  0.00           C  
HETATM 3014  C7  UNK   900       6.959 -32.957   4.875  1.00  0.00           C  
HETATM 3015  N2  UNK   900       7.185 -29.642   6.575  1.00  0.00           N  
HETATM 3016  C8  UNK   900       5.988 -28.908   6.188  1.00  0.00           C  
HETATM 3017  C9  UNK   900       8.318 -28.761   6.774  1.00  0.00           C  
HETATM 3018  C10 UNK   900       7.685 -27.384   6.875  1.00  0.00           C  
HETATM 3019  C11 UNK   900       6.457 -27.464   5.959  1.00  0.00           C  
HETATM 3020  C12 UNK   900       6.842 -27.211   4.485  1.00  0.00           C  
HETATM 3021  C13 UNK   900       5.889 -26.142   3.962  1.00  0.00           C  
HETATM 3022  C14 UNK   900       5.359 -26.433   6.270  1.00  0.00           C  
HETATM 3023  C15 UNK   900       3.986 -24.823   4.871  1.00  0.00           C  
HETATM 3024  C16 UNK   900       4.655 -23.547   5.417  1.00  0.00           C  
HETATM 3025  C17 UNK   900       3.987 -22.323   4.835  1.00  0.00           C  
HETATM 3026  C18 UNK   900       2.707 -21.924   5.275  1.00  0.00           C  
HETATM 3027  C19 UNK   900       2.054 -20.848   4.643  1.00  0.00           C  
HETATM 3028  C20 UNK   900       2.679 -20.172   3.577  1.00  0.00           C  
HETATM 3029  C21 UNK   900       3.962 -20.560   3.151  1.00  0.00           C  
HETATM 3030  C22 UNK   900       4.620 -21.629   3.782  1.00  0.00           C  
HETATM 3031  N3  UNK   900       4.809 -26.048   4.959  1.00  0.00           N1+
HETATM 3032  H1  UNK   900       9.252 -33.648   7.275  1.00  0.00           H  
HETATM 3033  H2  UNK   900       8.858 -31.294   7.825  1.00  0.00           H  
HETATM 3034  H3  UNK   900       6.127 -31.033   4.478  1.00  0.00           H  
HETATM 3035  H4  UNK   900       6.408 -33.425   4.076  1.00  0.00           H  
HETATM 3036  H5  UNK   900       5.455 -29.300   5.323  1.00  0.00           H  
HETATM 3037  H6  UNK   900       5.298 -28.960   7.031  1.00  0.00           H  
HETATM 3038  H7  UNK   900       8.882 -29.005   7.675  1.00  0.00           H  
HETATM 3039  H8  UNK   900       8.988 -28.824   5.915  1.00  0.00           H  
HETATM 3040  H9  UNK   900       8.380 -26.589   6.607  1.00  0.00           H  
HETATM 3041  H10 UNK   900       7.361 -27.248   7.906  1.00  0.00           H  
HETATM 3042  H11 UNK   900       7.867 -26.858   4.386  1.00  0.00           H  
HETATM 3043  H12 UNK   900       6.761 -28.121   3.891  1.00  0.00           H  
HETATM 3044  H13 UNK   900       5.490 -26.392   2.977  1.00  0.00           H  
HETATM 3045  H14 UNK   900       6.423 -25.195   3.873  1.00  0.00           H  
HETATM 3046  H15 UNK   900       4.577 -26.817   6.927  1.00  0.00           H  
HETATM 3047  H16 UNK   900       5.799 -25.571   6.762  1.00  0.00           H  
HETATM 3048  H17 UNK   900       3.732 -24.690   3.818  1.00  0.00           H  
HETATM 3049  H18 UNK   900       3.039 -24.991   5.383  1.00  0.00           H  
HETATM 3050  H19 UNK   900       4.584 -23.514   6.505  1.00  0.00           H  
HETATM 3051  H20 UNK   900       5.718 -23.514   5.177  1.00  0.00           H  
HETATM 3052  H21 UNK   900       2.209 -22.454   6.074  1.00  0.00           H  
HETATM 3053  H22 UNK   900       1.067 -20.553   4.968  1.00  0.00           H  
HETATM 3054  H23 UNK   900       2.175 -19.355   3.080  1.00  0.00           H  
HETATM 3055  H24 UNK   900       4.439 -20.049   2.327  1.00  0.00           H  
HETATM 3056  H25 UNK   900       5.599 -21.929   3.434  1.00  0.00           H  
HETATM 3057  H26 UNK   900       4.160 -26.798   4.674  1.00  0.00           H  
CONECT   52   57
CONECT   57   52
CONECT  124  130
CONECT  130  124
CONECT  512  517
CONECT  517  512
CONECT 1235 1242
CONECT 1545 1551
CONECT 1551 1545
CONECT 2131 2135
CONECT 2135 2131
CONECT 2204 2215
CONECT 2215 2204
CONECT 2985 2992
CONECT 2992 2985
CONECT 1242 1235
CONECT 3007 3008
CONECT 3007 3008
CONECT 3007 3008
CONECT 3008 3007 3009
CONECT 3008 3007
CONECT 3008 3007
CONECT 3009 3008 3014 3010
CONECT 3009 3010
CONECT 3010 3009 3011 3032
CONECT 3010 3009
CONECT 3011 3010 3012 3033
CONECT 3011 3012
CONECT 3012 3011 3013 3015
CONECT 3012 3011
CONECT 3013 3012 3014 3034
CONECT 3013 3014
CONECT 3014 3009 3013 3035
CONECT 3014 3013
CONECT 3015 3012 3016 3017
CONECT 3016 3015 3019 3036 3037
CONECT 3017 3015 3018 3038 3039
CONECT 3018 3017 3019 3040 3041
CONECT 3019 3016 3018 3022 3020
CONECT 3020 3019 3021 3042 3043
CONECT 3021 3020 3044 3045 3031
CONECT 3022 3019 3046 3047 3031
CONECT 3023 3024 3048 3049 3031
CONECT 3024 3023 3025 3050 3051
CONECT 3025 3024 3030 3026
CONECT 3025 3026
CONECT 3026 3025 3027 3052
CONECT 3026 3025
CONECT 3027 3026 3028 3053
CONECT 3027 3028
CONECT 3028 3027 3029 3054
CONECT 3028 3027
CONECT 3029 3028 3030 3055
CONECT 3029 3030
CONECT 3030 3025 3029 3056
CONECT 3030 3029
CONECT 3032 3010
CONECT 3033 3011
CONECT 3034 3013
CONECT 3035 3014
CONECT 3036 3016
CONECT 3037 3016
CONECT 3038 3017
CONECT 3039 3017
CONECT 3040 3018
CONECT 3041 3018
CONECT 3042 3020
CONECT 3043 3020
CONECT 3044 3021
CONECT 3045 3021
CONECT 3046 3022
CONECT 3047 3022
CONECT 3048 3023
CONECT 3049 3023
CONECT 3050 3024
CONECT 3051 3024
CONECT 3052 3026
CONECT 3053 3027
CONECT 3054 3028
CONECT 3055 3029
CONECT 3056 3030
CONECT 3031 3021 3022 3023 3057
CONECT 3057 3031
END   
